# Supplementary material for: Development of 5123 Intron-Length Polymorphic Markers for Large-Scale Genotyping Applications in Foxtail Millet
Source: DNA Res. 2013 Oct 1;21(1):41–52. doi: 10.1093/dnares/dst039 (PMC3925393; doi:10.1093/dnares/dst039)
Supplement: Supplementary Data [file supp_dst039_dst039supp_table2.xls]

## Sheet: Table S2
Supplementary Table S2: Characteristics of the 5123 ILP markers developed in foxtail millet
Marker ID	Chromosomes	Physical position (bp)	Gen Bank ID	Location on Rice Chromosome	Forward Primer (5'-3')	Length	Tm (oC)	Reverse Primer (5'-3')	Length	Tm (oC)	Expected Product size (bp)	Intron length (bp)
SiILP232*	Chr1	112573	EC613573	LOC|Os03g55670	GGAACTGGTTGCGATTCTTC	20	59.68	GAACCTCCCTGGAATCCCTA	20	60.26	107	1244
SiILP16	Chr1	112597	EC611966	LOC|Os05g41220	TCTCTGAAGAATCGCAACCA	20	59.52	CCAAACATTTTGTATCCCATCA	22	59.56	104	114
SiILP3641	Chr1	121423	JK562194	LOC|Os02g01150	CCCCTAAAGCTTTGAAGATGG	21	60.08	GGGAAACCCCAATCAAGTG	19	60.16	115	228
SiILP5047	Chr1	121923	JK568875	LOC|Os08g05490	ATTAACGATGCTCGGGCAAG	20	62.37	CAACGTTCTTGGTAAGATCAAGG	23	60.04	112	273
SiILP4470	Chr1	122811	JK566257	LOC|Os02g01150	CAGCCTGTCACCTGGAAGAG	20	61	CAGCCTCTCAGGGTTTATGAG	21	58.94	120	733
SiILP3640	Chr1	123015	JK562193	LOC|Os02g01150	GATGAACCTCATCTACTACGACCTC	25	59.58	CCCTCTTCCAGGTGACAGG	19	60.65	113	95
SiILP834	Chr1	158548	JK549137	LOC|Os02g01230	AGTGGGTTCCTTGATCCAAT	20	58.3	GCCTGGACCCATGAGAAGT	19	60.06	114	74
SiILP833	Chr1	159350	JK549136	LOC|Os02g01230	TGTTGTAGGCTTCGCAAAAG	20	59.11	GTGATCCTCATATCGCTCCA	20	58.62	109	218
SiILP4116	Chr1	183213	JK564420	LOC|Os02g01280	AAGGCTTGCATCAAAAGTTG	20	58.03	TCAATTTAAGTGGATAGCTCAAGG	24	58.88	107	245
SiILP4413	Chr1	199272	JK565848	LOC|Os01g27020	TGACGTTACAACAGATCAACTCAA	24	59.72	GGGTCTGTCTTTCGCAGAAC	20	59.85	102	75
SiILP1704	Chr1	200563	JK553215	LOC|Os04g04020	TGCAGTGGACATATTCTCTTTCA	23	59.76	TAGCTGCCTGGAATGATGG	19	59.76	113	2144
SiILP4477	Chr1	239563	JK566303	LOC|Os01g27040	ACAAGAAGCTTGCGTTGGAT	20	59.88	TGAAAACCATTTCAGCACCA	20	60.09	117	152
SiILP3310	Chr1	283063	JK560635	LOC|Os07g22720	TGGCTTAAGAAGGAAGGAGACA	22	60.37	GATAGCCCTCTTCCATGCAC	20	59.66	103	88
SiILP4044	Chr1	286322	JK564077	LOC|Os02g01500	TCGATGTAGCCCTTGAACG	19	59.81	TTCCGCTGATGGTCAGTATG	20	59.67	120	407
SiILP3311	Chr1	286341	JK560636	LOC|Os02g01500	CAGCATTGAGGTTGGGTTCT	20	60.11	CAGCTACGCTGAGCTGTGAC	20	59.95	101	97
SiILP4690	Chr1	297226	JK567256	LOC|Os03g61130	ATCGTCGAGATCGAGGACAA	20	60.77	GCAGCATCTTGTGGGGATAA	20	61	107	738
SiILP507	Chr1	354432	JK547722	LOC|Os02g01720	GATGGTGGATATGGGATGGA	20	60.37	ATACATTCTCCCGCAAAGCA	20	60.61	102	776
SiILP508	Chr1	356270	JK547723	LOC|Os02g01720	CATCTTTGCTTTGAACCTCAAC	22	58.88	TGGCAGGTTGTAGTTTGTGG	20	59.61	105	69
SiILP984*	Chr1	677554	JK549873	LOC|Os02g16660	CAAGTCTACTTCTTGAACGTGGTG	24	60.25	CAATCTCCAGCTTGAAGTGC	20	58.6	103	290
SiILP139	Chr1	873170	EC612726	LOC|Os12g21798	AGGGGTGGACACCGTATTC	19	59.65	ACTCGGTGAAGCAGAAGCTC	20	59.75	107	154
SiILP1559	Chr1	953645	JK552501	LOC|Os10g33930	TGTCCGACCAAGTTAACAAAAA	22	59.53	CGGGAGATACCTTTTCATCTTG	22	59.96	118	537
SiILP934	Chr1	1105585	JK549659	LOC|Os03g07080	GCTCTTAGTTTCACCAGGTAAAGG	24	59.74	CAAAAGACCCCTAAACAGATTGA	23	59.53	119	125
SiILP4672	Chr1	1105610	JK567197	LOC|Os02g15750	AGTAGAGCCTGCCCGATTTC	20	60.73	GAGGATCGACAAAAGACCCTTA	22	59.59	105	79
SiILP3484	Chr1	1220070	JK561426	LOC|Os02g15594	GCAAATGTTGGTGATTCTCG	20	59.13	TTCTCTTTCGCTCATCAATCC	21	59.4	100	462
SiILP1593	Chr1	1245930	JK552627	LOC|Os02g15550	ATGTGCGTACCAGGAAATGA	20	59	CTCGGAGTACACCTCCATCA	20	58.67	101	104
SiILP1234	Chr1	1364965	JK551013	LOC|Os05g43830	TGCGCATCTTATCCAAAATAA	21	58.33	TGAGTCCGAGGGTAAAAATCC	21	60.31	121	94
SiILP59	Chr1	1565892	EC612171	LOC|Os05g07640	ACAAGAAAAACCTCTTTCTGTTCTTT	26	59.37	GGGAAGAGTATGAAAAGATGATCG	24	60.32	100	242
SiILP3138	Chr1	1707694	JK559775	LOC|Os02g45170	TGTTGCTGAATTTCCTGCTC	20	59	GCCCTTGCTCTCTCAGCATA	20	60.65	116	1010
SiILP239	Chr1	1781498	EC613643	LOC|Os09g34860	GATAATAACCCAGCATGGTTCC	22	59.58	GTGACCCCCATTCTGTCCT	19	59.76	102	104
SiILP3317	Chr1	1834191	JK560670	LOC|Os01g68380	ATCAATTGGTTTTGCCAGGA	20	60.31	TAAGGACCTAACTCGAAAGCTG	22	57.85	100	165
SiILP1959	Chr1	2062623	JK554317	LOC|Os02g14130	TGAATTTAGATTCCCTCAGATCAA	24	59.12	ATACTGGAGCAGGCGTGAAG	20	60.42	103	82
SiILP1960	Chr1	2063931	JK554318	LOC|Os02g14130	ATGGTCTGGGATCAACCTGT	20	59.23	CACATGCAAGGTTGCCAAAT	20	61.87	107	378
SiILP3394	Chr1	2073031	JK561061	LOC|Os02g14110	TGGTGTCATCCCACTGTAGC	20	59.55	GACGGCACTCAAGGAAAATC	20	59.68	100	140
SiILP777	Chr1	2074691	JK548874	LOC|Os02g14110	TGTGCTCAGTCATACGCAAA	20	59.02	TCTGTTGCAGTTGGCTCTTG	20	60.17	115	76
SiILP2334	Chr1	2561454	JK556433	LOC|Os12g37530	GTCCTTTTTCACGGCATGAT	20	59.94	TAGTCCAGCAGGATGAGCTG	20	59.14	116	87
SiILP2704	Chr1	2590891	JK557825	LOC|Os05g47780	CCGATCCTGGTATTCCTCAG	20	59.5	CGCACTACACTTGTCCAACC	20	59.21	113	968
SiILP3692*	Chr1	2928589	JK562432	LOC|Os02g13270	TGACATCTTCTCCCTGGAACA	21	60.64	TGTTTCTTCACCCTGATGGTC	21	59.96	100	98
SiILP1116	Chr1	3108606	JK550521	LOC|Os02g12570	GATGGGATTCCCTTGGAGAT	20	60.1	TGCCTCTCCAAAGTTTTAGC	20	57.25	116	88
SiILP4938	Chr1	3204520	JK568294	LOC|Os07g04210	CATTTCCCCGTGGACAGC	18	62.49	GCATACTCAAAAGGGCAGAAA	21	59.35	103	78
SiILP2894	Chr1	3298389	JK558627	LOC|Os01g74190	TTGAATATCTGTGTCCTGAGATTTG	25	59.55	TCCCAGCTCTTGTCACCTCT	20	59.99	101	1329
SiILP3268	Chr1	3300969	JK560428	LOC|Os02g12810	TTGACCAGGATTTATCAGGTGTT	23	59.76	TGTCCCAAGAAAAGAACAACG	21	60.13	100	207
SiILP3535	Chr1	3749807	JK561629	LOC|Os04g40700	CGATGGCTATCCTTGGATTC	20	59.49	CCAAATGGCTTTTCCAACAA	20	60.84	101	119
SiILP4051	Chr1	3750771	JK564109	LOC|Os01g39310	TTGAATCAAAGGCAAAAGAAGA	22	58.99	CACACCCTGGGCATAGAGTC	20	60.53	103	502
SiILP2405	Chr1	3881574	JK556739	LOC|Os12g42980	GGGATTCCAGCAAGTAGTGC	20	59.7	TGCTTTTCCGGATCAGTACC	20	60.07	107	103
SiILP1430	Chr1	3917599	JK551865	LOC|Os02g11840	TCTTCATGCTAGGAAAGTTGGA	22	58.97	GGGGCTTTGCTTGGAAGATA	20	61.43	106	304
SiILP1459*	Chr1	3924702	JK552021	LOC|Os01g69130	ACAGCAACCTCACCAGCTCT	20	60.06	GCATGCTATTAGGTGGTTGC	20	58.27	101	85
SiILP4450	Chr1	4198696	JK566106	LOC|Os02g11050	TGTAACGTGTACCCTTCTCTCG	22	59.31	GATTGCAGGAAAGATGAATGG	21	59.52	100	85
SiILP2152	Chr1	4198746	JK555531	LOC|Os02g11050	CCGTGTCTTTCTTCATAACCTTG	23	60.04	TCTGCACAGAAGCTGGAATG	20	60.14	102	949
SiILP3318	Chr1	4198765	JK560673	LOC|Os03g21630	CGCAGGGACATGTTCTTCTC	20	60.8	TGCACAGAAGCTGGAATGTT	20	59.44	119	131
SiILP92	Chr1	4331215	EC612363	LOC|Os01g68320	TCTGATCAACAGGCTTTCCA	20	59.37	CACAGTCCCCAGTTAAATATACAGC	25	60.19	100	314
SiILP1114	Chr1	4532223	JK550519	LOC|Os03g49600	TTGGATATGACTGGTTTGAAGC	22	59.09	AGGTCTCTGTCTTTTCAGGGTAA	23	58.46	103	639
SiILP3216	Chr1	4540148	JK560189	LOC|Os02g10640	TGGAACTCGTGTTGTACTTGACA	23	60.63	TGACATTTCCTGGGTCTTCA	20	59.06	110	427
SiILP3206	Chr1	4540444	JK560150	LOC|Os02g10640	CCGCTTATGAACCCTGAACT	20	59.19	CCCTCGCCAATAGTGTCTTT	20	59.19	103	94
SiILP2811	Chr1	4592889	JK558285	LOC|Os03g05320	TCTCGTATATGTGCAGGGATG	21	58.61	TCAGTGCACGATTGACCTAAA	21	59.33	101	93
SiILP1651	Chr1	4594108	JK552933	LOC|Os02g10510	GCTTTGTTGACAGTGGAGCA	20	60.03	TTGACCAACTCCAACAGCAA	20	60.28	116	88
SiILP4677	Chr1	4594108	JK567214	LOC|Os02g10510	CTTTGTCGACAGTGGAGCAC	20	59.47	TTGACCAACTCCAACAGCAA	20	60.28	115	630
SiILP823	Chr1	4764641	JK549094	LOC|Os02g10310	AGATATCCAGGCTTGGGAGAC	21	59.55	CTTTAAAGCATCCAGAGTGACAA	23	58.58	100	396
SiILP506	Chr1	4901905	JK547721	LOC|Os08g37940	TGTGCATAAAATAATTGTCGATG	23	57.69	GAGTAACGTGCGGCTTGAG	19	59.61	112	272
SiILP2413	Chr1	5023594	JK556769	LOC|Os01g12470	ATCGCTGGCATGCATAACTT	20	60.64	AGCAAAGTCTTCCACATTCCA	21	59.73	111	283
SiILP654	Chr1	5023964	JK548322	LOC|Os09g32050	ACGTGATGTCCCCTTCTCAG	20	60.11	CCAATATAACTGCCGCACTG	20	59.21	104	127
SiILP1388	Chr1	5540053	JK551722	LOC|Os02g09420	AAAGGAGTTCGCCGAGTTCT	20	60.38	GCACCATCCTCTGTAAATCCA	21	59.95	104	124
SiILP2739	Chr1	5573412	JK557976	LOC|Os05g49060	CTCTACGATCATCGCCACAA	20	59.82	CGTCAGGGTTAAGCTCGGTA	20	60.26	113	141
SiILP4984	Chr1	5622335	JK568558	LOC|Os05g30900	TCCAAAAGTTGGAAGCAAAGA	21	59.85	TGTGCCTTTCGTATTGTCTCA	21	59.33	118	101
SiILP2170*	Chr1	5670617	JK555621	LOC|Os02g09130	ACCGCTGTGTTGAGCAATTT	20	60.7	TCATTGCCGAAACTTCTAGG	20	57.97	111	70
SiILP2409	Chr1	5746365	JK556754	LOC|Os02g08544	AGAGGGTGAGCGATCCTTG	19	60.36	TGCGGAGAATTTCTTCTCTGAT	22	60.34	107	94
SiILP3012	Chr1	5856912	JK559210	LOC|Os02g11050	TTGCCAATTCCAATCTCTACTTC	23	59.62	ACTGGGGCGTTTGTATCAGT	20	59.48	116	102
SiILP4159	Chr1	5857256	JK564621	LOC|Os02g09440	GCCCCAGTAAATCCATAGCA	20	59.92	GCACGTACACTTTCCTTTGATG	22	59.68	102	1296
SiILP4121	Chr1	6024362	JK564438	LOC|Os01g47460	TGCAGCTAGCTCCTCATTCC	20	60.65	TGTTACACCAGAGGAGCAGGA	21	60.84	112	78
SiILP3773	Chr1	6264048	JK562934	LOC|Os02g08010	GAAAACTCCAGTAAAGTGAAAAATACA	27	58.44	TGTTCAGCTCTTCTGGTTTACG	22	59.56	100	80
SiILP3700	Chr1	6331187	JK562451	LOC|Os02g07870	TCTCCTCCTGGTGGTGATTT	20	59.51	GGAAATGCTTCCTTTGAGCA	20	60.33	106	1670
SiILP3918	Chr1	6340492	JK563547	LOC|Os12g29550	CACCAGTTCTTCCGTCGTG	19	60.29	AGAAGCTTAGCATTGTTCATCG	22	58.68	101	411
SiILP664	Chr1	6430902	JK548361	LOC|Os04g57810	TCTCGAATACGGCTTAGTTGG	21	59.37	TTTGATCCCTCTCTCCCAAG	20	59.21	102	1965
SiILP2545	Chr1	6431793	JK557230	LOC|Os02g07760	GGATGACATTTTATGAGCCAAC	22	58.44	TTGCTTCTTCCTCAGTTTTGAA	22	59.13	120	646
SiILP2245	Chr1	6444920	JK555980	LOC|Os01g62650	CCAGCTTGGCGTAAGATTGT	20	60.27	CATGTTCTTGTTCTGGAGCTATG	23	58.92	106	84
SiILP2496	Chr1	6446067	JK557087	LOC|Os07g33943	TGCTACAGTGGTGGTTTTGC	20	59.76	TTCTCATTGGCAAGGTCTAGTG	22	59.38	101	823
SiILP1629	Chr1	6452759	JK552807	LOC|Os02g07720	CATTGAGTGGCAACCTTCCT	20	60.11	AGTGGGAGAGAAGTGGAGCA	20	59.99	111	93
SiILP1628	Chr1	6454007	JK552806	LOC|Os02g07720	ACAAAGGAAGAACTGTAATGACTGA	25	58.45	GACACCACCCATGGAGCAT	19	61.83	100	84
SiILP1540	Chr1	6477757	JK552425	LOC|Os02g07680	TGTCAGCTTGCTGAGGTTTC	20	59.17	GCAGCAGTTGTTTCATGTCC	20	59.3	111	614
SiILP291	Chr1	6702199	GT091107	LOC|Os01g31980	CTTCTCAACAGCAGCAACAGA	21	59.38	CAGGCACTGATGCCATTG	18	59.77	101	97
SiILP1103	Chr1	6702779	JK550461	LOC|Os02g07260	CTTTTGCTTCCCACTGATATTG	22	58.76	ATCAGGGCCAACATCAAGAC	20	59.93	117	668
SiILP4870	Chr1	6702779	JK568024	LOC|Os02g07260	TTTTGCTTCCCACTGATATTGT	22	58.63	TCAGGGCCAATATCAAGACC	20	59.89	115	112
SiILP2564	Chr1	6712510	JK557309	LOC|Os05g34650	GGGATGAAAAGATGGAAAAAGA	22	59.42	TTTGCCTCCCCATAAACAAG	20	59.93	121	84
SiILP3809*	Chr1	6743138	JK563096	LOC|Os03g50320	CCAGATATTCCGAAATCCTGAC	22	59.8	TTCCATTGGTACATAGCCTTCA	22	59.47	103	89
SiILP4899	Chr1	6743518	JK568175	LOC|Os02g07210	GGTCACATGATCTCCCCATT	20	59.59	TGAAGGCTATGTACCAATGGAAT	23	59.75	103	86
SiILP4906	Chr1	6832652	JK568193	LOC|Os02g07120	TTGACAATCAACAGAAGAAGCAA	23	59.91	AATCCTGGAGCTCGCTCTG	19	60.65	102	843
SiILP4907	Chr1	6834594	JK568194	LOC|Os02g07120	TTCATTCCGATCAACCTCCT	20	59.48	TGCTGTTCTTGCAGTTTTGG	20	60.03	103	249
SiILP4487	Chr1	6879765	JK566322	LOC|Os02g07040	GGCGGTAGCTTTTGGGTAAT	20	60.33	CATACTTGCTCTGGGGCTCT	20	59.45	112	689
SiILP604	Chr1	6879942	JK548110	LOC|Os03g21630	AGCAAGTATGCAGGCAGTCA	20	59.62	AAGGCTTCTGTCCGCTGAT	19	59.97	112	907
SiILP4486	Chr1	6881955	JK566321	LOC|Os02g07040	AAAGTTATTGTTTATGATGGAAAAGGA	27	59.64	AAACCTCCATCTAACACCCAAA	22	59.74	104	128
SiILP4029	Chr1	6882789	JK564007	LOC|Os02g07040	GGATGATCCGGTTGTTTCTG	20	60.32	CCATGGATCCCTGTTCTCTT	20	58.94	109	107
SiILP1646*	Chr1	6997444	JK552903	LOC|Os09g28100	AAAGAAGCTAGCCCTTTATTAGGC	24	59.84	CTTGGTCCAGCATGGCAATA	20	61.97	100	75
SiILP119	Chr1	7144853	EC612538	LOC|Os03g58040	TTGTGGGAAGATGAAAATGATAAA	24	59.73	CATGAGCAGCCATACCAGTG	20	60.29	115	217
SiILP4667	Chr1	7286176	JK567168	LOC|Os02g06370	TGATAAGTCTTGGGCCTGCT	20	59.84	TCACTGCCAAGGGGAGTAAG	20	60.25	112	80
SiILP3060	Chr1	7360828	JK559443	LOC|Os02g06300	TTACTGCACCGAGTGTGGTT	20	59.21	TAGACCTCCGTTTCCCAGGT	20	60.87	102	118
SiILP2463	Chr1	7361585	JK556965	LOC|Os02g06300	CTTCCGGAACCTGGGAAAC	19	61.77	TGTCTTGAGCCAGCTCCATT	20	60.94	106	81
SiILP2328	Chr1	7364747	JK556398	LOC|Os02g06300	CCCAAGCAGAGATCTTTACAGC	22	60.39	GTTGATGTTCCCCAAGAAGC	20	59.53	119	102
SiILP3155	Chr1	7620439	JK559857	LOC|Os02g05900	TGGATGTCTGTTGGAAAGGA	20	59.06	CCGCTGATCACGATCCATAG	20	61.57	117	129
SiILP1281	Chr1	7844656	JK551244	LOC|Os02g05630	GAACTTCCCCTTTTGGAAGC	20	60.05	GATGGACTCTGGGATGTCGT	20	59.93	116	183
SiILP4207	Chr1	7844680	JK564888	LOC|Os06g48300	AGAAGCTTGTCTGCGGCTTC	20	62.12	TCCTTGCTAGTGATGGACTCTG	22	59.5	100	116
SiILP472	Chr1	7844696	JK547570	LOC|Os02g05630	CTTCCTGGGGGTCCTGAATA	20	61.2	AGCTCCCCTGAATTCCTCAT	20	60.04	103	282
SiILP4783	Chr1	7946056	JK567671	LOC|Os02g05320	TGCGCAAGTATTACCATCTTGT	22	59.67	GAAAACTGCAAATGCTGCAC	20	59.47	104	81
SiILP1691	Chr1	8220730	JK553150	LOC|Os02g04510	ACCGATGCGTCATTTGAATA	20	58.99	AAGCGAAAGCCGTTTAGACA	20	60.02	102	452
SiILP731	Chr1	8272954	JK548663	LOC|Os01g01302	TCTTCAAAATTAACACCCTCAGA	23	57.93	CCGATCCCCTTTTATTCCTT	20	59.27	117	115
SiILP2621	Chr1	8273331	JK557500	LOC|Os04g33190	TCAGCTTTTCGGATTTGACA	20	59.4	TGGGAAGTTGTTTGTCTCAGAA	22	59.75	101	941
SiILP3526	Chr1	8324011	JK561588	LOC|Os02g04330	CCATGGGGTATTCAGGTGAC	20	60.05	TCCATGGAGTATTCAGGTGAC	21	57.44	121	100
SiILP729	Chr1	8522676	JK548658	LOC|Os01g62810	CGGTAATTCTTCTGTCAGGTTTC	23	59.19	AATGTTCCCGTGGACACGTA	20	61.22	105	79
SiILP3031	Chr1	8546986	JK559315	LOC|Os02g03850	TGGGTCACTTTGTGCGAGAT	20	61.67	GGAGCTGAGGACATCGACAC	20	60.84	110	126
SiILP3030	Chr1	8549848	JK559314	LOC|Os02g03850	AACTGATCGTGAACTCAAAGCA	22	59.92	TGGTTCACCGTAGTGTGTCAA	21	60.06	100	124
SiILP3245*	Chr1	8653016	JK560311	LOC|Os02g03740	CAGGAACTTGTCGGAGGACT	20	59.3	TTCCCTCCTTCCTTCTCAGC	20	60.84	116	222
SiILP669	Chr1	8683673	JK548382	LOC|Os02g03670	GACCGTGTCAAACCAGAAGA	20	58.7	GTTGGTCCCAACAACTGCTT	20	60.01	111	399
SiILP3344	Chr1	8782844	JK560803	LOC|Os02g03580	CTGGGCATCGGAATCAGACT	20	62.51	AAGGAAAAGCTAGGGGCAAC	20	59.72	102	197
SiILP788	Chr1	8803018	JK548922	LOC|Os02g03540	TCATTCCAGTCAAGCAATGG	20	59.65	CAACCACCAAGTCATTTGAACA	22	60.82	116	390
SiILP3521	Chr1	8803679	JK561579	LOC|Os02g03540	TGGAGATGTTAGAGGAAAAGTGG	23	59.64	CTTCTCGAGCTCCTTCCTGA	20	59.82	107	85
SiILP4661	Chr1	8955473	JK567154	LOC|Os02g03230	CCGAACAAAGTTGTCACCAA	20	59.58	CTGGACTCCGGGCCTATC	18	60.58	104	80
SiILP932	Chr1	8957530	JK549652	LOC|Os04g35570	AATTGCTCGTCGGATATGGA	20	60.44	TCAACTCTTCTAGGTTTGTTACGC	24	59.06	102	164
SiILP988	Chr1	8957708	JK549899	LOC|Os02g03230	ATAAGACGCTGGAGGAGTGC	20	59.46	ATTTCCATATCCGACGAGCA	20	60.44	114	217
SiILP1210	Chr1	9052614	JK550891	LOC|Os11g39650	AACTGTAGGGATGGGGGAAG	20	60.18	ATGGGAGCAGGGAGAGTTTT	20	60.07	110	94
SiILP1957*	Chr1	9228351	JK554303	LOC|Os07g14580	AGGCGTCTTGCCGTACTTCT	20	61.33	CCCTTGGGTGGCTCTACTG	19	60.65	102	82
SiILP2866	Chr1	9259973	JK558486	LOC|Os01g31680	CCATATTTATCAAAGTGCCTCTCC	24	60.21	GATCTCCAACCAGTGCAAGG	20	60.66	103	223
SiILP439	Chr1	9366280	JK547413	LOC|Os02g02980	TTTGAAATTGCAGCTCCTGT	20	58.5	TGCAAGAGTTACTGCTCCCATA	22	59.9	102	623
SiILP440	Chr1	9369023	JK547414	LOC|Os02g02980	ACGTGGCCTTCGTTTTGATA	20	60.5	GAGTCGGTTTGCAAGTGGTT	20	60.16	101	249
SiILP837	Chr1	9376728	JK549157	LOC|Os02g02960	CAGATTTACACATGGAAGGATGC	23	60.74	CAAAAGCAAAAGAAAGCCTAGC	22	59.7	106	246
SiILP1733	Chr1	9610770	JK553362	LOC|Os10g21940	TGGAAGAAGCAATATCGTTGG	21	60.08	TTCCTCAGGGTTCTTAGTTTGTG	23	59.68	100	88
SiILP2348	Chr1	9616320	JK556475	LOC|Os02g02840	TTTTCCTTCTGGCCTTCTCA	20	59.93	CCACGAGAATTATTGGCACA	20	59.54	111	97
SiILP855	Chr1	9689865	JK549224	LOC|Os09g27420	AATGAGAAATCAGCCACATCTAC	23	57.39	CCCTGTTTTCAGACCTTTCG	20	59.71	115	192
SiILP4565	Chr1	9692216	JK566740	LOC|Os02g02750	AGGCTACCTTCTGGTTTTGG	20	58.32	AGCATAAGGCCTTCAGTTGG	20	59.34	121	73
SiILP2002*	Chr1	9826622	JK554538	LOC|Os12g24080	GCCGTCAAGAAGCTCAACTC	20	60.14	GCTTGACAAGATTCGGATGC	20	60.75	100	99
SiILP337	Chr1	9840106	JK546877	LOC|Os02g02570	GACCTTCTATGCGCAGATCC	20	59.8	CACACTCTCTTCACCCTCACA	21	58.87	102	378
SiILP1064	Chr1	9941837	JK550266	LOC|Os01g51530	TTGCAATTACAAACACATGCAC	22	59.54	TTGTCGCAACAACAAAGGTC	20	59.74	116	496
SiILP2083	Chr1	10065088	JK554817	LOC|Os09g07320	CTCCGGTTGATGCAAAAGAT	20	60.07	GTGGGCGTGCTGGTAACT	18	59.71	101	96
SiILP3735	Chr1	10215039	JK562717	LOC|Os09g32526	AAGCTCACTGCTCTCATCAGATT	23	59.68	CTCAAGGATCACCGCCTACT	20	59.31	110	93
SiILP2457	Chr1	10236247	JK556937	LOC|Os02g02390	ATATCTTCTTCGGGCATACAACC	23	60.56	TGAGTTTCTGTCAGCCAGGAC	21	60.44	100	1827
SiILP4379	Chr1	10254293	JK565704	LOC|Os02g49992	GCTCGTCCATCTCCTCAAAG	20	59.95	CTTTCACATGCCGAGTTGCT	20	61.38	120	119
SiILP785	Chr1	10319370	JK548904	LOC|Os02g40830	TAACGAGATGTACTTTGCCATCA	23	59.66	CTCTGCGAGATCTTCAATACTGG	23	60.4	100	84
SiILP2597	Chr1	10627656	JK557419	LOC|Os02g17390	GCTCAGTGGTACACCGCTCT	20	60.48	CATATATTCAAAGCTAAGCAAGTGG	25	58.55	100	169
SiILP5035	Chr1	10708176	JK568804	LOC|Os02g17500	TGATGGAGGAAGTGTAAAGTACTCA	25	59.25	GCCAGATAACTGTTGTAAAGCAAA	24	59.74	100	553
SiILP2702	Chr1	11146016	JK557820	LOC|Os07g39480	AGCGGCCCGATTATAGTTTC	20	60.43	CCTTCTGGGATTGCTTACACTT	22	59.65	117	1257
SiILP3168	Chr1	11154128	JK559968	LOC|Os06g45830	TGGAGCTGACCTACAACTATGG	22	59.26	TCGAATTACTTCTGCAGTCTTG	22	57.33	107	86
SiILP4289	Chr1	11298687	JK565333	LOC|Os11g36340	TGCTGATGACGAAGATGGAA	20	60.35	TGGCAGTGCACTAGACCAGA	20	60.62	103	172
SiILP4568	Chr1	11519403	JK566746	LOC|Os06g45100	CTCTGCTGGTTGAACTGCTG	20	59.77	GGCGAAGGAAAGAAGAAACTT	21	59.01	109	99
SiILP1699	Chr1	11895102	JK553191	LOC|Os09g36770	TGCTTTCAAAAGCTTGGTCA	20	59.58	TCTGGAGATTAGCCACAGCA	20	59.55	104	99
SiILP4716	Chr1	11895713	JK567391	LOC|Os09g36770	GGTATTTGTCCTTGATTAGCTTCA	24	58.76	AGCAGAGAAGGCACTCTCCTT	21	59.78	100	787
SiILP1647	Chr1	12253154	JK552913	LOC|Os02g13110	ACATGGATTCTGGGCCAGTT	20	61.68	CCCACTGAGACAACATTCAAA	21	58.61	116	628
SiILP3173	Chr1	12388640	JK559978	LOC|Os05g14194	GCCTATTGGGAATACAGGCTTA	22	59.5	TGTAAATGCTCCACCATCCA	20	59.92	105	84
SiILP4311	Chr1	12408673	JK565397	LOC|Os02g19150	TCATGCTTGGCCAGATAGAG	20	58.98	GATGCTGTGGTTGTTGAGGA	20	59.68	107	180
SiILP2864	Chr1	12824708	JK558478	LOC|Os08g33630	CACTTGAAAATGGGCAATCC	20	60.31	GCAGAGATGTTGTCAAACTTCG	22	59.92	105	84
SiILP653	Chr1	12880992	JK548318	LOC|Os08g09250	TAAATATCAGAAGTCACCCCTAGCC	25	60.99	AAAAAGAAGCGACCTCGTG	19	58.09	100	1946
SiILP109	Chr1	12896719	EC612455	LOC|Os02g19510	CACCTAGATCCTCATCCCAGA	21	59.1	CCATGTTAGTGGCATGAAGC	20	59.15	111	680
SiILP722	Chr1	12964249	JK548628	LOC|Os12g18900	TGCCAGTTGATGTTCAGAAA	20	57.81	TGACAGCATCTCAAATGTACCA	22	59.2	110	212
SiILP4588	Chr1	13659323	JK566808	LOC|Os02g19970	AAATCCCAGTAACCCTTGTGG	21	60.1	TGGTCATATACCTCGTCAGCA	21	59.16	111	105
SiILP4589	Chr1	13762576	JK566809	LOC|Os02g19970	AGGGCATTCTCAAGAGTTGG	20	59.28	GCATGTTGGCAAAAGAGGAG	20	60.78	112	79
SiILP4929	Chr1	15075093	JK568271	LOC|Os02g15970	CACCTCCGCCTCCCTCTT	18	62.71	CACGCCGGGATCTTTCTC	18	61.73	102	103
SiILP3343	Chr1	16949546	JK560794	LOC|Os11g39220	CCGGTGGGAAGGAGAAGAT	19	61.38	TTGCTGTGCTTCTGAAGTCG	20	60.32	114	413
SiILP1237*	Chr1	17332583	JK551034	LOC|Os02g35100	AAGGGTTATCCTTCGGCTGT	20	59.96	CCTTGGAGAAGCGAACAAAA	20	60.36	102	71
SiILP255	Chr1	17429971	EC613891	LOC|Os02g24020	ACCTCATCCAGGTCAAATGAT	21	58.31	TGGAGTCTCATCAAGCAACAA	21	59.43	100	69
SiILP3588	Chr1	17592725	JK561891	LOC|Os02g24080	CCAAGAAGTGGAAGCCAAAG	20	59.85	CTGCCTTTGCTCCAAATGAC	20	60.78	101	164
SiILP1516	Chr1	17679813	JK552311	LOC|Os02g35070	TGGACATAGGGAACCTCCAG	20	59.92	TGGATACCATTCCTCTAGTCTTTTG	25	59.91	115	84
SiILP1048	Chr1	18661426	JK550199	LOC|Os07g46160	GTGCCCAGCTTCCTCATCT	19	60.37	AGGAATGGACGAATGCTCATA	21	59.54	102	94
SiILP1757	Chr1	18791998	JK553469	LOC|Os06g34690	CCAAATTCTTGTTCCCATCG	20	60.3	TGTTGAAGGAAAGCACCACA	20	60.28	114	577
SiILP4674	Chr1	18793745	JK567210	LOC|Os02g25060	GGCTGGGAATCCTAATATCAC	21	57.51	GCTTCAAGGTTATGCGTGGT	20	60.14	107	75
SiILP836	Chr1	19783988	JK549144	LOC|Os02g25580	TCTATACGAACAGGTGGCACA	21	59.21	ACATATATACGCTGACCAAGTTTTT	25	57.48	119	100
SiILP3559	Chr1	19862001	JK561763	LOC|Os03g58960	TTCAGTGATGTTGAGATTCCAG	22	57.8	TGCATGATCATAAAACCAAGGA	22	60.32	110	1889
SiILP2964	Chr1	21573301	JK558962	LOC|Os01g61590	TGCTTTCCACAATTGTTTTCC	21	59.97	GATTGGTGCGACAGTAATCG	20	59.15	102	199
SiILP750	Chr1	21589944	JK548773	LOC|Os02g26650	AGAATTTCGACGGACGAATG	20	60.07	GACTGGTTTTAGTTTCTCCCTTTG	24	59.6	101	76
SiILP251	Chr1	22042896	EC613875	LOC|Os02g26984	TCGATTCTGCTATTCTCCAACA	22	59.85	CCAGAATATTGGGACCTCCA	20	59.74	107	77
SiILP569	Chr1	22616967	JK547973	LOC|Os01g13200	GTTCAGTGGTCCCGGTTG	18	59.93	ACCACTCCCTTCGCATAGGT	20	60.9	109	84
SiILP404	Chr1	22647601	JK547189	LOC|Os01g68324	TGCTTCAGTAGTACGGGGTGT	21	59.67	ACCAGGGAGCCCTATACCAA	20	60.7	118	84
SiILP280	Chr1	23002168	GT090966	LOC|Os02g28830	GAGAAGAACCCACGTCGAAC	20	59.7	TATGGCAAGAGCCTCCTCAT	20	59.8	108	79
SiILP1325	Chr1	23446937	JK551412	LOC|Os05g49770	TTGCTCCTTCTTCCTTGAGC	20	59.69	TTTGACAGAATCAATGATGAGAAAA	25	60	118	82
SiILP3026	Chr1	23631090	JK559285	LOC|Os02g07350	CCGAACAGCAATGAGAGGA	19	59.93	TCCAACTTCGTGGAACATCA	20	60.09	113	106
SiILP2993	Chr1	23816281	JK559117	LOC|Os02g29510	TCCCTAGTCTTGTGAAGTAGAAAGG	25	59.4	TGATCATGTACGAGGACTGG	20	57	109	449
SiILP3707*	Chr1	23861049	JK562477	LOC|Os06g03930	CGACCTCTGGGAGCAATCTA	20	60.35	CATGGGACAGAGTGATGGTG	20	59.95	108	454
SiILP2870	Chr1	23865462	JK558517	LOC|Os03g21620	ACCTCCAAGTGCTCCCTCAG	20	61.77	TCCAATCACAGCATCTGCAT	20	60.23	103	600
SiILP1857	Chr1	23939539	JK553882	LOC|Os04g37619	CCCTGATATTCAGTTGATATGTGAT	25	58.37	CTGGAATAGCAAAGGCAAGC	20	59.98	119	973
SiILP409	Chr1	23960696	JK547236	LOC|Os01g59500	CTCACTCCTGACTAATGTTGTCC	23	57.86	GAACTCATCCGGGTTCTTGA	20	60.05	103	125
SiILP4196	Chr1	24211214	JK564848	LOC|Os02g58340	TCTGAAGTCAAGGCTAGAGAAGG	23	59.31	CTCTTCGACCCGCTCAAC	18	59.5	100	383
SiILP3494	Chr1	24288134	JK561462	LOC|Os03g19470	GAGGAGAAAAAGGAAGAACCTGA	23	60.22	CCTCACAATGCATATGAACCTT	22	58.98	100	269
SiILP2714	Chr1	24413286	JK557855	LOC|Os03g30460	TTTCAGGCCTCCTTATATTTGC	22	59.61	CCAACAACCTTGGCCACATA	20	61.72	106	103
SiILP3675	Chr1	24492831	JK562357	LOC|Os09g12570	GCAAATGGGGCAACAAATAG	20	60.32	TCTGACCCAGCTCAAGAAAGA	21	60.12	104	444
SiILP3698	Chr1	24612477	JK562449	LOC|Os02g52390	ATCATTGTTCGGGGAAAGG	19	59.74	CAAACTGCTTGAACCTCTGTTG	22	59.95	112	85
SiILP1321*	Chr1	24660600	JK551404	LOC|Os05g51140	TGTTCTCTTTTATGCTCTTCACATC	25	59.01	ACGCCTTAGGAATCTGGCTA	20	58.95	101	127
SiILP4223	Chr1	25065003	JK564984	LOC|Os02g32160	AGATGGTATTCCGCTGTTCG	20	60.1	GCAAATTGGAACAGGCATTC	20	60.46	110	87
SiILP1903	Chr1	25066447	JK554099	LOC|Os02g32160	TGATGGTCCTGTTTCCCATT	20	60.17	TGATACATTACGAAGTGCACTGAT	24	58.72	112	500
SiILP1763	Chr1	25529175	JK553487	LOC|Os02g32504	GCCGTACAATTTTAGGGATCG	21	60.68	GATGGAGCATCAGGTGGAAG	20	60.62	112	834
SiILP2363	Chr1	25529726	JK556546	LOC|Os02g32504	GGGATGATGATGTAGATTCTGGA	23	60.17	TCCGTATAAAAGAACAGTATACGTGAA	27	59.48	104	94
SiILP3412	Chr1	25563295	JK561155	LOC|Os11g08090	TTTTCAACATCCTTCTCCAAATC	23	59.47	CCAACATTAGACGTCATCACAA	22	58.55	106	79
SiILP1655	Chr1	25770057	JK552939	LOC|Os06g16420	ATGCATGATTGATCGTCGAA	20	60.04	TCTTCCGGAGTCAGCATCTC	20	60.5	105	163
SiILP3552	Chr1	26065951	JK561724	LOC|Os02g02550	TTCTGTGACCATCAAAGAGGTG	22	60.15	GCAATTTGGACTCCCTCGT	19	60.06	101	1132
SiILP2301	Chr1	26311519	JK556304	LOC|Os04g52900	CTCGGGCTCCAGATGATG	18	60.31	AGGTTCTCAAGGACGTCACC	20	59.15	110	988
SiILP4275*	Chr1	26589577	JK565265	LOC|Os02g33580	AGAGGAAAGACTTGGCTTTGAA	22	59.52	TGACGGAATGAACTGAGACG	20	59.83	115	75
SiILP4952	Chr1	26644473	JK568391	LOC|Os04g36062	AAGTTCTTCATTCCAAACAGGA	22	57.84	GACCTGATAAGTAGTGACCCCTATG	25	59.37	105	186
SiILP2229	Chr1	26981038	JK555896	LOC|Os05g04700	GAAATAATTGCGGGCAGTGT	20	59.97	AATGATATACAGTTCACAGGATGC	24	57.24	104	81
SiILP1132	Chr1	26983067	JK550600	LOC|Os05g49760	ATGTCAACATGCACGCCTTT	20	61.51	CTTCTGGGAGTTAGTGGATGC	21	58.8	104	90
SiILP3760	Chr1	27035637	JK562899	LOC|Os05g39410	GAATGGCCGACGAGGATATT	20	61.18	TTCCCACAATGCTAGGGAAG	20	60.07	114	246
SiILP2501	Chr1	27440942	JK557095	LOC|Os06g08720	GACTGCTGGTGTCGAAAGGT	20	60.31	CGCCAGTATGAGCTGTACGA	20	60.03	111	598
SiILP1372	Chr1	27449769	JK551645	LOC|Os02g34884	AATGGCGTGACTGGTGAAAC	20	60.97	TGTTCACCACTTGTTGCTGTC	21	59.78	119	322
SiILP889	Chr1	27449813	JK549461	LOC|Os02g34884	CCATTGGCTCTGACAAAATGT	21	59.99	GCTCTGATGTTCATGATGATGTC	23	59.58	119	1548
SiILP1776	Chr1	27449843	JK553546	LOC|Os02g34884	ATACAAAGACCAGCCCACAGA	21	59.61	TGGTTATGGGAGCTCTGATGT	21	59.56	100	79
SiILP3659*	Chr1	27452211	JK562262	LOC|Os02g34884	GGTGTTAATGATACAATAAGCAACCA	26	60.39	AGAGCAGGAGTTCCGGAGTA	20	59.04	110	233
SiILP1775	Chr1	27452789	JK553545	LOC|Os02g34884	GCAGACTGGCACTGTCAGAA	20	60.19	TATCCGTTGGAGTTGGCTCT	20	59.69	106	79
SiILP3879	Chr1	27460054	JK563403	LOC|Os02g34884	TCGCCTCCGTGAAAGATATG	20	61.13	AGCTGAGAAAGGCGTTCAAA	20	60.13	115	569
SiILP1873	Chr1	27484572	JK553937	LOC|Os02g34950	TCAACTTCACAAGATTGCCAAC	22	60.15	TGACTAAGGAGCTCTGTGATGTG	23	59.55	102	526
SiILP2514	Chr1	27575934	JK557132	LOC|Os02g35070	TTGGTGCTGGCATCAACTAC	20	59.72	GGATATAGTGGACCTTTAATTTCTTTT	27	57.88	100	415
SiILP4683	Chr1	27688791	JK567232	LOC|Os07g42950	GCCCTCCTCATGAGACTGAG	20	59.94	CCCTTCTAGCCTCGTCAAGTC	21	60.39	104	166
SiILP4737	Chr1	27709031	JK567479	LOC|Os02g35190	TCTTAACGGGGTTGATGCTT	20	59.57	CATAGGGCCTTCCTTTCCTA	20	58.28	115	441
SiILP2674	Chr1	27793242	JK557696	LOC|Os01g49670	GATCAAGAGCTCCAGCAAGTT	21	58.69	CAAGGGGTTGAATGAACCAG	20	60.35	120	171
SiILP45*	Chr1	27830038	EC612088	LOC|Os05g41590	GCTGGAGTACTGGGACCTGA	20	60.26	GCCTGGAGGATAACCTAATTCA	22	59.46	102	105
SiILP2027*	Chr1	28008350	JK554648	LOC|Os02g35630	TAGAGACGTGTCGGGTGAAG	20	58.88	TCTCCAAGTCCACAAAAGCA	20	59.42	113	289
SiILP3814	Chr1	28020540	JK563143	LOC|Os02g02750	TTCCAAAATGATGGCCAGTAG	21	59.95	TGCGAATATATGCCACTGCT	20	59.31	107	83
SiILP1607	Chr1	28021906	JK552695	LOC|Os02g35640	TTCAATCCGGTGAAATTTGG	20	60.67	TTCGCACTGAATCAAGCATC	20	59.96	113	1389
SiILP3029	Chr1	28261943	JK559299	LOC|Os02g47570	GGATCCAGATATTGTGGAGGAA	22	60.15	CAAATGGCACATATGAAGAGC	21	58.25	114	126
SiILP64	Chr1	28277771	EC612201	LOC|Os01g09320	TGCCTCTGTCAAAATTCCTG	20	58.85	GCTTCCCAATGGTTGATCC	19	60.27	110	578
SiILP763	Chr1	28338856	JK548822	LOC|Os03g44230	ACCCTTGAGGCCGCTATACT	20	60.12	GTGGATTCACGGGAATATGG	20	60.01	108	537
SiILP1054	Chr1	28339670	JK550230	LOC|Os03g21240	TGTCCGTGCCTATTGCTACA	20	60.28	CTCGGAGTGAACCCTTACCA	20	60.1	109	94
SiILP2511	Chr1	28631935	JK557124	LOC|Os02g36740	GGACCTGGCCAAGAACCT	18	60.05	GTCTCCTTTCTCATTGCACCA	21	60.25	100	250
SiILP4368	Chr1	28884245	JK565644	LOC|Os02g36974	GGCTCCAGAGTCCAAGGTC	19	59.78	CATGGTGTTCTCAGCTGCAT	20	59.86	109	1238
SiILP2891	Chr1	29205421	JK558608	LOC|Os09g19790	CTGCACTTCAAACTGCATTG	20	58.06	TTGTCAAGGTTTGCTTGCAG	20	60.03	108	113
SiILP1453	Chr1	29218968	JK551981	LOC|Os02g37420	GCATGATCACCATCGACAAC	20	59.93	CCAGCAGCCCCTCTGTAGTA	20	60.41	106	201
SiILP2336	Chr1	29339892	JK556436	LOC|Os09g24900	TTAGTCACCACTGGCACAGC	20	59.9	ACACGTGACCACAACTTTGC	20	59.65	117	1030
SiILP1908	Chr1	29604132	JK554111	LOC|Os02g38080	CCCGAGCTATGGAATGCTT	19	60.19	AGCCAAACCAAGATCAACAAG	21	59.23	116	587
SiILP4583	Chr1	29801361	JK566795	LOC|Os12g27520	TCATACTTGAGCAGCCCTTG	20	59.02	CTGTGATGAAACTGCCCAGA	20	59.83	100	71
SiILP4582	Chr1	29802372	JK566794	LOC|Os12g27520	GAAGCCTGAGAACATTCTTCTTG	23	59.53	CTTTGGCAACCGCTTGTAAT	20	60.13	109	176
SiILP2502	Chr1	29812236	JK557098	LOC|Os12g03899	TACTGCCCTTCTGGTTCCTG	20	60.25	GCTCTGAAAGATCAAGGCAAC	21	59.07	101	91
SiILP2340	Chr1	29812817	JK556443	LOC|Os02g38250	TGAAAGTTATTTAACATACATTGTTGC	27	57.91	ACTTCCATCCCTCGGCTAAG	20	60.59	110	337
SiILP1839	Chr1	29850846	JK553831	LOC|Os02g38300	AAGCTCAGGAAGAGCTGTTGA	21	59.37	CAGCCTTCAGGCTTTCAAAT	20	59.45	117	475
SiILP104*	Chr1	29901530	EC612433	LOC|Os04g56450	GAGATGGAAAGTTTCAAGCAGA	22	58.58	TCATACTGTCCAGAAGAGAACTGC	24	59.95	100	80
SiILP635	Chr1	29910808	JK548232	LOC|Os09g15340	ACAGGATTTGTTCGGCAGAT	20	59.56	CAGTATGGTTTGGCGGTTCT	20	59.99	112	108
SiILP265	Chr1	29970500	GT090850	LOC|Os09g19734	CTCCAAGTAAAGCAGATCCTCA	22	58.6	AATCAGCTTTATGCCAACCA	20	58.24	102	679
SiILP4793	Chr1	29974690	JK567711	LOC|Os02g38480	TTGAAGCATCTTCCTCAGCA	20	59.67	GCATGTGCAGCAGTAGAGACA	21	60.22	103	2335
SiILP583	Chr1	29998779	JK548013	LOC|Os01g37960	CAATTCCCTATACAATTGCCAGT	23	59.3	AGTAGCGGAAATGAGGCTGA	20	59.98	104	285
SiILP2	Chr1	30051534	EC611899	LOC|Os02g38920	TCCAAGACCCTTCTCTTTGG	20	59.26	CTCAACAACATACTCAGCTCCAG	23	59.06	102	90
SiILP4863	Chr1	30080934	JK568001	LOC|Os04g42060	GAAGCTGGATTTGACCTGCT	20	59.43	AGAGGAACCTCGCGGAAC	18	60.35	104	85
SiILP1600	Chr1	30195047	JK552662	LOC|Os02g39160	GCTCCTGAGCTCCTTTATAGGTC	23	59.9	GGAGCTCCCTCAAAAGAATG	20	58.86	100	527
SiILP351	Chr1	30247005	JK546943	LOC|Os02g39370	TAGCATTCAATCTATTCTGTGCTTC	25	59.02	TGGACAGGATCACTACCTTGG	21	59.97	100	615
SiILP4513*	Chr1	30263334	JK566449	LOC|Os05g28280	CAATGGATTTTGTGGGCTGT	20	60.76	AAGCCAGGTGATCTTGTTGC	20	60.26	112	544
SiILP4163	Chr1	30269821	JK564644	LOC|Os08g31228	TGCTCATGTGGTGAAGAATCA	21	60.26	CAAGACGACCCACGGTAAAT	20	59.85	118	381
SiILP1782	Chr1	30311335	JK553578	LOC|Os06g51330	TTTCCAGGAATCGGAGATGA	20	60.54	CCTCACTAGATGACGAGGATGTC	23	60.15	106	88
SiILP4316	Chr1	30450229	JK565409	LOC|Os02g39600	CGGAAATTATCCTGAGGCACT	21	60.46	GGGCTTCCCTTTGGGTTG	18	62.71	100	122
SiILP1277	Chr1	30718135	JK551219	LOC|Os04g42380	GGGATCACCTTCAGCACATT	20	59.93	CTAACATCCCTGCCCACATT	20	59.81	118	957
SiILP4930	Chr1	30718578	JK568275	LOC|Os05g04610	TGAACAGGACTATCATTGTTCGTA	24	58.7	GGAAGCAGGGGGAAATGT	18	59.86	108	177
SiILP2869	Chr1	30718781	JK558516	LOC|Os02g03090	TCTGGTCTGTTGTTGCCATT	20	59.14	TACGGGCCTGTATCAGCTTT	20	59.73	103	606
SiILP774	Chr1	30725579	JK548868	LOC|Os02g07040	CCACTACTTTGTCAGTCAAGTCCA	24	60.61	TTGCAATGGCTATTTTCAGC	20	58.91	111	95
SiILP97	Chr1	30734234	EC612388	LOC|Os02g39970	AATCTTGACAACCGCCAAAT	20	59.43	TGCGCCATAGTCAGTTATGC	20	59.86	108	467
SiILP1194*	Chr1	30736837	JK550835	LOC|Os02g39970	AGGACCTTCAATTGTCATGTTG	22	58.96	AGTCACTGGGCAGCCCTCTA	20	62.3	104	582
SiILP1161	Chr1	30762589	JK550720	LOC|Os02g40000	CATCCCAATCTATGAGGCTGA	21	60.04	CTGAACAACATCCAATGCAG	20	57.67	100	83
SiILP2532	Chr1	30763133	JK557173	LOC|Os03g12300	CAGACACAACAAGGTCATTGAA	22	58.67	CAGCATCAGTTCATTTTGCAT	21	58.79	112	108
SiILP3726	Chr1	30767115	JK562666	LOC|Os07g31280	GAACAAAAAGTTGGCAATGGA	21	59.97	ACCTCACTAGTTGTTTGCACAAT	23	57.87	101	368
SiILP2185	Chr1	30797247	JK555712	LOC|Os01g69120	ATCCAGGGTGACCTAAAGAGG	21	59.45	TCAGCAGAAATGCTAGGATGC	21	60.51	100	92
SiILP258	Chr1	30797772	EC613913	LOC|Os01g48280	CACTGACTGTGTGAGTGCAGAA	22	60.14	GGTTTCAGGCTGTGCTGCTA	20	61.51	101	88
SiILP4708	Chr1	31599052	JK567370	LOC|Os02g42314	CGACTGAGTGGGAGAGGTG	19	59.37	ACCAAATGCATCAACTGGAC	20	58.42	111	121
SiILP3044	Chr1	31608375	JK559377	LOC|Os06g48530	CAAGACTGCAAAAGGTTCCTC	21	58.97	AGTCCAGTCTGCATGCTCAA	20	59.58	112	86
SiILP4045	Chr1	31608599	JK564088	LOC|Os04g53740	TGATTCGTACACCAAAACTCTGA	23	59.66	GTTCCGCTAATGACCTCCAT	20	59.01	117	123
SiILP4836*	Chr1	31608637	JK567901	LOC|Os02g40890	CAGCCATGAAATTTCTTCAGAG	22	58.97	GCCATGGATTTCCTTGTTGA	20	60.84	113	193
SiILP852	Chr1	31723820	JK549209	LOC|Os04g43750	AAATCGCTCTAGTTGAAGTCAGG	23	59.1	CATCGATGAGTGCGTCAGAG	20	60.58	102	142
SiILP1316	Chr1	31727008	JK551399	LOC|Os04g45130	TCGGAAAGGACAAGTTTGGT	20	59.57	GCCAACAACACATACAGCACA	21	60.63	119	1915
SiILP5029	Chr1	31965683	JK568774	LOC|Os02g50970	TCCGAAATGAAAGTGGGTTC	20	59.91	GCGAGCACATCGAAACTTTG	20	61.88	121	102
SiILP4403*	Chr1	32003855	JK565799	LOC|Os02g42020	GAGTGGTCCTATGCTGAGCTG	21	60.03	GTCTGGTAACGTGGCTGCTA	20	58.95	105	129
SiILP3441	Chr1	32191342	JK561263	LOC|Os05g01060	GTGCACTGCCTGTTTCAGAG	20	59.62	AGGTGCCTTCTCAGTTGTGC	20	60.45	106	449
SiILP789	Chr1	32201990	JK548930	LOC|Os08g25734	TCGAAGGTTCTTGATGCTGA	20	59.52	ATGCAAGATCGGAGTCCAAC	20	60.08	104	182
SiILP746	Chr1	32285737	JK548755	LOC|Os07g30940	ACTGCCAAGGGAAAGGAAGA	20	61.12	CACCAAAAACACCTTATATTTTCCA	25	60.35	114	536
SiILP4743	Chr1	32286606	JK567511	LOC|Os03g29730	AGGGCCTCGCCTTCATAGT	19	61.13	GAAGAACCATCACCGGAATC	20	59.34	101	110
SiILP3320*	Chr1	32384152	JK560681	LOC|Os01g07200	GCTGAGGGCAATCTTAAAGC	20	59.07	ACTGCTAATGTTGCCTTTGG	20	57.91	101	84
SiILP2757	Chr1	32385199	JK558045	LOC|Os07g47500	GGTTGTTCCAAAAGGAGCTG	20	59.71	GCTTCTCTACAGGCATCAGAAGA	23	60.17	108	144
SiILP3498	Chr1	32399828	JK561472	LOC|Os02g42540	AGAGCGTCTTCTCCGTCGTA	20	60.16	TGGGTTTTGGTTCAACACG	19	60.39	116	773
SiILP3527	Chr1	32400356	JK561591	LOC|Os07g05390	CTGCACTGAAGATAACTTGCTGA	23	59.71	TGTTGGGATCAAACCAAAGC	20	60.87	112	632
SiILP778	Chr1	32604711	JK548883	LOC|Os02g35130	TCTTCATTCTTGTGGTCTTCCA	22	59.71	CATCATAAGGCATCCCCAAG	20	60.29	108	76
SiILP2979	Chr1	32697882	JK559058	LOC|Os02g42940	AAAGCGAGGGATTTGAGGAT	20	60.04	TTGTTCAGTTCAACAGCAGAAT	22	57.54	109	201
SiILP4346	Chr1	32698534	JK565550	LOC|Os03g41460	CTGCAGCTGACGAACAAGAC	20	59.78	GGGTACCACAATGCCATTATTC	22	60.32	102	100
SiILP2671*	Chr1	32759579	JK557687	LOC|Os02g43020	TTTCCTATCTGACTAACCGAGCA	23	60.26	AGTTCTCTCCCCCTCTCCAC	20	59.66	100	89
SiILP4834	Chr1	32843560	JK567896	LOC|Os10g35130	TTCGAGATCTCAAGGAAGATCC	22	59.79	AGTATGGCGCCCAACTAGG	19	60.1	101	133
SiILP3093*	Chr1	33173970	JK559588	LOC|Os02g43690	AACCGATTCCGCCAGATT	18	60.43	CAAGCAAGGCTTCCCAAC	18	59.37	100	1110
SiILP929	Chr1	33176516	JK549644	LOC|Os02g43690	GCAAGAGCGTTTCAGGACA	19	60.13	TCGTTCAACCATTGCTTCAC	20	59.7	117	527
SiILP1660	Chr1	33304647	JK552978	LOC|Os02g43930	AAAAACTATCTTTGTCACGGAGTG	24	58.8	ATTCCAACACCACGACGAC	19	59.38	103	721
SiILP4827	Chr1	33310247	JK567859	LOC|Os06g22060	CCATTTTCGACATTACAAAGCA	22	60	TCTCAACAAGACCCTCAGGAA	21	59.83	102	135
SiILP1182	Chr1	33356387	JK550787	LOC|Os02g44010	AAGTCGACAGATTGTTGTGCTC	22	59.4	GCATACAGCGATGCAGTGAA	20	60.99	101	330
SiILP2699	Chr1	33371624	JK557809	LOC|Os02g43860	TTCTCTGCTATGGTGTGAAGGA	22	59.88	CACCTCAAAAACACCAGCAA	20	59.73	104	83
SiILP4980	Chr1	33372665	JK568508	LOC|Os02g43860	TGGCAGGTCTCTTTAATGTGC	21	60.26	TTGCTTTGTCATTCCACCTT	20	58.2	114	267
SiILP4979	Chr1	34214600	JK568506	LOC|Os06g22080	ACAAGCATTGATGTAATAACCCTAT	25	57.31	AGCGATGGTTCTTGATCGTC	20	60.23	113	821
SiILP4987	Chr1	34238565	JK568579	LOC|Os02g45110	GGAGCTGCTGGATCTCATTC	20	59.92	TGGTGCAGTATTCCTTTAGCTG	22	59.42	101	87
SiILP4988*	Chr1	34241255	JK568580	LOC|Os02g45110	ACCTTGCTCTCAACCCTTCA	20	59.84	GGACAAGGAAGCTGGAACTG	20	59.84	114	123
SiILP3137	Chr1	34290472	JK559774	LOC|Os02g45170	GACAGCAGATACAAGAGCGAGT	22	58.77	ATATGCTTGATTGTTCGGTCCA	22	61.59	100	1010
SiILP3045	Chr1	34291363	JK559378	LOC|Os06g48530	CGAAGATCTATTGAGGCTATTCTG	24	58.63	TCGTGATGGCAAGATAATGG	20	59.5	118	118
SiILP3968	Chr1	34377277	JK563743	LOC|Os02g45344	GCAGTTCAATTGCCCCTTAT	20	59.05	CCCAACAACTGAAGAAAACCA	21	59.99	113	77
SiILP2228	Chr1	34554701	JK555890	LOC|Os03g51020	CAGGACTGGTCAAATTGATGG	21	60.36	TTTGATCCAAGCACAAGTGG	20	59.69	112	151
SiILP3719	Chr1	34556103	JK562540	LOC|Os02g45670	CAAAGCGAAAAGCTGCTCAT	20	60.66	CATTCATGCCAGAGTTCCTATG	22	59.59	108	721
SiILP2862	Chr1	34618167	JK558455	LOC|Os01g58740	CCAATAAGACAGTGGGGGAAA	21	61.07	TTGAGATGGCACAAGGTCAC	20	59.68	100	84
SiILP2996	Chr1	35051664	JK559136	LOC|Os08g40110	ATGATTCCATGGCACCTCAA	20	61.28	TTGGATTTCTTTTAGTGCTTCCA	23	60.12	108	80
SiILP4725	Chr1	35054295	JK567414	LOC|Os02g57540	TTCCAGCTGTGAAATGATGC	20	59.81	TGGATATGGCTTACTGAAGACG	22	59.25	106	284
SiILP4105*	Chr1	35121774	JK564351	LOC|Os02g46640	CTGTTGATCAATGGGGCTTC	20	60.46	AGATTTAAGGGCATGATACTTACCTG	26	60.16	100	246
SiILP1104	Chr1	35218187	JK550464	LOC|Os07g36420	GGTGCCTGCTGAAGAAGC	18	59.66	CGAGAACGAACAGTACCAGAA	21	58.02	111	95
SiILP1963	Chr1	35294575	JK554321	LOC|Os03g02540	GCTGCAGGATTAGCCAATTT	20	59.32	TCTTGAGGAGCTATGACTTCAGAGTA	26	60.1	113	379
SiILP4893	Chr1	35358569	JK568159	LOC|Os05g39080	CCAGGAGTCTGGTGATGAGG	20	60.67	TGAACAATGTTTAAATGATGCAA	23	58.15	105	81
SiILP3389	Chr1	35358570	JK561050	LOC|Os02g46962	GAGTCTGGTGATGAGCTACGC	21	60.03	GGAGCCAAGCTCTCATTGTC	20	59.96	107	200
SiILP862	Chr1	35465124	JK549246	LOC|Os02g47110	GTTCCGCAAGCTGTTCGAT	19	61.35	GCAGCTTGTACAGGATGGTG	20	59.32	101	234
SiILP3128	Chr1	35540423	JK559747	LOC|Os12g29520	GAGTCTGAAAGTATCAACTGTAGGAG	26	57.02	GGTCAGATGACAACATATAAAGCAA	25	59.47	121	219
SiILP2279	Chr1	35654936	JK556176	LOC|Os02g47220	TCCTTGCAAGAGACCAAAGG	20	60.37	CATGGAGGTGTTTTAGGGAGT	21	58.04	111	201
SiILP3270	Chr1	35804515	JK560430	LOC|Os05g32390	GTCCCATGCACAATCCATTT	20	60.59	AGAGTTGCAGGCCCAAGAAT	20	61.15	105	88
SiILP2022*	Chr1	35811116	JK554614	LOC|Os05g45810	TCTCCTCTTGGGACGTCTGT	20	59.83	ATCATCCATGGCTCGAGAAG	20	60.18	105	313
SiILP84	Chr1	35817783	EC612292	LOC|Os10g10190	GCTTCCCACACTCACACAGA	20	59.87	TTCCTTAAAGCTGGGCAGAA	20	59.95	118	149
SiILP4036	Chr1	35819102	JK564034	LOC|Os02g47590	TTGCTCGAGTACTCTCTGGCTA	22	59.42	TCAGTGAGACCATTTATGACAGG	23	59.11	115	1839
SiILP70	Chr1	35819845	EC612227	LOC|Os06g04970	CCAGATAATGGCTGATGCAC	20	59.1	GCAGCCAATAGAAGCCATGA	20	61.28	117	89
SiILP5062	Chr1	35823088	JK568965	LOC|Os02g47600	TGAGATTCCTAGAGGCAGCAA	21	60.1	GCGTGGAATGAAACCGTAGT	20	60	121	1110
SiILP1535	Chr1	35852949	JK552403	LOC|Os02g47650	TGACAAAAGTCGGGAGCTAA	20	58.5	CTTTTCCAACATCCCCTTCA	20	59.9	101	993
SiILP2748	Chr1	35874675	JK557998	LOC|Os01g03110	TGTGGGATAGAAAATGAACAGG	22	58.95	GCTTTTGAGGACAGTGCCATA	21	60.26	110	212
SiILP4777	Chr1	36049902	JK567648	LOC|Os02g47940	GCATGGGTTAAGAAGCATGA	20	58.72	TGCTTAGAGGAAATGCTCCAT	21	58.94	103	311
SiILP5032	Chr1	36304991	JK568781	LOC|Os02g48390	GACAGGGATCCCGCTCCT	18	62.57	TGCAAGAGCTTGTGGAACC	19	59.98	111	371
SiILP3437*	Chr1	36306378	JK561244	LOC|Os03g27590	TCAGATGCCACTGATTTTTCTG	22	60.25	TTGCGTATTCTGCTTCTGGA	20	59.57	107	220
SiILP4209	Chr1	36306694	JK564915	LOC|Os06g45840	CCTCAAATGGAGGTCTTTGC	20	59.67	CGTTTCATGACATCTAATTCTGC	23	58.78	112	78
SiILP1605	Chr1	36308745	JK552693	LOC|Os04g42270	CTGGAGGTACAAGGGAGCTG	20	59.86	CGATCTGGTTGATCCCTTCA	20	61	104	86
SiILP2900	Chr1	36366826	JK558687	LOC|Os02g48620	AACGAGCGATGTCTTGGTCT	20	59.87	CGCAGTGCGAGTTCAGTTT	19	60.19	101	1228
SiILP3833	Chr1	36378600	JK563243	LOC|Os02g48630	GGCGGTACATGTGGAGAGTT	20	60	CTCTTTCCACTCGGGCAAT	19	60.2	101	652
SiILP570	Chr1	36380271	JK547975	LOC|Os03g60610	TCCAGGTTTATCCACTGCATAGT	23	59.91	GCTGATTCATATCCCCCAAT	20	58.67	110	98
SiILP155	Chr1	36585977	EC612871	LOC|Os10g35390	GACATGGAGGGATTCCGACT	20	61.26	CAGGGTCATCACCCACAATA	20	59.22	109	538
SiILP1979	Chr1	36588258	JK554390	LOC|Os02g48964	AACAGTACAAAAATTATGAGAATGTGC	27	59.06	TTTGCCTGAACTCATAATACACG	23	59.2	102	176
SiILP4290	Chr1	36615618	JK565335	LOC|Os06g36700	AGTCGATCAAGACGCTCCAG	20	60.56	TGGAAAATGTCCGTCCACAT	20	61.17	106	197
SiILP4277*	Chr1	36657080	JK565280	LOC|Os01g38620	AGACTGCCGCGTGCTAATAA	20	60.92	TGAAGGGGTTCATTCAGATG	20	58.49	105	570
SiILP1854	Chr1	36694887	JK553873	LOC|Os02g49150	AAGGGCTCTTCATCAAATGTAGT	23	58.36	GCAACAGTTCAGCTGCTTCA	20	60.33	115	308
SiILP4698	Chr1	36743999	JK567301	LOC|Os02g49326	TCTATGGATGGAAGGGTTGC	20	59.89	TTCCTTGCGATGACTTATTGAA	22	59.72	100	121
SiILP2253	Chr1	36744228	JK556021	LOC|Os02g49326	CGATAAGTCATCGCAAGGAA	20	58.87	AAAGCAATAGTTCACCACTGGA	22	58.77	107	119
SiILP1137	Chr1	36746242	JK550623	LOC|Os04g05080	AAGCTCTAAGTTCGCCACCTC	21	60.03	GCAAAAGATCTGTGCATCAGTG	22	60.84	100	115
SiILP1948	Chr1	36746270	JK554274	LOC|Os02g49326	GCTTTCTGAGCCCATTGAAC	20	59.82	GTGCATCAGTGAACGGAGAA	20	59.84	116	582
SiILP4287	Chr1	36746271	JK565317	LOC|Os02g01020	AGCTTTCTGAGCCCATTGAA	20	59.96	TGAACGGAGAATCTTGTATCG	21	57.84	108	153
SiILP4843	Chr1	36765722	JK567939	LOC|Os05g48620	TCTTCCAGCTCTTCATCACG	20	59.11	ACTGAAGCTGCTGCTCTGC	19	59.62	107	117
SiILP4053	Chr1	36898494	JK564115	LOC|Os02g49570	TTTAGGATATCTTTTATGAGCAAGAA	26	57.09	CCTCCCTAAGTGGAGTGCAA	20	60.25	106	83
SiILP3731*	Chr1	36905574	JK562694	LOC|Os02g49570	CCACCAAGTGCTTATGTTGC	20	59.2	CCAATCCGTTGAATTTCTGG	20	60.3	104	369
SiILP867	Chr1	36931289	JK549324	LOC|Os03g11470	CAAACAGCTCTGAACCCTGA	20	59.01	GACGAAACTGATTTTGGTGTCA	22	60.01	108	78
SiILP4963	Chr1	36995832	JK568416	LOC|Os01g68860	ATGGCGCGTGATTTTATACC	20	59.82	AGCGGCCTTGTCAAATACAT	20	59.6	107	1560
SiILP2361	Chr1	37045828	JK556538	LOC|Os06g03860	TGCTGCTGCCTTCACACTAT	20	59.62	TGTCCAAGATGAATGTTCCAAG	22	59.97	106	94
SiILP2006	Chr1	37087700	JK554549	LOC|Os02g49780	CATCACTCCCGAGTTGAAGA	20	58.8	AAGGGCCTTGGATTTTCCT	19	59.89	100	141
SiILP3453	Chr1	37309616	JK561324	LOC|Os06g46820	AAGCAGAGGAGTAAATCCCAGA	22	59.37	TCTCTCGCGAGCTAATGTCA	20	59.85	109	514
SiILP572	Chr1	37331790	JK547979	LOC|Os07g43322	TTATGTTGCTGCTTGCCTTG	20	60.01	GGATCAGAATATCTATACCTGGGAAG	26	59.67	110	570
SiILP2426	Chr1	37381997	JK556809	LOC|Os02g50350	ATCCCCTGTCCAGTCCTTGT	20	60.77	CTCGCTCCCGTACTTCACA	19	59.99	115	137
SiILP2425	Chr1	37384406	JK556808	LOC|Os02g50350	GCATGGCATGAGCTTATTGA	20	59.8	GCACCCATTTTTCTCTCTGG	20	59.67	101	125
SiILP186*	Chr1	37389830	EC613094	LOC|Os02g50360	CCAGGCTGTGATTGAGGAGT	20	60.26	CAAGTGATTTGCTGGCACTT	20	58.93	108	930
SiILP3548	Chr1	37505186	JK561701	LOC|Os03g57160	CAAGCTTCCTCTGGACATGG	20	60.79	TGGACATTGGTAGGAAGAAGAA	22	58.69	117	1234
SiILP537	Chr1	37529133	JK547852	LOC|Os07g01850	CGTGGTTATGTTGAGGCTGTT	21	60.04	TGGTTTAGCATATCCTCTTTTGA	23	57.97	101	688
SiILP4135	Chr1	37547411	JK564493	LOC|Os02g50560	TGAGCCACTTGTCTCACAATTC	22	60.3	TCCAGAGCGCTTGACCTTA	19	59.68	118
SiILP2182*	Chr1	37549346	JK555705	LOC|Os02g50560	ACGCTTGACTCGACGGATAA	20	60.8	GAGTGTTGATATCTAATGCTCTAGCC	26	58.98	104	166
SiILP5066	Chr1	37551272	JK568996	LOC|Os02g50560	AATGGGTACTCGGTCCATGA	20	60.19	AGGCGCACAATCGACTTACT	20	59.9	108	1630
SiILP3107	Chr1	37587481	JK559639	LOC|Os02g50620	GCAAATTCGCAAAAGAGCAT	20	60.35	AGTGCTTCCAGGATCTGACA	20	58.38	101	76
SiILP5072	Chr1	37645427	JK569019	LOC|Os01g60190	AAGCCCAGGGGTCTGAAT	18	59.46	TCTCACCTCGCATACCCTTC	20	60.22	100	116
SiILP257	Chr1	37656151	EC613907	LOC|Os12g05650	GGCTTCCAACCATGTGAAGT	20	59.97	GGGTTCAGCACATACAACCTC	21	59.47	117	169
SiILP916*	Chr1	37665100	JK549574	LOC|Os02g50780	TGATGTTTTAACTGGCAAGTGG	22	60.03	CTTCCGAAAAGAATGTACGC	20	57.51	102	159
SiILP4809	Chr1	37665766	JK567757	LOC|Os02g50780	CTGTCGCACCGTGAATTTTA	20	59.73	TCAGGACGCAAGGGATAGTA	20	58.33	116	128
SiILP178	Chr1	37666356	EC613022	LOC|Os11g10510	AGATGTTTCAACAATGAAACTTGAAGA	27	61.5	CCTCAAGAATGAATCATCATACAGA	25	59.51	100	107
SiILP4	Chr1	37715500	EC611901	LOC|Os02g50820	TGATGCAGGTGAAGCTTTTG	20	59.99	AGAGGGTGGGATTGGTGTG	19	60.79	115	81
SiILP1831	Chr1	37816347	JK553773	LOC|Os07g37790	GCAACGAGCTGCAACATCT	19	60.16	ACTCTGGTTCGGATCACTGG	20	60.11	102	650
SiILP1211	Chr1	37820434	JK550892	LOC|Os02g22130	TGTGCCACTTGGTCAACTAAA	21	59.23	ACTGCCTTCCTTTCAGCAAC	20	59.48	110	86
SiILP2998	Chr1	37821013	JK559148	LOC|Os05g06980	GGTACATCAAGGCCATCAGC	20	60.49	GCATTGGAAGCGTAGTTGTG	20	59.35	100	85
SiILP5046	Chr1	37874655	JK568873	LOC|Os02g51030	TGCCAGAACAGCAGCAGTAT	20	59.62	GCATCCATGGAATTGTCCTC	20	60.29	102	83
SiILP4896	Chr1	37899380	JK568168	LOC|Os05g14194	GGACGAGGAAGCGATCAG	18	59.45	ACTCGATGCTTGGGGTGGT	19	62.88	109	97
SiILP3697	Chr1	38033973	JK562448	LOC|Os02g51290	TGGGTATTGTACTCATTTATCACTCC	26	59.6	CCAACCAACAGTTGAAAAACAA	22	59.91	106	167
SiILP4271	Chr1	38035540	JK565249	LOC|Os08g05660	TCTCGTTGAATCCTGGCTCT	20	59.95	CAAAAGCATTTGAGAATCTTGTTA	24	57.73	103	156
SiILP2717	Chr1	38115882	JK557871	LOC|Os02g51400	CTTCCTATGAGGAGACCTGAGC	22	59.48	TTTGCCAATAGTGTTTTTCCTG	22	59.16	107	103
SiILP2718	Chr1	38119042	JK557872	LOC|Os02g51400	TCTTGAGAATCTTCATTCGGTTC	23	59.72	AAATCGTCCATTTGATCTGG	20	57.46	101	141
SiILP143	Chr1	38126129	EC612744	LOC|Os02g51410	AATGCCTTCAGTTGCACAAA	20	59.32	CACCTCCAGTGGCAACAAC	19	60.15	119	93
SiILP1105	Chr1	38127352	JK550470	LOC|Os02g51410	ACGATGCTCTAGGTGGTGGT	20	59.6	GACAACGCAGCTGGTGACT	19	60.05	113	90
SiILP3957	Chr1	38275999	JK563688	LOC|Os02g51570	GTTCGACAGCACCTACAAGC	20	58.53	CACCTCCACCTCCACTGATT	20	59.96	101	175
SiILP671	Chr1	38276164	JK548389	LOC|Os03g11320	GGCTTGAACAGGGAATCAGT	20	59.14	CTGGTTCAGGCCCGTATG	18	60.06	105	91
SiILP252	Chr1	38283975	EC613878	LOC|Os04g43650	CATGGAAATTCGCTTCGTTC	20	60.58	TATACAGCATAGGAATGCCAGTAGAC	26	59.97	100	77
SiILP2633*	Chr1	38374452	JK557553	LOC|Os03g51250	CCTCCTCACTCTGCTCCTAGC	21	60.67	CAGAAGAGGAACAGCGTGTC	20	58.59	101	164
SiILP3162	Chr1	38387015	JK559934	LOC|Os02g51770	CTTTATATAGGAGGAGCATGCTTTG	25	59.72	TGCAATGGAGCCTCAACTAA	20	59.42	100	86
SiILP1202	Chr1	38388098	JK550864	LOC|Os08g44010	CTGGGAGGAGGAGGTCATTT	20	60.45	AATGCGACAAACACTCGTTG	20	59.76	100	75
SiILP4239	Chr1	38588195	JK565084	LOC|Os02g52160	TCAAGTTTTAGAGAAAGTCGTTCC	24	58.21	AGCAAATGCTTTTTGAAGCTG	21	59.66	105	703
SiILP4259	Chr1	38843694	JK565203	LOC|Os02g52340	GCTCATCGTCTTCTCCTCCA	20	60.5	GGTTCTGCTTTCCCCAGATT	20	60.44	111	78
SiILP3664	Chr1	38852586	JK562291	LOC|Os02g52360	CTTGGTGGATTGATGCTGTG	20	60.11	GTACCGCATGGCTTTTCTGT	20	60.14	107	443
SiILP3106	Chr1	38868992	JK559633	LOC|Os02g52390	GCTGTCCCTAGTTTATCATTGC	22	57.91	TGGTGAAGAGATCGTGTTGC	20	59.84	109	85
SiILP1837	Chr1	38870897	JK553799	LOC|Os02g52390	ACCGTGTTCGAGTTAGTGGTG	21	60.08	AGCAAGTTTGGATCCCGATA	20	59.53	100	892
SiILP1141	Chr1	39006234	JK550644	LOC|Os05g44050	CACAAGCAGAGGAAGGAACC	20	59.84	TTTGCGAGTCCTAACGGATT	20	59.71	103	499
SiILP2856*	Chr1	39006488	JK558439	LOC|Os02g52650	AATTTGACTTCGCCAACACC	20	59.98	CTCTGCTTGTGACCCTGGAT	20	60.26	110	225
SiILP2061	Chr1	39034279	JK554750	LOC|Os05g01270	TTCGATCCAGCCTTTATTGC	20	60.17	GTGGTGGGATTGTTCGAGAT	20	59.79	101	96
SiILP4190	Chr1	39058083	JK564802	LOC|Os12g06510	GTCCTCCGCAGACAAATTCT	20	59.29	TTGAATGAGGAGTTGCAGAAAA	22	59.86	119	381
SiILP2262	Chr1	39092395	JK556083	LOC|Os02g48990	TTTCTCAGCCTTGGCAATGA	20	61.83	GAGTTTCCAGGGTGTTTTGG	20	59.42	100	109
SiILP4685	Chr1	39096341	JK567249	LOC|Os06g10810	CTTTCGATTCAGCCTCTGCT	20	59.72	CCCTTACTGGTGCTCAGTGG	20	60.7	105	735
SiILP1292	Chr1	39096740	JK551301	LOC|Os02g10650	GTAGCACCCTTGGCATTGTT	20	60	GGGTATCAGCTTTGCTGGTG	20	60.66	105	861
SiILP968	Chr1	39096785	JK549784	LOC|Os04g58620	CGGCTGACAACCTTGTGTC	19	60.3	CGAATAGGAAGTCCTCTGGTG	21	58.8	109	453
SiILP3529	Chr1	39272461	JK561598	LOC|Os02g53140	CATCAAGGAGCAAGTACAAGAA	22	57.19	GGATGATCCTGGTTCTTATTTCA	23	59.32	114	80
SiILP5030	Chr1	39273607	JK568779	LOC|Os02g53140	CGCTCAGTTAAATATAGTCCTGGAT	25	59.18	ACAGGTGCACTTGGATTACG	20	58.65	101	236
SiILP2497*	Chr1	39388336	JK557088	LOC|Os07g33943	CCTCACATGATGACTTGACCTG	22	60.57	AGTGTGCTTCCTGCACTCCT	20	60.06	109	526
SiILP4734	Chr1	39395493	JK567448	LOC|Os06g02620	AGGCCTGATTGATGGACTTC	20	59.09	TTAAGCTCCTCGGCTGTGTT	20	60.01	105	84
SiILP4411	Chr1	39459805	JK565829	LOC|Os07g35540	CTGACATGAAGATGAGGAAAGG	22	58.79	TTTTACACGAACAGCAGATGG	21	58.83	101	95
SiILP4158	Chr1	39647204	JK564614	LOC|Os02g53770	AGAAAACTACGAGGCACGATG	21	59.39	ACTTGTCAATTTTCGGCAGAT	21	58.71	100	359
SiILP2155	Chr1	39654260	JK555550	LOC|Os02g53780	GCCCATCTTTTAGCATCTCG	20	59.81	TCCTTTTCATCAATCAAACCA	21	58.05	107	70
SiILP4769	Chr1	39739120	JK567612	LOC|Os02g54020	CTAGCTGCCGGCGAAAAA	18	62.46	GACACCAGATTTGGGTGCTT	20	59.97	103	357
SiILP3201	Chr1	39755350	JK560127	LOC|Os07g47100	GTGAAAGACATGAAGCCTCTGA	22	59.48	CCTTGGTAGTTTCGGTAAGCA	21	59.28	100	84
SiILP4011	Chr1	39825322	JK563928	LOC|Os03g02980	GGTTGAGGATGTTCTACTTTGG	22	57.72	TGTGGACATGTTCCAGTCTGA	21	60.15	100	81
SiILP706	Chr1	39826440	JK548562	LOC|Os03g54790	AACAAGCGGTTCCTCTACGA	20	59.88	CTCATCATCTGGGCCATCTC	20	60.59	104	82
SiILP1807*	Chr1	39826686	JK553673	LOC|Os02g54130	GGAAGCCAAGGAGAAGTTCC	20	60.19	CGTCCTCATTGTTGTATGCAC	21	59.06	104	95
SiILP3803	Chr1	39827355	JK563076	LOC|Os02g54130	GGGCTCAAGAAGGAGTGCT	19	59.54	CTTCCTGCAGGTGCTTCAC	19	59.56	112	347
SiILP269	Chr1	39940444	GT090900	LOC|Os02g54254	CATGTTATCGTGGCATCTTTG	21	59.05	GCTTCCAATATCAGCAACATCA	22	60.1	102	855
SiILP3424	Chr1	39942027	JK561196	LOC|Os01g04900	GCCAAAGGTGCAGGTGTAAC	20	60.56	CTTTTCCCTTTCGAGCATGA	20	60.32	109	317
SiILP2984	Chr1	39948814	JK559072	LOC|Os02g54340	AGGTCGAGAAGGAGATCAAGG	21	59.83	ACACCAAATCCCACTGGCTA	20	60.38	105	103
SiILP3430	Chr1	39966196	JK561222	LOC|Os07g29390	AGAAATATACAAAGATGCTTCTGCT	25	57.1	TTTTATGATATGGCGGAATGG	21	59.65	100	121
SiILP3445	Chr1	39984173	JK561279	LOC|Os02g54500	TCTGGCAAGGAGCTTTCTAAAC	22	60.02	AAATTCTCCAGCCGAGCAG	19	60.49	107	449
SiILP3446	Chr1	39986886	JK561280	LOC|Os02g54500	GACAGACGAAAGCTGCTCCT	20	59.75	GCGATTGTGGAAAGCATATAG	21	57.44	100	109
SiILP3380	Chr1	39996700	JK560987	LOC|Os02g54510	CGACCTGAAGTGTGAGAATCTA	22	57.08	TCTAACACCACCAGATACCAAAG	23	58.19	121	102
SiILP3834*	Chr1	40021167	JK563244	LOC|Os02g48630	AAATTTTATCACGTCTGCTACGC	23	59.72	GTTCCGGCAACAGTTCTCTC	20	59.85	102	111
SiILP488	Chr1	40022159	JK547651	LOC|Os08g37610	AATAACATGAGGATACTTTTCATCG	25	57.79	TGATCATATAGTTGGTTGGAGAACA	25	59.79	100	112
SiILP1456	Chr1	40080056	JK552013	LOC|Os02g54650	CCACCATCTTCGTGATGAAA	20	59.5	TGTACAGAACCACCCCTGAG	20	58.56	100	633
SiILP780	Chr1	40082110	JK548885	LOC|Os02g54650	GAGGTTAGCTGACCAAGGTGAT	22	59.64	AGACAACCAAGCATCCAACC	20	59.97	105	925
SiILP4418	Chr1	40134583	JK565865	LOC|Os08g14330	CCAATCAATGTCCGATCGTT	20	60.72	CCAAACATGAGAAAGCCAATG	21	60.49	108	134
SiILP344	Chr1	40223197	JK546913	LOC|Os05g33300	AATACCATCTTCCGCAGAGC	20	59.3	AGATGCGGAAGCAGTTTCAT	20	59.84	102	685
SiILP3895	Chr1	40223498	JK563452	LOC|Os02g54900	CACAAGCCGCTCAACATCT	19	60	CCATTGCAACTCCAATATCTCA	22	59.96	112	374
SiILP3564	Chr1	40224112	JK561776	LOC|Os07g37180	CGCAGCTTGAGCATCAGA	18	59.96	CATGAAAAGGAGAAAGAGCTAATGA	25	60.25	121	451
SiILP4446	Chr1	40260530	JK566075	LOC|Os02g55030	CCATGGAATTGGACCTCATT	20	59.6	CAGCTTTTGCCTCCTCCAAT	20	61.63	104	85
SiILP225*	Chr1	40261708	EC613433	LOC|Os01g58750	CGGGACTGGAGAAGAGACTG	20	59.98	TCGGTTGGACTTTACAAAGGTT	22	59.91	112	423
SiILP1784	Chr1	40360584	JK553584	LOC|Os02g55140	GTTCTTGAGGACCCACTCCA	20	60.09	AAGTCCAGTGGATGCACACC	20	61	107	431
SiILP1049	Chr1	40367392	JK550207	LOC|Os06g11320	TACGGGCACGTAATAACAGGA	21	60.38	TGTGCAAGATCCCTGTTGAA	20	60.24	100	81
SiILP4529	Chr1	40517851	JK566551	LOC|Os02g55420	TAACAAAGCAACTGCAGAGCTAC	23	58.91	TAGCGATCCAGTGCCTGAGAG#	21	62.92	100	128
SiILP1770	Chr1	40518354	JK553503	LOC|Os02g55420	CCGGTACTATGACCCCAAGA	20	59.81	ATTCCAGTTGGGTTGTGAGC	20	59.97	120	84
SiILP4351	Chr1	40563686	JK565564	LOC|Os09g32690	CCATATTCCAGTGGATTCTTGTT	23	59.26	TAAGCAGGATGCTGTCATGG	20	59.82	103	245
SiILP1925	Chr1	40564821	JK554186	LOC|Os05g14194	TTGAATTGCTCCCCATCATC	20	60.81	GAGCTGCTCTGATTTTGACG	20	58.75	102	86
SiILP3399	Chr1	40639282	JK561092	LOC|Os02g55880	TGCTGACCCAGTACGACATC	20	59.71	GGTCGAGCTGGCAGAACC	18	61.98	102	76
SiILP212	Chr1	40802897	EC613352	LOC|Os03g42900	GGAAACTGGTTCCTGCATCT	20	59.14	CTCAACCTCAGGAGAAATTGG	21	58.78	106	633
SiILP4904*	Chr1	40847679	JK568186	LOC|Os02g56210	GAGATACTGTGTTTGCACCTCAA	23	59.3	CGAGATACCGCATCATCACT	20	58.7	100	68
SiILP3711	Chr1	40975159	JK562488	LOC|Os01g27880	TGTGTTGGATCCACAATGCT	20	59.97	GTGCTGTTCTATCTGGGAGGTT	22	59.64	100	84
SiILP4464	Chr1	41131446	JK566184	LOC|Os02g56850	TTGGGTGGGAGATTAATGGA	20	60.13	ACACCAGAATTGCCAAGGAT	20	59.41	118	93
SiILP3421	Chr1	41132343	JK561193	LOC|Os02g56850	GAGGGATGGGTGCAGAAGTA	20	60.07	TGATTCCCCTTCCCTCAAG	19	59.99	111	86
SiILP2909	Chr1	41133101	JK558736	LOC|Os02g56850	CAAGGAACCTTGAGGGAAGG	20	60.98	TGCAATAAGCTCCTCTCCTTT	21	58.23	116	415
SiILP3611	Chr1	41133285	JK562024	LOC|Os02g56850	GGAGAGGAGCTTATTGCAGATG	22	60.36	TCTGGTCAACCTCGACACCT	20	60.71	100	572
SiILP2777	Chr1	41229125	JK558159	LOC|Os08g40420	TTGTAGGGTAACTACTCAACACACTTG	27	59.97	GCCTGACCTGATTGACATGG	20	61.5	111	110
SiILP1840	Chr1	41235703	JK553833	LOC|Os02g57040	CAAAGGTTGAAGCTGGCTCT	20	59.62	GCCAATAATCCGAGAAGCAC	20	59.67	104	1037
SiILP3823	Chr1	41286638	JK563188	LOC|Os12g03060	CTTGAAGAAAACACAAACAGCAA	23	59.47	TGTGAAGCAGCTGAACTGTTG	21	60.23	112	219
SiILP47*	Chr1	41319687	EC612102	LOC|Os02g57170	CACGTCTCATCGTGTTTTCAC	21	59.2	AGCCAAAAAGCCCTTGAAGA	20	61.22	105	1315
SiILP546	Chr1	41323654	JK547908	LOC|Os02g57180	CAGCTTCGAAGAAGTAAACCATC	23	59.44	ATGCCCCTAGGCATGAAAC	19	59.91	104	94
SiILP547	Chr1	41325640	JK547909	LOC|Os02g57180	AGGGTACCCCTTCAGCTTCT	20	59.21	CCCCTTCTATTTTCAACCTAGATCA	25	60.97	119	312
SiILP184	Chr1	41406097	EC613082	LOC|Os02g57260	CCGAACGTTGGAGAGTTCAT	20	60.11	GGCAGAGACTGCAGATTTGG	20	60.94	108	96
SiILP1695	Chr1	41406106	JK553165	LOC|Os02g57260	GGAGAGTTCATCCACCGTGT	20	59.97	AAGCGCCGAGGAAGAGAC	18	60.65	108	676
SiILP83	Chr1	41443884	EC612284	LOC|Os02g57280	ACGATGATCTCCGTGCCTAC	20	60.1	GCCACTAGCACAGGTGTTGA	20	59.9	103	109
SiILP1074	Chr1	41444142	JK550303	LOC|Os02g57280	CAGCAGCCTAAGATGTGTTGG	21	60.83	GTGATGGCTGGAGAGGTCAT	20	60.08	105	83
SiILP2283	Chr1	41447050	JK556187	LOC|Os02g57290	TTTGCCAACAATTGAGGATG	20	59.52	AAGCGACCGACGAATTAAAA	20	59.72	106	201
SiILP941	Chr1	41451644	JK549719	LOC|Os02g57330	GGATGTTGATATTTTGCATCCAT	23	59.94	CGAGATCCGTTCGACCAC	18	60.21	108	300
SiILP4085*	Chr1	41489038	JK564281	LOC|Os02g57370	CAAAGCCTTCATCATCTGTGTC	22	59.74	CATCAAACTCATGCTCTTTGAGA	23	59.51	101	1147
SiILP96	Chr1	41498033	EC612385	LOC|Os02g57390	CAAGGGTTATGTGTTACAGCTGAG	24	60.11	GATCCATCAAGCTCCAAAGC	20	59.78	117	89
SiILP2422	Chr1	41518029	JK556793	LOC|Os01g67370	ACGGCTACTCACCATTCTGG	20	60.13	CGAGATCCAGCCTAAGGTTC	20	58.89	104	249
SiILP277	Chr1	41518781	GT090948	LOC|Os06g45820	TGTACCAAACTCCAGATCACCA	22	60.41	CATATGTCATGGGAACATATCCA	23	59.42	102	523
SiILP2913	Chr1	41573543	JK558761	LOC|Os01g46380	CCTTCTGTACGAGCAGATTACCA	23	60.67	TGCAGCACCCATATATCGAA	20	60.06	104	80
SiILP2506	Chr1	41622356	JK557117	LOC|Os11g18947	TCAACAATGCTATTCATACATCTCA	25	58.71	TGTGAACACCATTTTCATCTCTG	23	60.02	114	86
SiILP2555	Chr1	41693834	JK557278	LOC|Os05g05450	ACTTCCTGCCACCCACTTC	19	60.1	ACTGGAAGTACTGCGGCATC	20	60.28	100	71
SiILP3408	Chr1	41708568	JK561144	LOC|Os02g57710	AAAGCTAAGGTTGCTGAATCTG	22	57.85	AGATCTGTTACATTGCGGTCA	21	58.24	101	92
SiILP2622	Chr1	41710870	JK557505	LOC|Os02g57710	CCTTCTGGGTTTTTATCTCCAA	22	59.48	CCGTGGAATCTTTAACAGCA	20	58.77	113	73
SiILP1877*	Chr1	41712369	JK553969	LOC|Os07g08210	TCCACAGGTTTCTTAGTTCACC	22	58.23	CCTTGAACCTTTATGGATGG	20	57.01	115	107
SiILP3718	Chr1	41806226	JK562538	LOC|Os02g58020	GGAGGGCCTACTTTGTTTAAGA	22	58.82	TTCAGTATAGTAGACTTGCCAATGC	25	58.96	101	693
SiILP730	Chr1	41823639	JK548659	LOC|Os03g37270	TGGTGTTGAACTCATCAAGAAAA	23	59.64	GCAGATTTCACCTTCATACCTG	22	58.72	115	988
SiILP2399	Chr1	41835466	JK556721	LOC|Os04g55920	TCCCATCCTTCTCCTGCTG	19	61.32	GGCCAAGTACGAAGAAGCAC	20	59.88	119	1525
SiILP2201	Chr1	41835492	JK555786	LOC|Os02g58090	GAACTTGAATTCCTTCTTTTTCG	23	58.49	GAGAAGCTGCGGAATCAGA	19	59.21	117	81
SiILP2498	Chr1	41908615	JK557089	LOC|Os02g58230	TTTGTTGGAGAGCTATCAGTGAC	23	58.53	TGGTCACCAAGAATCATGACA	21	59.95	101	358
SiILP3825	Chr1	41915818	JK563195	LOC|Os02g58260	GGACCATGGAACATTGGAAC	20	60.03	CGCAACATGATCTCCAGTGA	20	60.84	117	105
SiILP4605	Chr1	41934431	JK566907	LOC|Os02g58340	ACATTCTGGAGTGAACGACTGA	22	59.77	TGAAGAGGCCATCCATAACC	20	59.89	100	75
SiILP4949	Chr1	41948210	JK568357	LOC|Os02g52260	GATCATTCATTGGCATCTCAAA	22	59.91	TGGTTCATTGCACGGTATCT	20	59	104	555
SiILP2855*	Chr1	41948278	JK558434	LOC|Os04g40740	TCCTTGCGCACGAAATTG	18	61.92	ATTATGATCTCCCAAATAACCGTGA	25	61.84	100	95
SiILP422	Chr1	41949511	JK547327	LOC|Os03g36930	AGCAAGTTCATGACTGAACCA	21	58.36	CCATTCCTCTTTCTCAACAGC	21	58.92	102	296
SiILP2251	Chr1	41992376	JK556002	LOC|Os12g05650	GCAGCCAGGTGAGCATAATA	20	58.9	CGATGGGTTGCAGACTCTTA	20	58.87	102	480
SiILP3784	Chr1	41994925	JK562987	LOC|Os02g58490	CGAAAGGAACTTGATTTACTTATTGG	26	60.56	TGTACAACAGCACTGCGAAA	20	59.07	117	898
SiILP2140*	Chr1	42054777	JK555487	LOC|Os02g58730	TGTTTTTCTGCTCGCCTTTT	20	60	TGGAAATAGGAACAGCACCA	20	59.12	118	638
SiILP2635	Chr1	42055598	JK557562	LOC|Os03g45619	GCGGGATGATAAGCAGTTTT	20	59.19	GAACTGCATTCGATGTAGGC	20	58.33	114	82
SiILP4812	Chr1	42060465	JK567765	LOC|Os02g58790	GCGTCTTCCACATAGGGGTA	20	59.96	GCTTAAAGCGGTTCTTGGTG	20	59.88	114	117
SiILP2547*	Chr2	83053	JK557245	LOC|Os07g01760	TGTTCCTATTCACATCCTGGAG	22	59.05	CCGGACAACTATCCTTCCTG	20	59.54	118	109
SiILP3837	Chr2	149675	JK563253	LOC|Os09g02130	GATCATGGGGAATGTTTCCA	20	60.53	GCCTTTTCTTCTGCACTTTGA	21	59.62	103	86
SiILP1818	Chr2	287799	JK553703	LOC|Os07g02350	CAATGAGAAATGCATCATCAAGA	23	60.09	CACAATATTAGGGCCTCCACA	21	59.83	103	88
SiILP4713	Chr2	336944	JK567388	LOC|Os08g07960	ATCGCGTTGATTCCTCAAAT	20	59.53	CGTTCTGGAAGTTGCTGGAT	20	60.26	113	91
SiILP3663	Chr2	341599	JK562286	LOC|Os12g09270	ACAGAATCCGATGGGGTGAT	20	61.52	GATTCTTTCATCTTTTCATCGTCTC	25	59.65	100	86
SiILP1797	Chr2	590025	JK553646	LOC|Os06g36700	TCAATCTTGAGTATCATCTTCACCA	25	60.01	CCACCGACATGAAAGAACAG	20	59.13	100	189
SiILP1184	Chr2	590105	JK550795	LOC|Os02g17190	CTGTTCTTTCATGTCGGTGGT	21	60.02	CCACCAATTGATACCTTAACTGC	23	59.79	108	82
SiILP4037	Chr2	726784	JK564037	LOC|Os07g02710	TCATTGTGGTCAGCCTTCAG	20	59.83	GAGCAAGCAGTGAAGGATCTG	21	60.15	106	471
SiILP612	Chr2	1051975	JK548135	LOC|Os05g50660	CTTCAGGAGATTGCCAGCTA	20	58.2	TGATGTTGCTTTCTGCTGCT	20	59.75	111	85
SiILP3250	Chr2	1496358	JK560333	LOC|Os07g03070	AAAAATTTATTCTGCTCTTGGTGAA	25	59.6	CCAATTGTTCCAACATGGCTA	21	60.74	101	110
SiILP3297*	Chr2	1536823	JK560533	LOC|Os01g61410	GGAGTTGGTGCATCATCATTT	21	59.81	CCGATAGCATACACATCACGA	21	59.58	116	134
SiILP4062	Chr2	1648567	JK564188	LOC|Os02g01720	GCCCTTGGCTTTCTTCATCT	20	60.71	GGATCCTGCTGGTGGTAATG	20	60.34	101	81
SiILP4272	Chr2	1726099	JK565255	LOC|Os12g24170	ATCTGGAAACTGTGCCTCGT	20	59.73	ATCGCCCCTAGTGGATATGG	20	61.05	108	200
SiILP679	Chr2	1832552	JK548423	LOC|Os03g21620	GATGCACCCGAGGCTCTT	18	61.35	CAGAAATGCATGAGCAAGGA	20	59.95	117	97
SiILP1425	Chr2	1866048	JK551855	LOC|Os04g54790	TCCCTTCATGATTTTTGCAC	20	58.55	GAAGAAGGAATGCCGAGGTC	20	61.11	103	1229
SiILP2073	Chr2	1914853	JK554782	LOC|Os02g47440	CTTGCAATTCAGAGGGAGATG	21	59.82	CACGCTGCTCAGGCATATTA	20	60	112	242
SiILP283	Chr2	2018168	GT090991	LOC|Os05g50970	AGGCAGAAGGAGAGGGAGAG	20	60.09	TGCTTGCCCTTTTTCCTCTA	20	59.95	115	354
SiILP3906	Chr2	2477136	JK563497	LOC|Os02g30060	CATGTCTTCAAGAAAGCATCCA	22	60.25	TGCACTCTTAAGCCTTGTTCA	21	58.71	102	88
SiILP2509	Chr2	2478146	JK557120	LOC|Os01g43180	AGCAAATGATTGACACAAGACG	22	60.18	TTTTGAACAAGGCTTAAGAGTGC	23	59.95	100	217
SiILP2196	Chr2	2484848	JK555743	LOC|Os07g05400	TCTGCAGTAACTTCCTGTGTGA	22	58.58	AGTTGCATTTGGATCATCCTC	21	59	103	86
SiILP4251	Chr2	2544628	JK565178	LOC|Os04g41490	CCTGGAGGTGCAACATTCTT	20	60.11	GGTGGAAGATGATGAGAGGAA	21	59.08	100
SiILP2057	Chr2	2572014	JK554736	LOC|Os01g48910	TGAGCTTCTTTTCTTTACCCATC	23	58.94	CAGAGTCGAACGGGGTAACT	20	59.21	108	398
SiILP2368	Chr2	2670938	JK556578	LOC|Os07g37830	TGGCAATAGCACCATATACGA	21	59.07	CATGCCTGCAGGACAATTC	19	60.22	101	449
SiILP1798	Chr2	2783570	JK553655	LOC|Os02g42330	TAGCAGACGCAGCACAAAAC	20	60.2	CAGAACACTCAAGCATCCTATTTTT	25	60.07	105	76
SiILP647	Chr2	2887406	JK548298	LOC|Os03g21620	TGCATAGAGATTTGAAGCCTGA	22	59.98	TTGATCTAGTGTTTTCATCAAATTCC	26	59.8	105	511
SiILP4560	Chr2	3069494	JK566711	LOC|Os07g06440	GCTGCTGGTGAAGACTTCTG	20	58.75	GGAGCTTGTCACGATCTTCTG	21	60.01	106	84
SiILP964	Chr2	3403821	JK549774	LOC|Os07g06940	CGGATATCAGCTTCTGTTGTTG	22	59.77	TGCACATTCTGAACATCAAGC	21	59.86	104	108
SiILP1507	Chr2	3471977	JK552237	LOC|Os07g07060	GTCACAACCTCGGCCAGAA	19	62.26	CTAATAGCCCAAGAGGTCTGC	21	58.11	100	565
SiILP1486	Chr2	3472333	JK552108	LOC|Os07g07060	ATGACCCATGGTGATGATGC	20	61.61	ATTCCAGAACAGCAGCCTTC	20	59.43	112	111
SiILP4301	Chr2	3472712	JK565360	LOC|Os07g07060	TGACTCAGAACTGCGGACAC	20	60.03	CTTATTTGTGACATCACGAGGAC	23	58.64	100	332
SiILP229*	Chr2	3494162	EC613517	LOC|Os02g38340	TCGTTACCCTCGAATACAACC	21	58.96	CGAGTGGTGGTGAAGATGG	19	60.1	118	114
SiILP2195	Chr2	3528444	JK555742	LOC|Os07g05400	AGTGGCAACTGATGTTGCTG	20	59.9	TCCAGAACGATGGACAAAAG	20	58.69	106	8701
SiILP4324	Chr2	3542079	JK565478	LOC|Os12g01940	ACTCCGAACCAGAACCTTCC	20	60.49	TGCTGAAGACAATCCACTTTTC	22	59.36	110	332
SiILP2828	Chr2	3582572	JK558352	LOC|Os05g01520	TGCATCTGCTCCACAATCTC	20	59.95	TGAGGGAAGGGAGCTATTCA	20	59.77	100	82
SiILP391	Chr2	3583896	JK547124	LOC|Os01g08200	CAACAAGCCACCAACTGTTC	20	59.19	TAGGGCTCCACTGGTTTTGT	20	59.59	104	712
SiILP2740	Chr2	3583904	JK557981	LOC|Os04g54840	ATTATCCGAACAAGCCACCA	20	60.33	AGGACTCCACTGGTTCTGTAGG	22	59.66	110	147
SiILP3530	Chr2	3618246	JK561601	LOC|Os01g56780	ATTGATGGGCACCTTTATGC	20	59.79	TGTAGCAACTGCCCCTTTTT	20	59.75	112	1136
SiILP1735	Chr2	3704733	JK553380	LOC|Os11g41910	CTTGGACTTGCATGCTCTAGT	21	57.25	CAGTAATTCTTGGATCTTCTTCATTG	26	59.6	121	155
SiILP5120	Chr2	3710369	JK569234	LOC|Os08g43230	TCATAAAAGCCAAAGTCATCCA	22	59.59	CAGCAGAGATACACATGAGGTGA	23	60.33	108	395
SiILP3488	Chr2	3711083	JK561443	LOC|Os07g07490	GCCGCTTATCAAGAGGCTAA	20	59.59	AACGCGACCCACCATCTC	18	62.11	111	294
SiILP3652*	Chr2	3770510	JK562235	LOC|Os07g07560	CAGCCCAATGGATTTCAGTT	20	59.93	TCCTCATTGCCCTTTTCTATATG	23	59.49	109	569
SiILP3804	Chr2	3770868	JK563078	LOC|Os07g07560	GCAGGAACTGGTTTCTGTTCTC	22	60.29	GCAATTGCTGTTATGTAATAACTTTTC	27	58.78	107	383
SiILP4981	Chr2	4345660	JK568515	LOC|Os04g58570	GCTTCACTTTGTTCAGCTTGC	21	60.19	GGTTGCCACTGTTGAAGGTT	20	60.01	118	2387
SiILP172	Chr2	4751462	EC612978	LOC|Os08g29110	AGTGCAGCCCTCAGGTTCT	19	60	TTATCGTCGGTAGTGCGATG	20	59.71	103	91
SiILP4394	Chr2	4761149	JK565766	LOC|Os07g08440	TACGAAGATGTATTGGGTTCAGG	23	60.24	CACTATGCATGATGCCGATTT	21	60.87	100	90
SiILP3491	Chr2	5050231	JK561453	LOC|Os10g32880	ATCCTTGGAACTGGAACCAC	20	58.84	CAGTGACTGGTCCAACATGC	20	60.16	100	294
SiILP1003	Chr2	5064138	JK550000	LOC|Os07g08760	TTTGGATGAGTTCCCTCAGAA	21	59.66	ATATGCGCCCTCCGAAGAT	19	61.85	101	420
SiILP4595	Chr2	5143287	JK566855	LOC|Os01g21960	GCCACACCAAGGAGGAGTT	19	60.1	AACACAGGGGCGATGATG	18	60.5	118	729
SiILP561	Chr2	5167839	JK547949	LOC|Os07g08950	TGCTTACTACCTTACGGAAAGACA	24	59.41	TGCAGGTGTAAGTACTGAAATTTTG	25	59.66	110	162
SiILP1944	Chr2	5168619	JK554258	LOC|Os07g08950	TGTTCTAATTGAGACAACAGGGAGT	25	60.43	GCCATCAGAAACCAGACCAT	20	59.93	100	817
SiILP3748*	Chr2	5168621	JK562836	LOC|Os07g08950	TTCTAATTGAGACAACAGGGAGTG	24	59.69	ACTCCATCAGAAACCAGACCA	21	59.56	100	85
SiILP1098	Chr2	5170661	JK550425	LOC|Os11g41820	ACTGCGGCAGAACCTTGTAG	20	60.45	TTCACTACAGCAAATCACCTGAA	23	59.8	102	264
SiILP1005	Chr2	5170664	JK550003	LOC|Os01g71300	CAGACTGTGGCAGAACCTTG	20	59.46	CTACAGCAAATCAACCGAAGC	21	59.9	101	87
SiILP4864	Chr2	5390357	JK568003	LOC|Os07g09000	AGATAGAGGAGGGCACACCA	20	59.68	AAACAGGAATGGCTTCATGC	20	60.08	101	1046
SiILP4865	Chr2	5391992	JK568004	LOC|Os07g09000	GAGGGGACTCCTTCAGCAC	19	59.78	GCCCTGTTCTACATGTTCTATGA	23	58.28	103	961
SiILP1222	Chr2	5503936	JK550968	LOC|Os02g15550	CCGGTGGAAACGCAATAC	18	59.92	GGAGCTACAAAAGCTGGAAGG	21	60.38	116	98
SiILP3607	Chr2	5512698	JK562003	LOC|Os03g04500	GACTGGATCTTGGGGTTGAG	20	59.51	GGAATTTCTTGGACACCTTTCTT	23	59.87	100	447
SiILP3872	Chr2	5535368	JK563378	LOC|Os07g09060	AGAGGTGCATGGCATTGAG	19	59.8	AACCATTCCTGAATTAACAACGA	23	59.76	107	72
SiILP1904	Chr2	5669123	JK554100	LOC|Os02g32160	CAAAGGACATTGGTGTGCTC	20	59.14	TGCTGAGATACCAGGGCAAT	20	60.62	108	119
SiILP4103	Chr2	5679486	JK564347	LOC|Os10g31950	TCCCTTCCGAAAATTTGATG	20	59.87	CTGTATTCGAGCGGGGAGAT	20	61.5	115	589
SiILP3781*	Chr2	5696277	JK562963	LOC|Os07g09320	TCCACCATCATCCATCTTGA	20	59.85	GGAGAGAAACAGGAGAGGTACA	22	57.52	104	686
SiILP410	Chr2	5764206	JK547237	LOC|Os01g59500	CCCTTGCAATACTTCGCTTT	20	59.36	TCCAACATCACAGCCTGTCT	20	59.26	101	107
SiILP1696	Chr2	5945970	JK553177	LOC|Os08g38980	CTGGGAGCTGTGGAGCTATT	20	59.45	TTTTTGGTCCAACCTACATTGA	22	59.36	117	756
SiILP694	Chr2	6034862	JK548497	LOC|Os02g01010	CCGTTGCTTTATGTCCCTTG	20	60.49	CAAGGTCAGAAACTCGCAGA	20	59.16	114	1308
SiILP2826	Chr2	6035114	JK558339	LOC|Os07g38270	TGTCCACAGCTCAAGGTCAG	20	60.02	TGCCATGGTAAAGAAGACCTG	21	60.12	107	354
SiILP4412	Chr2	6313023	JK565845	LOC|Os06g20500	CCACAAACATGGTCTTCAGG	20	58.98	AATCTTGTCGAGAGTGCCAAA	21	59.87	100	1447
SiILP2312	Chr2	6369489	JK556341	LOC|Os07g10150	CGTGGATCTTGTCACTGATCTC	22	59.73	AAAGTCTTGGTGAGGCTGTCA	21	59.9	103	537
SiILP3987	Chr2	6469150	JK563836	LOC|Os08g13690	GCAAGTACCTTGCTGGGAAGT	21	60.67	GCAGTCAATGGGTGTACTGAGA	22	60.18	107	76
SiILP523	Chr2	6469440	JK547791	LOC|Os07g10390	AAGAACTTAGCCGTAAATTGTTCA	24	58.52	CTCAAGCACCGGGTCAGTAT	20	60.13	114	83
SiILP1282	Chr2	6541510	JK551255	LOC|Os07g10490	AGCTTCGCTACAATGGATGG	20	60.24	AAAAGTCTGCATCGGGAGTG	20	60.26	111	272
SiILP4482*	Chr2	6541824	JK566312	LOC|Os07g10490	CGGACCTTGCACTCTCATCT	20	60.41	ATCTCCTCATTTGGCAATGG	20	59.89	112	83
SiILP1283	Chr2	6542733	JK551256	LOC|Os07g10490	CTCGCTGTCGTCGATCACT	19	60.15	GGAAGGAGCGACACTCTCTG	20	60.13	103	145
SiILP821	Chr2	6873071	JK549083	LOC|Os07g10600	GGAAATTGGAGACCCTCTCA	20	59.06	AGCTTCCGTTTGACGTCTGT	20	59.91	106	82
SiILP3579	Chr2	7332184	JK561858	LOC|Os04g34460	TGCTGCTGAGATCACTGACAA	21	60.76	AGTCCAGGCCCTCATACAGA	20	59.68	110	91
SiILP563	Chr2	8317972	JK547963	LOC|Os07g13270	CGGAGGATCCAAGATGAGTT	20	59.09	TCAATTTCCCTGATGGATCG	20	60.8	102	92
SiILP308	Chr2	8674639	GT228189	LOC|Os07g14150	AGCCCCCTCTCTCCGTCT	18	61.32	TTGTTGATGACCAGCAAATG	20	58.1	103	121
SiILP158	Chr2	8676604	EC612906	LOC|Os01g66830	CCTATGTCCGCCACGCTAAG	20	62.93	GCATCCTGTGAGCCATGC	18	61.44	100	461
SiILP3961	Chr2	8780969	JK563708	LOC|Os07g14540	TGGAGGTGGTAAAGCTGATACA	22	59.63	TGTCTAGTTCCTCTGAATGATCAAG	25	58.97	110	115
SiILP2557	Chr2	8783800	JK557280	LOC|Os07g14830	CAGCTCCCACAATTTCACTG	20	59.29	GGCCCACGACATGGATATAA	20	60.55	100	74
SiILP3221	Chr2	8786695	JK560223	LOC|Os07g14830	GACGATGAGTGGCACTGTGT	20	59.74	GACCATCCTATCACCTTTCTGG	22	59.83	105	87
SiILP2752*	Chr2	9037018	JK558024	LOC|Os11g16320	TGGTGCTTGCTCGTCAATTA	20	60.4	GCAGCAGCCTGGTAGTTTTC	20	60.02	116	113
SiILP4646	Chr2	9657258	JK567068	LOC|Os08g05670	GGGTTAACAATGGAGCATGAG	21	59.44	CTGCATGTGGAATGGACTTC	20	59.09	100	144
SiILP4023	Chr2	9677955	JK563983	LOC|Os06g43860	AAGAGCCCTAGAACACCTGTACC	23	60.07	AATTTGCCCATCCCTTGAG	19	59.88	101	85
SiILP1436	Chr2	9927802	JK551888	LOC|Os02g42350	GCATTCGAAGCAACTGAAAA	20	59.04	CGACAAATGCAAAACCTCTG	20	59.32	112	80
SiILP1992	Chr2	10193316	JK554488	LOC|Os07g40260	CGATGCTGCTGCTATCAATC	20	59.55	TTGAACTGCCAACTCATAGGTTT	23	60.05	109	560
SiILP2782	Chr2	10265021	JK558170	LOC|Os07g18720	TGATGCTCCAATTGAGTCTGAT	22	59.7	AATCCCCAAAAGCGAAGACT	20	60.07	104	239
SiILP4508	Chr2	10273101	JK566414	LOC|Os07g18720	TGAGTATGAGAAGGCATCAACG	22	60.27	CTGAGCTCAAATTTTACTTCACCT	24	58.24	102
SiILP3841	Chr2	10614159	JK563263	LOC|Os08g41460	GGATAGCCCAGGCAATCACT	20	61.38	GTCCCGAAGAAGGAAAGGTT	20	59.55	100	71
SiILP3938	Chr2	10614201	JK563623	LOC|Os01g69060	CTGAAAGGCTCTGGCAACTC	20	60.13	TGTTCCTGCTGAATGTTCCA	20	60.24	112	113
SiILP627	Chr2	10617671	JK548196	LOC|Os08g41460	GACCGCAAGCAGAAGAAGAC	20	60.14	ATCGAACTCCTCGTTGGACA	20	60.66	108	532
SiILP5067*	Chr2	10662516	JK568999	LOC|Os01g34330	GTTGAATCTGCACCGCCTAC	20	60.67	TTGACAACTCCTCGTATGTCATT	23	58.64	100	75
SiILP3195	Chr2	10662840	JK560096	LOC|Os07g07260	ATCTTGTTCTGGGAAGCTCAA	21	58.92	CTAACACTTCCGATGGGGTTT	21	60.23	100	434
SiILP4785	Chr2	10664562	JK567684	LOC|Os07g07260	CAGCAGAGAACTTGCTAAACG	21	58	TCTCATCAGCTAGCCTTTTGG	21	59.6	101	254
SiILP1366	Chr2	10741710	JK551607	LOC|Os07g22600	CAATGACCCTCTTCGCAAAA	20	61.14	CATTGAGGATGAGCATTCTATGA	23	59.2	107	408
SiILP1365*	Chr2	10744599	JK551606	LOC|Os07g22600	GGAGAAGGTGCTGTTCCAAG	20	59.84	TTGAATCACTCCATCCAGCA	20	60.2	100	157
SiILP1880	Chr2	10791488	JK553980	LOC|Os07g22640	CCATTGGAGGAAGCCTAACC	20	60.82	GGAACAACTAGCCTGTGTGG	20	58.22	109	453
SiILP3359	Chr2	10792429	JK560853	LOC|Os02g07260	TGGAATGAAACATTTGAGCTG	21	58.76	AGCCACACCAAGTCTTTTGTC	21	59.25	108	91
SiILP2492	Chr2	10871670	JK557078	LOC|Os09g02729	ACCTTTTACTTGCACATCTTGTGT	24	59.18	CATGAAATTCACCTCCCATGT	21	59.66	100	269
SiILP34*	Chr2	11031693	EC612034	LOC|Os01g46380	AAGGACTAAGGATCGCACCTC	21	59.73	AACAGTATTGTGCACTCTTGCTT	23	58.15	102	591
SiILP2709	Chr2	11060262	JK557839	LOC|Os07g23520	TGGGTGTTTGAGCAAGTTGA	20	60.28	AGCAACCTAACAAGCAACAGG	21	59.43	113	75
SiILP4364*	Chr2	11249532	JK565636	LOC|Os05g46200	GAAAGGATCTAACAGCCCCATC	22	61.15	ATCAAATTTATGATTGATCCAAAGG	25	59.52	100	77
SiILP3764	Chr2	11251814	JK562913	LOC|Os02g33860	GCATTGCTTGATCCTACATGG	21	60.48	GATTCCAGCCATTCTTGTGG	20	60.46	113	98
SiILP617	Chr2	11424823	JK548174	LOC|Os11g03240	ATCCATAGGGGAGATGCTGA	20	59.46	ATTACCCGTTGCCATTCCTT	20	60.56	111	106
SiILP3090	Chr2	11427996	JK559578	LOC|Os07g23880	CATGGAAGAGACCAAAACGAA	21	60.1	TTGTGATTCAGAAGGCATTG	20	57.25	119	91
SiILP312	Chr2	11733982	GT228214	LOC|Os03g62700	TCGTATTGCACGCATAGAGC	20	60.01	TGAAGACAAGGTCAAGCAATG	21	58.91	105	390
SiILP1484	Chr2	11737135	JK552104	LOC|Os03g62700	AGCTCGCCTCCATTCAACT	19	59.97	CACCAAAGCTGTAGACATCACTT	23	58.46	107	197
SiILP1412*	Chr2	12046693	JK551820	LOC|Os07g25680	CCAAGTTGATAATCCTTTCACAAA	24	59.43	AAGGAAGCATCCATGACTGG	20	60.07	114	345
SiILP2474	Chr2	12326551	JK557023	LOC|Os07g22350	AGCCTTGTTTGCAATGGA	18	57.74	TTGTCCTATTACCACATCTTCCAA	24	59.77	118	99
SiILP2544	Chr2	12379452	JK557225	LOC|Os07g26490	GCTCCAACCAGGCTTTTTAAG	21	60.24	GCTTTGGTTCCTCAATTTTACA	22	58.3	109	81
SiILP1479	Chr2	13881672	JK552084	LOC|Os10g22460	TATGACCGCAAACAGTCAGG	20	59.72	GAGTAGTGCTTGCAGCTCTGG	21	60.35	116	1182
SiILP3027*	Chr2	13881672	JK559292	LOC|Os01g66000	TATGACCGCAAACAATCAGG	20	59.54	GAGTAGTGCTTGCAGCTCTGG	21	60.35	116	1651
SiILP1617	Chr2	14148354	JK552742	LOC|Os04g38310	GTAGGAACACCCAGCCCAGA	20	62.4	CGTAGGGAACATGCATCTGA	20	59.67	111	91
SiILP4547	Chr2	14233304	JK566625	LOC|Os10g10244	TGACATCAGTGAAGCATCTCAA	22	59.44	CTTTTCTTGCAGCAGGGATG	20	60.9	104	2412
SiILP1991	Chr2	14426708	JK554483	LOC|Os02g07880	CCGGCATTCAATCTTCAGTT	20	60.07	ATTGTGTGCATGCTGAGGAA	20	60.27	111	81
SiILP2712	Chr2	14611509	JK557850	LOC|Os07g27950	CAGCTGCAGTGAAAATGGTG	20	60.45	TTTCAGCTGAGGATGCAGAA	20	59.67	100	78
SiILP1326	Chr2	14611533	JK551425	LOC|Os07g05810	CGCATTTATGTGAAGCCACTT	21	60.15	TCTGCTTGTGCCCATATGAA	20	60.22	101	84
SiILP1804	Chr2	14698594	JK553666	LOC|Os01g15020	GAACTGAAATCATCCAGTAGCTGT	24	58.85	CAAGGCCATTTAAAATCTCCAC	22	59.84	115	87
SiILP1503	Chr2	14706344	JK552221	LOC|Os05g06280	TGCGTCCCCAGTTCAGTTAT	20	60.52	GGAAGGACTTCCCTGGTGAT	20	60.31	101	499
SiILP82	Chr2	15032306	EC612283	LOC|Os12g36670	GGGCTTTACCCTGCATGTAT	20	58.93	CCGGGGAAGGGACTCTATT	19	60.27	111	84
SiILP3890	Chr2	15062537	JK563438	LOC|Os03g46740	AGGAACCGGCAAGTCAACTA	20	59.73	TCCTCGTCGCTAACTAAACCA	21	59.89	111	118
SiILP361*	Chr2	15064234	JK546990	LOC|Os08g25460	CCATCCAAGCTACCTGATGC	20	60.62	TGTTGATCGGTTGCTGTTTC	20	59.7	117	81
SiILP4767	Chr2	15130063	JK567592	LOC|Os02g47580	GAATTCTTGGAGGCTGCACT	20	59.43	CAATCCTTGTGCCTCCTGTT	20	60.11	110	190
SiILP4375	Chr2	15360110	JK565674	LOC|Os08g42730	AAACCATCGGCAGGAAAAC	19	59.92	TCTCTATCATGCCCAACGTG	20	59.67	102	415
SiILP449	Chr2	15409974	JK547439	LOC|Os08g17600	GGCAGACCATTGACTACTCTCTT	23	58.94	CATCGCCAATGGCATATACTC	21	60.32	112	101
SiILP2000	Chr2	15413176	JK554524	LOC|Os11g07922	GCATGTTCATCAATAGAGTCAGG	23	58.73	TCCTCAACGTAACTTCTTGTCATC	24	59.7	115	569
SiILP4414	Chr2	15413399	JK565855	LOC|Os09g39390	AGGAAGAGGATGGATGTTGC	20	59.09	CCTTCAGGTCTGTGATGTGC	20	59.26	106	95
SiILP2943	Chr2	15415097	JK558850	LOC|Os09g39390	GCTCTGTACTCATCGCCACA	20	60.02	TCTCACTTGAATTGGATGAAGG	22	59.17	106	91
SiILP1398	Chr2	15438316	JK551769	LOC|Os09g39420	GGACTCTTTGGCTTCATTGG	20	59.67	AAGGACAACTAAGGGTGAACCA	22	59.9	115	92
SiILP4905	Chr2	15461453	JK568189	LOC|Os08g44450	ACCAGGAAGTTGACGCTCAT	20	59.73	TCAAGTTCCAGCTCAAGAAGG	21	59.6	109	92
SiILP3846	Chr2	15607802	JK563274	LOC|Os09g39680	GGTTGGAATACAGCCCAGAT	20	58.86	TGAGCAAAGTCCAAACTCCA	20	59.42	100	82
SiILP4222*	Chr2	15607859	JK564977	LOC|Os09g39680	AGAGGAGTGACATTCTACATCAGG	24	58.81	CATGGCATGCAGTCAGTGAT	20	60.72	108	97
SiILP3462	Chr2	15608017	JK561348	LOC|Os09g39680	CGGCAGTGTTTGACAGTCC	19	60.3	GCATGCAGTCAGGGTAGTGA	20	59.86	109	112
SiILP2755	Chr2	16045101	JK558040	LOC|Os12g01449	TTGTTGAATTTGTTAATTGGTTGG	24	60.02	GCATCAGTTTTGCTCTCTGG	20	58.6	100	284
SiILP4193	Chr2	16120441	JK564822	LOC|Os02g51830	TGAAGCTGTCCAGGGTATCA	20	59.24	CCGCAAATGAGAAGAGTTTC	20	57.55	119	207
SiILP3821	Chr2	16160940	JK563174	LOC|Os10g11260	CTACGTAGCCTCCAGCCATC	20	59.86	AACGACGAGGATCCATTGAA	20	60.46	103	84
SiILP3820	Chr2	16163177	JK563173	LOC|Os10g11260	AAAGGCCCCTGTTAAGAAGC	20	59.72	TCCTTGCCATTAGGAAAAGAAA	22	60.07	108	169
SiILP4642	Chr2	16641608	JK567061	LOC|Os01g47680	TCTTTGTGGTGGCAATTTCTT	21	59.6	GGATGATGACAAGACCAATCG	21	60.33	114	416
SiILP1881	Chr2	16816621	JK553987	LOC|Os09g02214	TCACGGATTGATACACAAGGA	21	58.99	TTTGGAATATTGGCATCAAGA	21	58.1	119	193
SiILP3861	Chr2	17272700	JK563335	LOC|Os03g07800	GGAAATGGAGAAGCAGCTCA	20	60.48	GTGGTGTGCTGGGGTCAT	18	60.4	113	82
SiILP2491	Chr2	17373405	JK557077	LOC|Os09g02729	GCTTCAAAGGAGGCTAGTGAA	21	58.73	TCAGTGGCTGTGATTCCTTTC	21	60.25	121	134
SiILP2634*	Chr2	17375614	JK557561	LOC|Os03g45619	CTGGCAAGCAGCAATGGT	18	60.99	TGAATTTCTACATGCGAAGCA	21	59.46	101	105
SiILP5121	Chr2	17589617	JK569251	LOC|Os03g01920	ATGTCACCAAGCCCAACTTC	20	59.97	TTGACGAGGCAGCATTTCTA	20	59.57	106	98
SiILP2571	Chr2	18642729	JK557328	LOC|Os01g13100	GTTCAAGAAAAGTCTGTTGAAGTGA	25	59.03	GGTGAAATGTTTTGGGTTTGA	21	59.69	100	521
SiILP1518	Chr2	19955582	JK552319	LOC|Os02g06584	TATTCTTGAGAGTGAGGACGTGA	23	58.99	GATAAGGCCCCCAGGAGTT	19	60.28	100	201
SiILP4924	Chr2	20806554	JK568254	LOC|Os09g08390	TCAGTCACACATACAGATGAATGAA	25	59.55	CATATCCATAACCTTCAAACAGG	23	57.59	106	196
SiILP2273	Chr2	20808698	JK556152	LOC|Os05g44922	ACATTGTGAATGCACCATACG	21	59.34	GAGCCATACAGGACTTGGATCT	22	59.6	100	158
SiILP3622	Chr2	20882010	JK562080	LOC|Os05g25310	GTTCCTGCAATTTTGGATCG	20	60.45	TTCGATTATATGCAAAATCAAAAAG	25	58.73	100	81
SiILP3419	Chr2	20884078	JK561186	LOC|Os05g48390	AAGGATATAGTAAAACTTCAGCATGGA	27	59.86	CGGCATAAACCATGATGCTA	20	59.54	103	102
SiILP2935	Chr2	21244369	JK558822	LOC|Os01g06020	ACTTTGGGAAGGCAAGATCC	20	60.44	TCCGGGATGTGATAGCATT	19	58.89	108	84
SiILP1356	Chr2	21257494	JK551549	LOC|Os01g56310	TCATGAATGGCAAGAAGCAG	20	59.95	GCTTACGGAGCTCCAGACC	19	59.97	116	96
SiILP5043*	Chr2	21258212	JK568844	LOC|Os09g07900	GCCCTATTTAATGATAAAGAACTTGAA	27	59.44	GATGACAGGAGATGCAGCAG	20	59.53	117	1063
SiILP2961	Chr2	21706685	JK558951	LOC|Os09g07510	CAAAGTCATTTGAAGACGGAAA	22	59.24	TTTACCAAGAGCAGCACAGC	20	59.22	108	583
SiILP4676	Chr2	21709316	JK567212	LOC|Os02g35140	GGGTGGAGAAATCACTTGTCA	21	59.96	TCGAGGATTGGTATAAGCGACT	22	60.12	120	84
SiILP4067	Chr2	21709735	JK564212	LOC|Os09g07510	CAGACTAGTTAGCTTGACACCATCA	25	59.89	TTGTTGAGCTCAGCGAGGAT	20	61.09	100	91
SiILP1294	Chr2	22731770	JK551306	LOC|Os01g08450	GCACTGGTCTCCATGAACG	19	60.26	ACAAGCTCCTTGTTGGGAAC	20	59.19	112	80
SiILP2044	Chr2	22768374	JK554712	LOC|Os04g46100	CAAGAGTGCTGTGCTTGATGA	21	60.19	AATCGCAATATCAATTGGACCT	22	59.71	100	527
SiILP3730	Chr2	23217130	JK562692	LOC|Os03g37830	GAATGATTTTGGCAGCATTG	20	59.12	TGCAGCAAGATACCCTCTCC	20	60.36	103	85
SiILP1597	Chr2	23431182	JK552647	LOC|Os07g49300	CAGAACATCGCCGAATACCT	20	60.1	TCATGCACAGATTGGAGAGC	20	59.95	100	119
SiILP3578	Chr2	23984613	JK561857	LOC|Os04g34460	CCAAGCATCATTCGCTTCTT	20	60.35	CCATTATGGCTGGAGATGTG	20	58.95	115	494
SiILP5033	Chr2	23984669	JK568782	LOC|Os02g48390	AGGCTGGACAGCACCAAC	18	59.83	GGAAGGTGAGGGTCTTGGTA	20	58.99	100	111
SiILP742*	Chr2	23985369	JK548715	LOC|Os09g10930	CAGACAATATTGGGCACAAAC	21	58.01	TCTTCACATCTCCAGCCATAA	21	58.31	111	249
SiILP741	Chr2	23985652	JK548714	LOC|Os09g10930	GAAGAGACCACCAAGGCAGT	20	59.31	TTCTAGAGGTATAAAGTCACCCATGT	26	58.66	103	100
SiILP3146	Chr2	24019581	JK559833	LOC|Os09g10850	AAGGGAGCAAATGCTTCAAA	20	59.82	AGACTGACTGATCACTCCCTTTTT	24	59.7	100	82
SiILP3759	Chr2	24316839	JK562889	LOC|Os06g48970	CTGCAGAGCATTTACAAAAGG	21	57.73	CCAGAAAACATAGAGGCTGCTT	22	59.91	112	98
SiILP4730	Chr2	24517580	JK567436	LOC|Os12g04260	CCGAGCAATTGATGGCATT	19	61.94	CTTCTTATGAGTAAATAGTCCAATGGT#	27	57.59	100	180
SiILP2722	Chr2	24895473	JK557904	LOC|Os08g41010	TCTACATGAGATCATGGACTGG	22	57.61	TCAGGGTAGTCCTTGTCACAGA	22	59.76	103	93
SiILP3166	Chr2	24897398	JK559954	LOC|Os09g12570	GATGACGCCAGGAAGCTC	18	59.46	CATCTCCAATGCCCTTCTCC	20	61.9	101	82
SiILP3783	Chr2	25013533	JK562976	LOC|Os04g17064	TCTTGGAAGTATTGGAGGGAAA	22	59.94	TGAAAGGTAAACATGCTAATGATG	24	58.27	118	88
SiILP4089	Chr2	25013543	JK564299	LOC|Os04g17064	ATTGGAGGGAAATGAGAAGG	20	58.04	AAATCTGAAAGGCAAACATGC	21	59.22	113	99
SiILP2723	Chr2	25087694	JK557908	LOC|Os12g14070	GGTTGTGCTTGTCTAGCTTCC	21	59	CCTCAAATATTGTAGGCATGTTG	23	58.58	107	87
SiILP1201*	Chr2	25422232	JK550863	LOC|Os09g13630	TGCATAATAAGCTTCTCATCTTTTG	25	59.05	TCCGATCGTGATAGTGAAGATG	22	60.1	110	397
SiILP810	Chr2	25424438	JK549045	LOC|Os09g13630	GGTCACCTGAAGATGCACAG	20	59.26	CATGCAAAGATTGAGCAGGA	20	59.95	105	323
SiILP696	Chr2	25542929	JK548499	LOC|Os04g20280	TGAGGGCAAGAATGGATGTA	20	59.08	GCCTGATTTGGATTGCCTTA	20	60.04	114	101
SiILP827	Chr2	25550889	JK549110	LOC|Os11g25330	CGACCGCTGGATTGAGACTA	20	61.34	CATTGATCCATTTGGGGTTG	20	60.95	114	102
SiILP2749	Chr2	25699894	JK558010	LOC|Os09g13870	TGGAGAGAAGAATGTAATCAAGGA	24	59.26	CCCAGTTAAGTACCAGGCAAG	21	58.78	103	126
SiILP2282	Chr2	26200141	JK556185	LOC|Os03g42010	CTGAGGAATATCGGTCCATTG	21	59.4	GATGGCCTGCTTCCTATGTT	20	59.15	109	159
SiILP5106	Chr2	26618936	JK569158	LOC|Os09g15420	CTTGCTAGCCCAGTTCCACA	20	61.36	TCTCTTTTCGTCACCTGCAA	20	59.57	100	311
SiILP634	Chr2	26630799	JK548231	LOC|Os09g15340	GAATGTGAAGAGGAAGCTGGA	21	59.42	CCCTTTTGTATCTAAAGCCTTCAA	24	60.02	103	88
SiILP468	Chr2	26631303	JK547547	LOC|Os02g57410	GTACCCATGACGGAAGAGGA	20	59.93	TAATCCCTGTGCCACATGCT	20	61.47	101	86
SiILP1642	Chr2	26632304	JK552868	LOC|Os09g27080	TGCCATAAAGAACAGTGTTGG	21	58.69	AACACCACCCATTACAACATCA	22	60.01	115	105
SiILP2369*	Chr2	26759002	JK556583	LOC|Os03g61930	ATCAGGCTTCCCCAGACC	18	60.01	GCTTCACCCAGATGTGACAG	20	59.26	105	448
SiILP1385	Chr2	26848062	JK551710	LOC|Os09g15810	CCTTCTGTTCATGGCATCCT	20	60.07	GAAACCATCAACATCCTTCTCT	22	57.25	102	211
SiILP1473	Chr2	26850144	JK552065	LOC|Os09g15820	GACTAGTTCAATTTTCTGCTCTGC	24	58.78	CAGATGGAGGCCTGTTACAAA	21	60.12	111	95
SiILP419	Chr2	26850159	JK547299	LOC|Os09g15820	CTCTGCCACCCAAGATTGTT	20	60.11	TGGAATCCTCACCAGCAGAT	20	60.62	108	258
SiILP1205	Chr2	26850173	JK550873	LOC|Os09g15820	ATTGTTTCGGCTCCAGTTGT	20	59.6	GGTCAGATGCAGTGTTGTGG	20	60.16	111	91
SiILP2940	Chr2	26850177	JK558838	LOC|Os09g15820	TTTCGGCTCCAGTTGTACTGT	21	59.79	GGTCAGATGCAGTGTTGTGG	20	60.16	107	97
SiILP2939	Chr2	26851531	JK558837	LOC|Os09g15820	GCCGTTCTATGTGGGATTTT	20	58.91	TTGTCATCCATATTTGTTATTTTTAGA	27	57.44	100	351
SiILP3514	Chr2	26938095	JK561537	LOC|Os03g05820	TCGATGGAGAGTAGAGGCAGT	21	59.05	TTGGACCAACTTCTAAGAACACC	23	59.55	111	797
SiILP1287	Chr2	26966188	JK551282	LOC|Os01g16970	GCGTCAAGTTTGTTTTGCAG	20	59.51	AATGATGTCGATGAGCCTAGC	21	59.31	103	78
SiILP3893	Chr2	27144133	JK563445	LOC|Os04g14654	CGTGATGGTACCCGAAGTAG	20	58.1	CATGGACACTCAACGGTCTG	20	60.15	111	118
SiILP1159*	Chr2	27144916	JK550716	LOC|Os02g02424	TACAGGGAAAGGGCAGCTC	19	60.35	GCACACCATATATTAACGACTGAA	24	58.16	106	76
SiILP5021	Chr2	27319188	JK568744	LOC|Os04g58750	AATGGGACTGCAAACATCAA	20	58.98	AGTAATTCACTAAACCGAAGTCTGC	25	59.33	100	187
SiILP3519	Chr2	27558390	JK561555	LOC|Os02g58730	TTATATTCCCTGACTGGCTGGT	22	59.86	TCTTTCTTCCATGTTTCAATGC	22	59.21	100	145
SiILP4591	Chr2	27559563	JK566813	LOC|Os01g09560	TCTTGGAGGTGGCTTCGTTA	20	60.77	CAACCGACATGGAAGATGAG	20	59.09	113	85
SiILP466	Chr2	27872189	JK547534	LOC|Os03g22330	CAACCAGTGGCAACTTCAGA	20	59.87	GGGACAAATTGGTTAATGTTTGA	23	59.98	104	69
SiILP1238	Chr2	27955333	JK551035	LOC|Os09g19560	CCTCCTGTTCGAGAATATGTTG	22	58.72	TCGATTGCAGTAAGATGCAAA	21	59.46	111	82
SiILP3925	Chr2	28052751	JK563572	LOC|Os04g52050	GCATCAACAGCTTATTGAGATCC	23	60.12	CCCCTGATAACAGCTGCATT	20	60.1	102	429
SiILP286	Chr2	28091247	GT091018	LOC|Os11g11000	AGCGTCGATCTCCTCAGCTA	20	60.26	ATGAAGCCATCGAACTGTCC	20	60.08	104	89
SiILP159*	Chr2	28095264	EC612921	LOC|Os09g04800	GGAACAGCAAAGCTCAAGATG	21	60.01	CCGTAGATGTGAAAGCGAACT	21	59.39	103	136
SiILP2287	Chr2	28118468	JK556206	LOC|Os09g19790	GATTGGTCGGTGACATCAAA	20	59.35	GCAGTGCATCCAGATGATTC	20	59.2	105	267
SiILP1686*	Chr2	28119377	JK553104	LOC|Os09g19790	CATAATATGCATCTTGACTGCGAAC	25	61.98	TCTTAAGCACATTATGTTATTGCAAGG#	27	61.72	100	87
SiILP3583	Chr2	28341289	JK561874	LOC|Os10g42710	GGTGGTTAATGTGTCCCTCAG	21	59.32	AGTGCAGCCATTGAAGCTG	19	60.15	113	78
SiILP2238	Chr2	28438031	JK555948	LOC|Os01g48960	AAGGAAATTGCCCATATAGTAGTTG	25	58.98	TTACAACAGGACACGCCAAA	20	60.15	109	148
SiILP2360	Chr2	28633840	JK556535	LOC|Os09g20640	TCATGCTGTCCAAAAAGGAA	20	59.25	GCATATGGAGGATCAAAGCTG	21	59.68	106	614
SiILP662	Chr2	28633840	JK548355	LOC|Os09g20640	TCATGCTGTCCAGAAAGGAA	20	59.37	ATGGGCATATGGAGGATCAA	20	60.12	110	336
SiILP4493	Chr2	28887807	JK566352	LOC|Os09g21000	TCCATGTGTACATTATGCAGAGAA	24	59.54	GGCGCAGTGGAGTTTGTTTA	20	61.2	109	303
SiILP3007	Chr2	28888716	JK559192	LOC|Os06g12530	TTGATGAAAAATCCACTTGCTG	22	60.11	TGGCTGGCAATCATAGCA	18	59.9	110	80
SiILP4395	Chr2	28996459	JK565773	LOC|Os10g30370	CTGCCCCTAGATCCAATGAC	20	59.51	GCAATATCAAGCTGCCCATT	20	60.07	110	1601
SiILP1206	Chr2	29007094	JK550876	LOC|Os09g21250	CTGGGTGGAGCATAGCAACT	20	60.28	GAGGAGGTTCTTCATCTTGTCG	22	60.25	107	91
SiILP1207	Chr2	29007778	JK550877	LOC|Os09g21250	GTAAGCAACCAGCGAGGTGA	20	61.38	GTACTTGTTGGCGGCTGGAT	20	62.35	108	550
SiILP5111*	Chr2	29007799	JK569192	LOC|Os02g21630	GCATCCCAGGAACAAGAAAA	20	60.05	TCTCTATTGGTCCCACTGATCC	22	60.33	102	164
SiILP936	Chr2	29078584	JK549664	LOC|Os02g39700	TTCTTCTCAGAATCGGGGTTT	21	60.06	ACAAGGACAATAGAAGCTACAAAGG	25	59.33	100	125
SiILP3378	Chr2	29189481	JK560981	LOC|Os07g28090	TACAGGCCCTGAAATGTGAT	20	58.02	CTCGCAGGCCTTCAAGAATA	20	60.48	101	148
SiILP3113	Chr2	29235792	JK559673	LOC|Os09g21770	TTTGACTACAAGGCGAGCAG	20	59.22	CATCCCTCACACTGCATCAT	20	59.51	110	277
SiILP2117	Chr2	29235974	JK554934	LOC|Os02g42590	CATACAACCCGGATGACCTC	20	60.19	TCTATCTTTTTGGCCTGCTCA	21	59.97	100	85
SiILP4019	Chr2	29246151	JK563972	LOC|Os09g21780	TTGGCCAGAGCTTGGATAAT	20	59.67	AGCTGCAAGTGCTTCTGCTC	20	61.03	107	340
SiILP682	Chr2	29387943	JK548437	LOC|Os06g51220	CCTTGTCACCACGACCCTTA	20	60.94	TATCCTCAGATGCGCAGAGA	20	59.65	112	221
SiILP1835	Chr2	29596638	JK553795	LOC|Os09g23380	TGGATGACTATTGGGAGAGGA	21	59.49	CTTTTGGCTAGTCCGTCCAA	20	60.24	113	144
SiILP4599	Chr2	29872460	JK566868	LOC|Os06g42720	TGTAATATTAGGATGTGTTTTGAACGA	27	60.07	CCAGACGTGCAACATTTTCT	20	58.78	103	817
SiILP3000	Chr2	30067402	JK559160	LOC|Os03g15570	TCAGCAAAAGCTCACTCTAGGTC	23	60.2	TTGGTTGGAAATTCTGAGTGG	21	59.96	107	534
SiILP241*	Chr2	30088642	EC613698	LOC|Os05g23940	GCTCAAGCTGCAGTTCCTTC	20	60.28	TTACGCAAAACATCAAGATTTC	22	57.03	116	1045
SiILP4298	Chr2	30279235	JK565352	LOC|Os03g60700	AGGGAAGTCATGTTCTCTTTGC	22	59.76	AGTCAAGTGCCAGTTCAGCA	20	59.62	106	114
SiILP2302	Chr2	30388300	JK556306	LOC|Os09g24650	GGAGGAGGATAGTATTAAAAATCCA	25	58.16	TCTCCTTTCTCATTGCACCA	20	59.37	105	119
SiILP512	Chr2	30418839	JK547754	LOC|Os09g24670	GCACCACTTCTGGAGGAGAC	20	59.84	GGATGAGCAAGGGCAAATAC	20	59.53	116	353
SiILP3062	Chr2	30419066	JK559450	LOC|Os09g24670	GCGAATACAGCAGCACTGAC	20	59.63	AGTTCTGGCACCACTTCTGG	20	60.3	111	233
SiILP513	Chr2	30420150	JK547755	LOC|Os09g24670	TTGTCCAAACCTTCACGATG	20	59.54	TACACGCATTTTGGAACTCG	20	59.73	104	281
SiILP602	Chr2	30438412	JK548108	LOC|Os05g01470	CTTCGAACAATGATCCCTCTG	21	59.68	GGCCTGGGCATATATGAAAT	20	58.74	100	165
SiILP3442	Chr2	30698957	JK561264	LOC|Os03g55164	TCACAGTCTCAGAATCGCAAA	21	59.58	TTTGTGGACGCTCCATTTCT	20	60.64	103	173
SiILP5110	Chr2	30701356	JK569191	LOC|Os02g21630	TTCTTGAAGGACCGCAAGTT	20	59.85	CAAGCCTTTCACTGATTCTTCA	22	59.49	117	311
SiILP2804	Chr2	31164319	JK558258	LOC|Os09g25580	CGTGTAGTTCATCAGCCACATT	22	60.06	ACACTGATAATTACATCTGGTTGG	24	57.16	101	131
SiILP1150*	Chr2	31211714	JK550671	LOC|Os02g57670	ATGCTGCTTGCTCTGACG	18	58.79	TGATGTTGCGGAACTACGAC	20	59.72	101	83
SiILP2161	Chr2	31245198	JK555586	LOC|Os01g48990	GCAGCTGCTCTGGTTTTGA	19	60.28	CGATGAGGAGGTTATGGATTTT	22	59.33	107	188
SiILP147	Chr2	31258161	EC612783	LOC|Os11g04370	TGCAGGAAGAGTGTAGATAACATTG	25	59.74	TCATCCAATCCTGGTGCATA	20	59.88	103	80
SiILP4770	Chr2	31414620	JK567617	LOC|Os01g09246	GGAGATGAGTATGTTCCTGTTGC	23	60.02	TTTTCCTGTGACCGTTCCAT	20	60.35	108	74
SiILP3203	Chr2	31422096	JK560142	LOC|Os08g03570	TCTCAAAGTCGAAGGGAGCTG	21	61.96	GGCCTGGGAGCTTCACCTA	19	62.63	100	119
SiILP4578	Chr2	31422858	JK566776	LOC|Os03g27990	GCAGATCGTTGTCGTGGAAT	20	61.08	TTGTAGATGATAGATGGCGAACA	23	59.62	100	85
SiILP4606	Chr2	31462772	JK566914	LOC|Os09g26190	TGTGGCTAAAACTGGCCTTT	20	59.75	TTTCTGCCTGTGTAAAATCGTC	22	59.27	100	74
SiILP2978	Chr2	31466964	JK559057	LOC|Os02g42940	TTGAAAGCTTATCTGGATTCACC	23	59.62	TGGTCGAGATTCTTGAAATGG	21	60.06	113	85
SiILP4096	Chr2	31467948	JK564325	LOC|Os09g26190	GGTGAAGTTCCACAGGATGG	20	60.36	GAAATTGTGGTCGTGGTGAA	20	59.39	105	107
SiILP3486	Chr2	31756661	JK561432	LOC|Os06g45350	GGCTTCCTGACAAATTGACC	20	59.53	GCAAACGCATCTGTCTTCTC	20	58.6	115	1140
SiILP2247*	Chr2	31788010	JK555990	LOC|Os08g20270	CGCAACAGCAATTTCCTCAT	20	61.17	CATTTGGTCCCCTGGAAAT	19	59.59	110	148
SiILP4201	Chr2	31793123	JK564863	LOC|Os02g32504	TCTCTGAGAAAATTTGTTGATCAGTT	26	59.72	TGCAGAATTCACGGTTTTCA	20	60.23	103	280
SiILP4696	Chr2	31920665	JK567290	LOC|Os09g26700	TGTGGTTTTTGCACACAATG	20	59.02	AATGTCATAACCGCGGTAGC	20	59.99	118	91
SiILP3349	Chr2	31921912	JK560830	LOC|Os09g26700	TCAGGCTCTAGCCATTTCTCA	21	60.1	TCTTGGGTACTTCTTCCTACGG	22	59.65	107	101
SiILP2408	Chr2	32043007	JK556748	LOC|Os09g26870	AATGACACAATCTACATCGACCA	23	59.37	ACCAGTGCTCCAGCAACTTT	20	59.91	100	2094
SiILP3302	Chr2	32045005	JK560573	LOC|Os01g62810	GAGGGATCCAGATCAACCAA	20	59.86	CGATCAATAGGGAAGAGTATGG	22	57.72	111	413
SiILP3133	Chr2	32045650	JK559768	LOC|Os09g26870	GCCAAATGGCACCTGAGAG	19	61.77	GCAGAAGAAGTTTTGAGGCACT	22	60.06	107	390
SiILP2054	Chr2	32047053	JK554733	LOC|Os01g62870	CTTCTCGTCCACCACCAGTT	20	60.15	GCCCCATGGTAGTGACTGTG	20	61.4	107	77
SiILP1899	Chr2	32048783	JK554093	LOC|Os07g26700	CCAAAGGTATCCTAGTGTCAACAG	24	59.13	GTGTTGGAGAAGAACAACTTGC	22	58.89	100	149
SiILP1043	Chr2	32306834	JK550177	LOC|Os08g31410	GACTGGAGCTTCTCAATGACG	21	60.01	TGGTATACATGCCCTTGAAGA	21	58.11	102	111
SiILP3577*	Chr2	32327489	JK561855	LOC|Os09g27210	TTTTGGTAAAGATGTAGCAGAAGC	24	59.05	ACATCCCGGCATGATGTATT	20	60.04	111	246
SiILP793	Chr2	32777380	JK548941	LOC|Os11g38170	GCATAAACAACAACCAGTTTGC	22	59.56	GAGGCACATCTAAGACTGATAGGA	24	58.94	114	736
SiILP4273	Chr2	32954007	JK565256	LOC|Os12g24170	ATGCAGGAGCTTATGGTGAT	20	57.23	TTGTCTGATTCTTGTAACCATTCG	24	60.4	100	1198
SiILP1645	Chr2	32967481	JK552902	LOC|Os09g28100	CGTTTGGCAACATCATCTCT	20	58.72	CCGGTTAGCATTTCAACCAT	20	59.82	101	105
SiILP1164	Chr2	32967815	JK550723	LOC|Os02g30650	ACCGCTGTTGTGAGTCACCT	20	60.78	TCCCTTGCATTCCCAAAATA	20	60.26	112	74
SiILP5058	Chr2	32982462	JK568935	LOC|Os03g11360	AGCTGTGCAATCAGTGGAAA	20	59.44	AATGGATTCAATGAGTTTGAGG	22	58.05	121	95
SiILP5087	Chr2	33155887	JK569090	LOC|Os03g59640	GAAACGGTTGCTCATGCTC	19	59.39	TATTACCTGCCCAACGCTTC	20	60.1	102	127
SiILP2890	Chr2	33170060	JK558604	LOC|Os01g45750	ACTTTTGGGGGCAACAGTAG	20	59.1	AGGTAAACCCAAAAGCAGCA	20	59.75	110	82
SiILP1158	Chr2	33345255	JK550713	LOC|Os06g03770	CTTTGCAATTCAAGGGAGGA	20	60.18	CCTGCAGGTACAGTAAAAGTAGCA	24	59.9	103	191
SiILP3024	Chr2	33421002	JK559281	LOC|Os09g28570	TGGGAAAGTTGTTTTAGTTACAGC	24	58.84	TCAGCCTTACTTTCACCTCCA	21	59.86	117	357
SiILP2965*	Chr2	33623449	JK558968	LOC|Os06g51150	TGCACGTATTCATCCTTGATCT	22	59.6	TGAGCATCGTAGCATTTGGA	20	60.37	117	233
SiILP2590	Chr2	33920876	JK557397	LOC|Os09g29070	TTGCATTCTCCGAGATAGACC	21	59.28	ACAAAATAATCCAGCACATGG	21	57.5	100	81
SiILP2589	Chr2	33922152	JK557396	LOC|Os09g29070	ATTGGGAACTTGAACCTGGA	20	59.38	GAGATCGATTCCCGGTCATT	20	61.2	100	109
SiILP1060	Chr2	33923485	JK550253	LOC|Os09g29070	TGCTCAACTAGGACCTGAGCTA	22	59.29	CGGAAGGCTTTCTGTACTTCC	21	60.25	108	111
SiILP4246	Chr2	34112904	JK565144	LOC|Os09g29470	TCTGATAATCATCTATGGCTTGG	23	58.24	CAAGGAACAGGGGATATCTTGTA	23	59.38	100	1153
SiILP942	Chr2	34265448	JK549720	LOC|Os07g30300	TGCTCTTGATCAACTTCACACA	22	59.49	GGTGAAGGACTCTGTGATTGG	21	59.56	111	131
SiILP2523	Chr2	34732702	JK557150	LOC|Os02g34690	CGAAGCTCTAAGATTGATGAATTG	24	59.44	CCAATTGTTTTACAAGGTCAGC	22	58.68	104	108
SiILP2176	Chr2	34952722	JK555661	LOC|Os10g20600	GTTCCATAGCCTTCCGTAGTTC	22	59.16	CTCGGGGAGTACAAACAAGC	20	59.73	100	642
SiILP4195	Chr2	35222334	JK564834	LOC|Os07g08880	TCCAATTTCTTTGCTTCTTTGA	22	58.99	AGATGCCGTACAACCCTGAT	20	59.43	106	206
SiILP4807	Chr2	35256356	JK567755	LOC|Os09g30478	CGGGATTTGACATTATCAAGG	21	59.28	AGCAGTAACCCATTGCTCCA	20	60.66	115	183
SiILP4808*	Chr2	35258979	JK567756	LOC|Os09g30478	TGAGCTTTTCAGTGGCTTCC	20	60.52	GGATGTGGCTAATACTGGTATATGGT	26	60.58	101	699
SiILP1577	Chr2	35265119	JK552569	LOC|Os01g06490	ATCGTCACCAGCGTCAAAC	19	59.7	ATCGATGCGCTCTCTCTACC	20	59.56	107	461
SiILP794	Chr2	35290755	JK548945	LOC|Os03g04169	TCATGAGTTGCTTGAAAGATTAGAA	25	59.47	TCTCTCTGCCACTTCTTCTGC	21	59.88	103	84
SiILP2586	Chr2	35365233	JK557393	LOC|Os10g42100	AAGTACCACGACGGCACTTC	20	60.18	GAAGAAGGGGGACTACGTCA	20	59.14	118	96
SiILP1665	Chr2	35599544	JK553017	LOC|Os03g51440	TGCAAGCTTCTGTAACTGCAC	21	59.28	TCCAGAAATTCGTGAAACTGG	21	60.1	118	618
SiILP531	Chr2	35601812	JK547831	LOC|Os02g57670	CGACGTCTCTGGTCATCGT	19	59.84	CACCTTCAATGTTTCCCCTTT	21	60.21	107	485
SiILP3089	Chr2	35715093	JK559576	LOC|Os04g56440	TGGGATCAATAGGAATTTCAATAA	24	58.79	AGCAGTTTCCTCGCGTTTT	19	60.01	120	236
SiILP688	Chr2	36092814	JK548468	LOC|Os04g34450	TGTGGAAGCTTAATGTTGCTG	21	58.98	GCTCGAGCTCTCAGTTCCTC	20	59.44	103	844
SiILP3689	Chr2	36294534	JK562387	LOC|Os09g32300	AAGGAGGTCCTCGTCCTTTT	20	59.18	TGCATCAGGCATGTTTCTTG	20	60.81	101	239
SiILP2123	Chr2	36458265	JK555425	LOC|Os09g32526	GTGATCCTTGAGGGCCATAG	20	59.51	ACTGGCCAAGTGATCAAAGG	20	60.11	109	351
SiILP1027*	Chr2	36459244	JK550080	LOC|Os09g32526	GCAGCATTCAAGCTCACAAA	20	60.14	CAATAGGGTCACCCCTTTCA	20	59.78	105	87
SiILP4526	Chr2	36579077	JK566528	LOC|Os09g32760	TGATGATGTGAGGGATGAGG	20	59.42	TGAAAGAATTGGAATCTTCTTCAAA	25	60.43	103	88
SiILP1270	Chr2	36967395	JK551180	LOC|Os08g42580	ATAAAATTGGGCAGGGTGGT	20	60.43	CTTCAACTCAGCAAGGAACTCA	22	59.66	116	75
SiILP944	Chr2	37095677	JK549727	LOC|Os07g31650	TGTAAATGGTCAAGAGGCATTC	22	59.09	AACACTGCCTTCTTCTGTAGCC	22	59.95	105	112
SiILP4645	Chr2	37154473	JK567065	LOC|Os09g29070	GTGGCAGAACTTCGGAAATG	20	60.64	TTCCTGGTTTGCTCATCCAT	20	60.46	112	359
SiILP4614	Chr2	37157675	JK566936	LOC|Os03g41510	GCCTAGAGCCATTCCTCCAA	20	61.61	ATTATTTGTGAGGTTGACAAGGA	23	57.67	100	140
SiILP1157	Chr2	37222187	JK550710	LOC|Os09g33986	AGAGTATGGCGGGTAGATGG	20	59.03	AGTGTTTGCTGGTCTTGCTG	20	59.09	101	348
SiILP1156	Chr2	37222969	JK550709	LOC|Os09g33986	TTGGAGCAAGCGGAGAGTA	19	59.68	CCCAAAGAGTTCCCATCATC	20	59.34	100	487
SiILP2078	Chr2	37364973	JK554796	LOC|Os09g34100	TATCTTTTGCTCGACGGACA	20	59.42	AGCAATGCAATCCTTTCCTG	20	60.21	114	396
SiILP2077	Chr2	37367353	JK554795	LOC|Os09g34100	CCATACTGGTGGGAACTTGG	20	60.22	CCTTAAGACCGATGTCAATGC	21	59.58	104	78
SiILP3223*	Chr2	37392880	JK560230	LOC|Os06g17440	ACTTGCTGTACAGTTTCAAACACC	24	59.67	TAGTCCAATGTGCCCTCCTT	20	59.55	100	244
SiILP886	Chr2	37504943	JK549439	LOC|Os04g39060	TTGCCCCCTTGAGTAACTTC	20	59.17	CTACCTCGGGGAACTGTTGA	20	60.1	116	97
SiILP363	Chr2	37505787	JK546996	LOC|Os03g47930	ATGTCATCGTGGAGCAACTG	20	59.71	CACGTGTAGACCCTCCATCC	20	60.39	102	107
SiILP1790	Chr2	37508169	JK553618	LOC|Os03g47930	CGACAAGGCATTCCAAGTTT	20	60.11	CAAGCTCCTTTTTATGTCGAGT	22	57.72	107	998
SiILP3362	Chr2	37533231	JK560866	LOC|Os09g34300	CCTTCCCACTCATTGTGAAAT	21	58.9	AGGCACACCAAGGTTGCTAA	20	60.69	104	81
SiILP2971	Chr2	37616784	JK558987	LOC|Os08g30884	TGCACATGGTGTAGTTTCATCTT	23	59.55	GGAAGCACTGCTATCTTCTGC	21	59.24	103	233
SiILP165	Chr2	37618372	EC612948	LOC|Os03g40110	GTGTTGCTTGGCCATTCTTT	20	60.12	TCTGACGAGAAGCCAGCAG	19	60.43	110	120
SiILP768	Chr2	37619517	JK548844	LOC|Os09g38100	CAAATGCCCCAAAGGAAAAT	20	61.01	CAAGAATCTGCATTGCTGACA	21	60	100	73
SiILP55	Chr2	37763752	EC612134	LOC|Os06g12530	GGCCAGACGACAACAACTTC	20	60.7	CCAAGTCTCAGCTTGTGTGC	20	59.62	104	361
SiILP4859	Chr2	37962067	JK567994	LOC|Os11g47330	CCGAGGCTATGACACATTCA	20	59.67	GAAGCGACGATGACAGGAAT	20	60.23	102	116
SiILP4494*	Chr2	37991700	JK566353	LOC|Os09g21000	TGTCGGTCGGAGCTATTCTT	20	59.84	CCCCATAAGGCACCTATGAA	20	59.78	115	89
SiILP2450	Chr2	38023935	JK556911	LOC|Os09g35920	CGACACGATGCAGAAGCTC	19	60.73	TGTTGAGCACGTCCCTTGTA	20	60.3	113	209
SiILP2932	Chr2	38146927	JK558817	LOC|Os09g36130	CGAAGTGGCCACCAAGAG	18	60.39	TCTGACAGAAATCCCTCATCAA	22	59.67	100	832
SiILP3082	Chr2	38215685	JK559534	LOC|Os06g12160	AGACAACGTCTTGGCAGCTT	20	60.06	GTTTAACTTATCAGTCACAAGATGGAA	27	59.12	100	103
SiILP1418	Chr2	38267970	JK551836	LOC|Os09g36240	TGATGTTGTGAGGGAACCTG	20	59.52	CCAGAGACATAGCAAGAGAAGG	22	58.23	101	110
SiILP3431	Chr2	38269147	JK561225	LOC|Os04g44610	TGGTCTACAAGTGGCTTGTCC	21	60.16	AGGCACAGCTTCTTTTGCTC	20	59.76	103	145
SiILP2607	Chr2	38269262	JK557455	LOC|Os02g35039	AACTGTTACAGCACCAGGATCA	22	59.66	CAAGGGTAGAAGGCATTCTTAAA	23	58.87	113	740
SiILP2606	Chr2	38355686	JK557450	LOC|Os09g36350	GAAGGCCAACATGGTTCAGT	20	59.97	TTTCAGCATTAGATATCTGTTTGGA	25	59.22	102	791
SiILP1178	Chr2	38356914	JK550778	LOC|Os03g19410	CAGATTTCCTTATCGCTGCAC	21	59.86	AGTCATTGTTTCCGGCCTTT	20	60.86	104	104
SiILP4970	Chr2	38409492	JK568452	LOC|Os09g36440	GCTGCTTGTCTGTATATTGCTTG	23	59.11	TTCTTTTGCTCTGCCAATTTC	21	59.47	111	275
SiILP4971	Chr2	38410646	JK568453	LOC|Os09g36440	CCTCCTTGGCGTAGGTGTTA	20	60.12	TTCCTTGGCTACTGGTGTGG	20	61.08	101	124
SiILP2047*	Chr2	38413556	JK554716	LOC|Os09g36450	TGGGTTATTCTTGGGCACTC	20	59.93	AACCTTAATATTTTGGCTCAATGC	24	59.79	102	379
SiILP469	Chr2	38418460	JK547548	LOC|Os01g47350	GCAAGTCACATGCCGAATC	19	60.23	AGTGATAGGATACAATTCACTGCAC	25	58.67	100	645
SiILP1663	Chr2	38425805	JK552995	LOC|Os07g41360	CACTTGCCTCTTTACCTTCAGTG	23	60.33	TCACCTTCCTCAAATTCCACA	21	60.48	100	84
SiILP1968	Chr2	38425859	JK554340	LOC|Os07g39070	TTGCCATCCTGAACATTTTG	20	59.52	AGCTAATCGCATTGGGTGAA	20	60.61	112	98
SiILP5079	Chr2	38435836	JK569047	LOC|Os09g36480	TGGCCCTATCAAACTTGGAA	20	60.44	CACGCAACCACTGCTTCTT	19	60.04	116	554
SiILP3983	Chr2	38595672	JK563815	LOC|Os09g36800	TTCCCCAGTAAAAACACAGC	20	57.73	GTTCGAAAGTATTATGGCTGTTGA	24	59.58	100	317
SiILP3464	Chr2	38597280	JK561377	LOC|Os09g36800	AAGGGATGCACCATTCTTTG	20	59.93	CCACTTCAGCTTTGTTTTCACA	22	60.32	116	98
SiILP740	Chr2	38617917	JK548713	LOC|Os07g49270	TGACAAAGGAACCTCTGGTTG	21	60.13	TGGTACACAGAATTCCTTGCTATT	24	59.12	100	245
SiILP1702	Chr2	38661197	JK553209	LOC|Os11g32880	CAAGGTCATCAATGAGATTAGCA	23	59.24	TTGTTATGGGCCTTGAGGAG	20	60.07	102	99
SiILP1323	Chr2	38776318	JK551408	LOC|Os09g37100	GGCATGGAATTTCCTGAAAAA	21	61.13	TGGCTATTTGACAAACACAAAG	22	57.89	100	76
SiILP4256*	Chr2	38941961	JK565192	LOC|Os07g12170	GGAGTTATGACTGCAGAAACTGG	23	60.18	AAATTCCAAAACTAAAAACATCAGC	25	59.09	103	74
SiILP2771	Chr2	38972805	JK558128	LOC|Os08g01770	TCTGGATGTCTGCCATCTACTG	22	60.28	TCGGGAACTTGGTGAAAGTAA	21	59.6	111	365
SiILP4255	Chr2	39166392	JK565190	LOC|Os04g53230	GAAGGGTCCCTCCAAATCAT	20	60.13	ATGGTCAGCTCTGCTTTTGG	20	60.4	106	178
SiILP760	Chr2	39276156	JK548800	LOC|Os06g09840	AAACTCAAGCGTCTGGCTGT	20	60.06	ACAGAATTTTTCCGTACTTGTCA	23	57.87	106	136
SiILP3178	Chr2	39482229	JK559994	LOC|Os09g38030	GTCAAGCTCGACAATGCTG	19	58.06	GCCAGAGCAAATCCAGCTAA	20	60.49	108	86
SiILP621	Chr2	39485611	JK548178	LOC|Os01g60410	TGCTTCAAGGCTTACACAAAGA	22	60.05	CATATGTTGATAGCAAGGAGTCG	23	58.8	101	184
SiILP29*	Chr2	39486485	EC612014	LOC|Os09g38040	TCCGATCCAGGTGAAAAGTT	20	59.53	GCATGTGCAGATGTAGAGATAGTC	24	58.06	119	152
SiILP366	Chr2	39486672	JK547013	LOC|Os11g05990	TCTCACCTTTTGCTCAGTTGG	21	60.42	AGACTCCGGTCCAGGTGAA	19	60.66	101	86
SiILP4002	Chr2	39514877	JK563895	LOC|Os02g04500	TGATGTTTTCAGCCTTTTTGTT	22	58.79	ACTTGTCTGGCCGGTTACAT	20	59.48	103	174
SiILP2439	Chr2	39514913	JK556867	LOC|Os11g43860	TTGTCTCATCCCTGTACAACAAA	23	59.53	ATCCGAATGAGCAGGCTTC	19	60.32	100	721
SiILP3058	Chr2	39558146	JK559436	LOC|Os08g42580	ACCCTCGAGGTGGAGAGC	18	60.36	CTGCTTGCCAGCAAATATCA	20	59.98	108	121
SiILP693	Chr2	39644449	JK548496	LOC|Os02g01010	CTTTTGCCACCACCTCCTT	19	60.1	CTGGACACGACCTTCAACCT	20	60.15	115	152
SiILP1721	Chr2	39677944	JK553309	LOC|Os08g10570	CAGCGTGTTGCCTCTTATGAT	21	60.28	AGCTCCAGCGGCACAGTA	18	60.73	101	98
SiILP1747	Chr2	39718761	JK553418	LOC|Os06g36560	GAGGCTATCCGCAAGGACTA	20	59.43	CAACAACTGCCCATTGAGG	19	60.1	121	228
SiILP2836	Chr2	39773752	JK558377	LOC|Os08g19140	TGTACAAAATCAACCACTTCTTGAC	25	59.51	CTGCTGAACCTGAGTTGAAAA	21	58.15	115	113
SiILP2818	Chr2	39775375	JK558308	LOC|Os09g38550	CAACTCATTGTTGCAAATGCT	21	58.84	TCCTCTCCTTTTCTCCCTCA	20	58.94	112	589
SiILP2929*	Chr2	39809551	JK558814	LOC|Os09g38620	CGTAGCTTTCGGTCTTTGAGTT	22	59.95	ATGTCTGTGGTGATGCAAGG	20	59.55	104	593
SiILP2928	Chr2	39811673	JK558813	LOC|Os09g38620	TATGGACCAACCCCTACTGG	20	59.67	CAAAAATTGGTGCCCAACTAC	21	59.37	109	671
SiILP4616	Chr2	39812259	JK566949	LOC|Os09g38620	GCACAGTCAGGACTGCACTTA	21	59.1	TAAGCCGCTCAGCTTCTTTG	20	60.78	114	486
SiILP2126	Chr2	39860184	JK555441	LOC|Os03g43720	CACAAAACTATTCAGCTCTATGCAG	25	59.54	TCACAGTGATGCTGGTCTCC	20	59.83	106	564
SiILP4161	Chr2	39860858	JK564627	LOC|Os09g38690	GCAGCCCACATAAATGATGA	20	59.5	CCGATCTTGTCCACAATGG	19	59.9	104	156
SiILP4441	Chr2	39984253	JK566027	LOC|Os03g59040	AAATGGTACCCCCTGCTCTT	20	59.83	GACGACAATGATCCAAATGCT	21	59.95	101	565
SiILP407	Chr2	39993445	JK547214	LOC|Os06g49140	GTCGCCTAGGTTGTTCCAAG	20	59.73	CCCTGGGGGTCAGTTACAAG	20	61.68	113	721
SiILP1151	Chr2	40017492	JK550674	LOC|Os03g24450	GGCATGTCATTGCCTTATTTT	21	58.96	CCGCCAGCAAGTCTTACAA	19	60	104	2255
SiILP3802	Chr2	40265257	JK563057	LOC|Os07g29330	GATGCCCAGAACTCTGAACC	20	59.66	TCTACTTCAGCGATGCTTGC	20	59.33	107	351
SiILP4383	Chr2	40268465	JK565729	LOC|Os07g29330	AGTTGATCCCAGGCTTCTCA	20	59.8	CCCTCTCAGGCTTGAGTACTTT	22	59.06	119	190
SiILP3512*	Chr2	40341007	JK561525	LOC|Os07g40030	GTGAAGTGCAGCATCCAAAG	20	59.44	GGAGGCATCGTTCAGTCCT	19	60.22	100	1277
SiILP3160	Chr2	40375313	JK559927	LOC|Os07g29610	ACTGGCTCCAACTGTTTTGG	20	60.15	TTCCATATCTGTGGAACTCTAGCA	24	60.15	108	117
SiILP4791	Chr2	40380430	JK567709	LOC|Os07g29620	CCTTCCACATAGCGGACAAC	20	60.52	TCCGAGCTGTAGCTGAAACC	20	60.54	115	393
SiILP923	Chr2	40645410	JK549616	LOC|Os07g30200	TTACTGCCTCGGATTGTGAA	20	59.27	CCTTGGTAGCAGGAATATCTTTG	23	59.19	108	840
SiILP3849	Chr2	40646067	JK563288	LOC|Os07g30200	TGGTTCCTTACTCAAAGATATTCC	24	57.82	GTTTCGCCATTAAGCTGTCC	20	59.71	114	321
SiILP2604	Chr2	40646850	JK557447	LOC|Os07g30200	TTCAATACATGGGTTGAGAAAGG	23	60.22	GAAGTAGCTCAACAGCATCAGTG	23	59.21	100	315
SiILP3053	Chr2	40647041	JK559405	LOC|Os07g30200	TTGTCATACACTGATGCTGTTGA	23	59.26	TCTGTGATGTATCTCTCATGCTCA	24	59.9	110	475
SiILP2605	Chr2	40648155	JK557448	LOC|Os07g30200	AGAACTCAGCAGAGCCAGGA	20	60.28	CCCATGCTGGTTTTGATCTT	20	59.93	111	738
SiILP924	Chr2	40648205	JK549617	LOC|Os07g30200	CCAGGCAAGAATTTCGTAAAG	21	58.89	TTGCAACTGGAATTGACAACA	21	60.14	119	91
SiILP3014	Chr2	40713935	JK559219	LOC|Os07g30300	CTGGTAAAGCTGTGCCCTTG	20	60.82	GCTGAAGAACTTTTCTGTCACCT	23	59.09	111	146
SiILP1608*	Chr2	40786266	JK552705	LOC|Os02g45600	TGCCACGTGTAGACGAATTT	20	59.2	TTCAGCATCGAAACTGTTGG	20	59.84	101	90
SiILP375	Chr2	40789094	JK547059	LOC|Os07g30790	TGAAGTTTCCAGAGAACATAGCA	23	59.03	CAGAGGCAATGGATGCAG	18	58.84	117	95
SiILP2695	Chr2	40789237	JK557775	LOC|Os07g30250	ACAAGTTGCCTCCCTTCGT	19	59.71	TGGAGGAATATTTATGCTGACG	22	59.1	102	745
SiILP374	Chr2	40791622	JK547058	LOC|Os07g30790	GGAGCAAATGTTGTTTATGATCG	23	60.72	GCCACATATGGAGAACAAGC	20	58.17	121	125
SiILP3429	Chr2	40806683	JK561219	LOC|Os07g30820	GTCGGCTTGCTGTATGAGC	19	59.57	AGGATGCCCCTGAAGGAA	18	60.56	103	1118
SiILP548	Chr2	40808149	JK547912	LOC|Os07g30820	TCCTGGTTCATATGGCCTTT	20	59.39	GATCCTCTAAACCCATAGTTATATCG	26	57.82	111	485
SiILP5116	Chr2	40890195	JK569221	LOC|Os09g32240	ATCCAGCGACCCCTACGTC	19	62.4	GGTGAGTTCTTCATTCCATTCC	22	59.81	100	131
SiILP745	Chr2	40894997	JK548752	LOC|Os07g31650	TAAATCCTAAAGCTCAAAAATTCAG	25	57.49	GCCAATCTGCTGAAATCGAG	20	60.88	100	93
SiILP1915	Chr2	40896269	JK554132	LOC|Os07g31650	GTTGGCAGCATTCTTCATTTG	21	60.63	TCATGATGAATCTGGGACATCT	22	59.37	100	404
SiILP943	Chr2	40896273	JK549726	LOC|Os07g31650	GAGAGTTGGCAGCGTTCTTC	20	60.14	TCATGATGAATTTGGGACATCT	22	59.25	104	80
SiILP1291*	Chr2	40896284	JK551291	LOC|Os07g31650	CCCATCAACAAGAGAGTTGG	20	58.13	CTGGGACATCTCACCCCTTA	20	59.92	104	121
SiILP3855	Chr2	41051224	JK563319	LOC|Os07g31380	GCTTTTGAGAGTGCGAGGAG	20	60.28	CCTAGCAAAAGGTCGTGCAT	20	60.27	102	395
SiILP2341	Chr2	41064780	JK556455	LOC|Os03g63430	GGAGGCTACAAAGGGAACCT	20	59.58	GAGAAGAGCTGCCACCAGAT	20	59.56	100	72
SiILP1539	Chr2	41081215	JK552421	LOC|Os01g03660	GCTGATTCATGCACGCTACA	20	60.99	TTGACCACAGCAGTAAACTCG	21	58.99	109	201
SiILP3725	Chr2	41084483	JK562665	LOC|Os07g31280	TGATTATGCTCTCGATCTCATTTT	24	59.28	CAACATCTCTGCAGCTGATTC	21	58.61	100	231
SiILP134	Chr2	41320557	EC612710	LOC|Os07g32350	AGCTGAAGGTGATCCTCTCG	20	59.56	TAGAAGCTTTCCCCTTGTCC	20	58.38	104	76
SiILP3580	Chr2	41321997	JK561859	LOC|Os01g06470	ACAGCCTCCTGGTTTGACAT	20	59.58	AATCACCTCAGCTCTGAACCA	21	59.86	113	146
SiILP2666	Chr2	41323599	JK557677	LOC|Os07g32380	TGGGACACACTGTTCCAGAC	20	59.55	CTCATCGGTAAGTTGGTACGC	21	59.65	119	1234
SiILP311	Chr2	41325306	GT228208	LOC|Os07g32380	AGGGCTTTCAGGAAGGAGAC	20	59.82	TTTGTCTTGCCTTTCCCTGT	20	59.71	114	94
SiILP726	Chr2	41336160	JK548651	LOC|Os07g32400	GGATCCAAGAAAAGGCATCA	20	60.01	TTCTCGAGCATTTCCCTTTC	20	59.39	107	121
SiILP5063*	Chr2	41357656	JK568985	LOC|Os12g13390	TGTGGTCTGTTGCAGTAACACT	22	58.35	GCCAGAACTAGAACAAGATGACTC	24	58.61	120	100
SiILP1152	Chr2	41740773	JK550683	LOC|Os07g33110	CATAGCGCAAAATTCCTCAT	20	57.87	TCGAACATGAGATGGGTGAC	20	59.48	101	95
SiILP5037	Chr2	41772983	JK568819	LOC|Os07g38830	GTTCCCTTCCCAGGAAACAT	20	60.17	ACACTGCCCTCAGGATGAAG	20	60.26	116	510
SiILP3944	Chr2	41804801	JK563644	LOC|Os07g33310	GTCGGTTCTCAACGTGATCC	20	60.52	CTCGGTGTGCTTCTTGGATT	20	60.26	117	84
SiILP1078	Chr2	42006178	JK550321	LOC|Os01g50030	GCGGTGAACTGAGACCATCT	20	60.27	CCCGTTCAACCCATCAAC	18	59.74	111	72
SiILP1302	Chr2	42006959	JK551334	LOC|Os07g34006	AGGCTGGCAGAAAGCAGTC	19	60.69	AACGACATGTAGGATACTTGGTTG	24	59.37	105	316
SiILP2921	Chr2	42027132	JK558800	LOC|Os07g34030	CCATGATCTCCAGCAAGCTC	20	60.91	GCTACAATGGATAATCTAGCACCA	24	59.57	100	92
SiILP3116	Chr2	42032321	JK559691	LOC|Os07g34030	ACGTAGAAGCTGTGCACCAA	20	59.51	CAAGTTGTGAAGACTGAGCTTG	22	57.82	107	148
SiILP157	Chr2	42085481	EC612889	LOC|Os02g48964	TGAAGGAAAAGAGAGAAAAGCTG	23	59.31	GCAGGCTTTCTTGGCATCTA	20	60.49	104	729
SiILP3717	Chr2	42246610	JK562534	LOC|Os07g34730	TGCTTCATGGACTGGAGTGA	20	60.4	TGCTGTCATTTGCTCCAGAA	20	60.54	121	329
SiILP592*	Chr2	42247280	JK548036	LOC|Os07g34730	CATTTCCTATTGAAAGGGCAAG	22	59.96	TCACTCCAGTCCATGAAGCA	20	60.4	100	466
SiILP667	Chr2	42268320	JK548371	LOC|Os02g57280	CACGGGTAACTATACCTATCACTTGTT	27	60.03	GCCATCACAATATCATCAGATAAA	24	58.04	121	428
SiILP4358	Chr2	42347764	JK565593	LOC|Os10g28030	CCGCATCTGCACCTATTTTA	20	58.79	TTCCCAGAGGACATACACGA	20	59.09	105	92
SiILP57	Chr2	42482515	EC612157	LOC|Os07g35870	TGGAAATCAGTGGCTCTGTG	20	59.83	TTTTCTCCCTGCATGCTTTT	20	59.82	111	419
SiILP2165	Chr2	42598326	JK555600	LOC|Os05g06890	GCAAAGGAAAAGAGGTTCCA	20	59.29	AGAAGATTTGAGGGGCCAAA	20	60.93	112	786
SiILP5115	Chr2	42634220	JK569217	LOC|Os01g50460	ACACACAGGATTGTCCGTCA	20	60.01	TTCCACAGCCATGGATTCTT	20	60.46	111	81
SiILP3958	Chr2	42679974	JK563689	LOC|Os02g51570	TCATGTGTTTCATGTATCTTAATGC	25	58.15	TTGAGCAGTTTGATAAGGTTCC	22	58.38	117	84
SiILP2648	Chr2	42711753	JK557585	LOC|Os12g40340	CACCCGGTGGAACACTCC	18	62.45	GTATTGGTGGTGGCAGCAT	19	59.39	105	77
SiILP3427	Chr2	42718603	JK561213	LOC|Os04g57410	AAAGATGTAGCAGACGCTCCTT	22	59.57	ATCCCGGCATGATGTATTTG	20	60.55	102	71
SiILP1924	Chr2	42963494	JK554185	LOC|Os07g36820	ACTGGTTACTTCCGGAGAAGA	21	57.92	GGGTACAGCAAGGACATATGAGA	23	60.39	103	801
SiILP3293	Chr2	43078956	JK560505	LOC|Os02g54060	TGCAAGATCCGTGCCAAG	18	61.99	GACGAGTTCTTGCAGTTTTCG	21	60.04	108	242
SiILP3667	Chr2	43127754	JK562328	LOC|Os03g07190	CTGGCCAGGAATGATAACCA	20	60.85	AACCCCCTCCCTTTGAGAA	19	60.81	100	238
SiILP522	Chr2	43169972	JK547790	LOC|Os08g25090	TGCTCGGATGAAGAAAGACC	20	60.34	AGAATGTTTCCAGGGTGCAT	20	59.41	105	470
SiILP1225	Chr2	43173427	JK550977	LOC|Os05g45750	TGCCTATAACAGTTGGCCTGA	21	60.64	TGAACAACTTCTTGTATTGCCTTC	24	59.71	102	100
SiILP3212	Chr2	43191598	JK560173	LOC|Os04g44530	CGGGTGAATCTGATCCTAGA	20	57.68	AGGACAAAAACGGAGGCTCT	20	60.25	112	110
SiILP2865	Chr2	43192797	JK558483	LOC|Os07g37230	AATTGATAGAGGGGGCAAGG	20	60.28	TAGAGCATCATCGCCTCTCA	20	59.65	112	150
SiILP2186	Chr2	43201938	JK555713	LOC|Os03g53110	ACCGGGATTCCATCTTCAA	19	60.26	ATTCTGAGAACGTGCCCACT	20	59.73	104	113
SiILP3581	Chr2	43349191	JK561861	LOC|Os06g09679	CAACAGTGAAAGAGTCAGAGTCATC	25	59.49	TGGCAGAATCCTTTTGCTCT	20	59.96	102	180
SiILP1458	Chr2	43457116	JK552019	LOC|Os01g13280	CGCTGAACTTCCTGCTACCT	20	59.64	CTCAAGGTAGCCGTTGAAGAA	21	59.5	112	90
SiILP2296	Chr2	43571111	JK556261	LOC|Os05g43650	CCCACAGACAGCAATCTCAA	20	59.83	TTCTGGGATGTTTTTGAGGAC	21	59.02	102	132
SiILP95*	Chr2	43609850	EC612375	LOC|Os07g38100	TTCCTTTGACAGAATGTTCAGAAA	24	60.14	GGCTCCAGTTCCCTTCAAAC	20	61	116	1590
SiILP739	Chr2	43923078	JK548710	LOC|Os07g38580	GAATTGCTCTGACAGCTGAGG	21	60.15	ATCTGCTGGCAGCTTCCTTA	20	60.12	108	302
SiILP39	Chr2	43924640	EC612056	LOC|Os07g38580	TCCAAATACAAACAGGACCCTAA	23	59.76	ACTGATGTCTTCGCCCAGAA	20	60.8	102	104
SiILP1423	Chr2	43950753	JK551852	LOC|Os07g38560	TTTAAAGCTGAAGATCGTGTTGA	23	59.06	GAGATATCAAACTTGCAATACATACAA	27	57.93	100	122
SiILP4902	Chr2	43986152	JK568180	LOC|Os07g38620	CATGTGAAGATGCGGCTTTT	20	61.17	GAAGTTGCGTATTCCCTTCC	20	58.65	101	81
SiILP3789	Chr2	44018310	JK563010	LOC|Os09g10930	TTGGCCTATAGCGGTATCCA	20	60.44	CTTGGTGTTGGTGCTGTCAA	20	60.76	100	92
SiILP211	Chr2	44037971	EC613351	LOC|Os07g38760	GCCATCCCGATGAAATTG	18	59.82	TGTTATCCGACATCCTGAAGC	21	60.09	100	103
SiILP4133	Chr2	44080946	JK564472	LOC|Os07g38830	ACGTTTTGTGCTGAAGTGGT	20	58.27	CCCTTACATTTCTGAGGTTCCA	22	60.35	107	154
SiILP2488	Chr2	44094158	JK557069	LOC|Os07g38850	TGTACTATGCTACTAGGGCTGCAC	24	59.89	GCAATGACCAAAGCAAATAGTG	22	59.65	100	449
SiILP3167	Chr2	44130379	JK559966	LOC|Os07g38970	GCTGAGCTCGACCTTGTTGT	20	60.6	GGCCCAATCAATCGAGTTT	19	59.89	107	252
SiILP1129*	Chr2	44130968	JK550587	LOC|Os07g38970	TGTTGGGATCGTATCTCGTTC	21	59.95	CACCACCAATGCCTACACAA	20	60.43	101	138
SiILP4620	Chr2	44133588	JK566976	LOC|Os11g34320	TTCTACCATTCCACGCTGCT	20	60.8	ACTGCCCAGGACAAAATCAA	20	60.49	114	99
SiILP1130	Chr2	44133637	JK550588	LOC|Os07g38970	CACCAAAAAGAGGTTTTCCAA	21	59.09	GAGTCGCCAGCAAAGATTG	19	59.54	115	526
SiILP4537	Chr2	44375167	JK566575	LOC|Os07g39480	CTTCAAGCCAGGGTGAAGAA	20	60.37	CATGCCAGCTGAATGTACTTG	21	59.36	104	88
SiILP4331	Chr2	44439548	JK565499	LOC|Os07g39630	TTGCGTCTGAGTACCTTGAGTC	22	59.54	GGCGAATACATTCCCTCAAC	20	59.39	114	86
SiILP4449	Chr2	44443000	JK566084	LOC|Os07g39630	CTTTAATGACCTGCTCCTTGTCT	23	58.97	CTGGTCACTAATAGGAGCAAGC	22	58.17	100	89
SiILP4332	Chr2	44443019	JK565500	LOC|Os07g39630	TGAGACACTCAAAGTGCCGATA	22	60.83	GAGCAAGCTTCTTCGCTTTT	20	59	111	81
SiILP3973	Chr2	44443041	JK563766	LOC|Os07g39630	CAATGACTAATTACATCCTGAGACA	25	57.42	GCTGGGTTCAAGATTGACAAA	21	60.1	107	1404
SiILP5006	Chr2	44508079	JK568661	LOC|Os02g10990	GAGGATGGTGAAGGTTTGGA	20	59.9	TCCTCGACCGTAAGCTTTGT	20	59.88	116	103
SiILP5004	Chr2	44617097	JK568653	LOC|Os07g39900	ATCTTGAAGAAGTCCATTCTCCTT	24	58.84	GGTTTCATCATGGTCTGAACTAA	23	58.11	100	1020
SiILP4476*	Chr2	44865858	JK566295	LOC|Os07g40510	TGATGCTTCAGAAAAGGATGG	21	60.2	CAGTGATGATAACGACTGCACA	22	59.79	103	121
SiILP2337	Chr2	44902300	JK556438	LOC|Os07g40580	AGATCTGCTCCTCCCCCATT	20	62.25	GGATGATCTTAGACTTCCAACTGA	24	58.78	116	83
SiILP2058	Chr2	44902323	JK554737	LOC|Os05g08840	GGACTGGACAGTCACCACAA	20	59.55	ACTTCTGATGGCAACACCAA	20	59.14	114	241
SiILP418	Chr2	44959229	JK547294	LOC|Os07g40770	TTGAAAGGATGGCAAAACAA	20	59.13	TGGGTGAGATCATCAGCATC	20	59.59	112	235
SiILP3567	Chr2	44992570	JK561805	LOC|Os06g45330	CATGCTCAAGGGCATGACT	19	59.8	GAGTGAGCCAACTCCACCAG	20	60.86	106	237
SiILP1683	Chr2	45074016	JK553095	LOC|Os09g14700	AATATGGCCACACTGCCGTA	20	61.3	GGGAGAGGATGACGGGATA	19	59.83	100	122
SiILP859	Chr2	45075552	JK549238	LOC|Os07g41080	TAGCAACACGCTTGGCATT	19	60.42	ACTGTAGCATCCTCCCACCA	20	60.53	103	95
SiILP2311	Chr2	45452500	JK556340	LOC|Os04g57370	TCTGGAGAGGCATTTAGACGA	21	59.96	CTGTGAATTCAAGGCATATCCA	22	59.96	102	290
SiILP495	Chr2	45466287	JK547678	LOC|Os07g41800	TACAGCTGGCTATCCGAACA	20	59.44	GCTTGCCAATGAATACATAACG	22	59.52	105	129
SiILP2358	Chr2	45577920	JK556528	LOC|Os03g46090	GCACCCACCGTCAGTCAC	18	61.23	CTGGGAGAAAACTGATTGGTG	21	59.58	105	614
SiILP2977*	Chr2	45627174	JK559043	LOC|Os07g42420	ACAATCGGGTGACTTGAAGG	20	59.97	GATTCCACCAGCTGCTCCTA	20	60.36	121	108
SiILP356	Chr2	45627633	JK546970	LOC|Os06g09630	AAGGACCGTGATGGTTTTGT	20	59.31	ACTCTGCAATTATCGGTGCAT	21	59.61	100	84
SiILP2927	Chr2	45657161	JK558812	LOC|Os07g42500	TGCCCCATCAGCAATTTTAT	20	60.29	CCTTGACAGCTTTACGGTCAT	21	59.25	104	1002
SiILP292	Chr2	45708288	GT091132	LOC|Os07g42600	TCCAATGTCTCAGGCCAAAT	20	60.46	TGAAAGTATGCCATCCCTCTCT	22	60.1	105	152
SiILP4030	Chr2	45839858	JK564008	LOC|Os02g07040	AGCAGCAGTGGTAGCTATTGG	21	59.55	CATACTTGCTCTGGGGCTCT	20	59.45	118	470
SiILP4789	Chr2	45972514	JK567701	LOC|Os07g42960	GCGTCACACAGTGGAATCTC	20	59.27	GTCATGAATCCAAGAGCCTCA	21	60.21	100	261
SiILP4425	Chr2	46040243	JK565951	LOC|Os05g30250	CAGGGAATCCAAATGAGCAC	20	60.46	AACCTGTAAGCCGTCAGTCC	20	59.21	106	96
SiILP2803	Chr2	46140414	JK558251	LOC|Os01g39960	CCTTCCGCCGCTAGAAGT	18	60.49	AAAGAGGACATACCCTCGTCTTG	23	60.87	100	745
SiILP386	Chr2	46153452	JK547099	LOC|Os07g48820	GAGATCTCAGCAGGGCTCA	19	59.17	ATAAACTGGTGCGTCTGCAA	20	59.35	113	113
SiILP4084	Chr2	46169964	JK564273	LOC|Os06g11070	ACCGTGCTTCACCAGCTTAC	20	60.32	ATGGACAGCATTCACACAGC	20	59.71	102	129
SiILP3032*	Chr2	46218289	JK559322	LOC|Os02g09440	TCTGGCCAAGCTATTTCCTG	20	60.34	TCTTCGTTAATTGGCCATGC	20	60.97	107	413
SiILP4792	Chr2	46253331	JK567710	LOC|Os07g29620	GGAGGATCTTGTTGGTCACA	20	58.48	GTCAACCGAAGGCTGCTCT	19	60.55	113	699
SiILP2233	Chr2	46423226	JK555926	LOC|Os07g43900	ACAAATGCCAGTGGTTCTCG	20	61.1	TTGGTCTGGGGATATCAGTCT	21	58.46	101	477
SiILP817	Chr2	46423229	JK549066	LOC|Os07g43900	AATGCCAGTGGTTCTCGTGT	20	60.58	TGTTGGTCTGGGGATATCAG	20	58.36	100	95
SiILP1170	Chr2	46476811	JK550755	LOC|Os03g20630	TGGTAGAGATCTCCCAACCAGT	22	59.99	CTTCAAGTCGCCCAAACTGT	20	60.29	101	73
SiILP2306	Chr2	46540971	JK556322	LOC|Os01g40200	AATGGTCTCCCCTGAACACA	20	60.36	CTGTCGGGGACTGGTTCTT	19	60.1	102	1064
SiILP624	Chr2	46614465	JK548188	LOC|Os07g44210	CCGACTCCAAGGAGATGATT	20	59.09	TAGTGCCCAGGAAATCCAAC	20	59.93	117	531
SiILP564	Chr2	46642610	JK547964	LOC|Os07g13270	AATTCCACTGTCAGCGTTCC	20	60.12	CAACCAAGAGCTTGTTGGAG	20	58.5	103	787
SiILP3482	Chr2	46656118	JK561421	LOC|Os03g03510	TTGCTCCTTCATTAGGTCCA	20	58.3	GATGAAGGTGGTGGGATAGC	20	59.37	106	98
SiILP2148	Chr2	46668064	JK555508	LOC|Os07g44350	ACGATCAAGTGGCTGAGGAC	20	60.27	TGGTCAGTTTGGTCCATTTG	20	59.39	100	84
SiILP2149*	Chr2	46669853	JK555509	LOC|Os07g44350	TTCAGAGTCCTCCGAAATGG	20	60.19	AGATTGTCAACCCGCACAAC	20	60.97	105	82
SiILP3549	Chr2	46778792	JK561702	LOC|Os02g39010	TGATGCCTCATCTGACAAAC	20	57.13	GCCAAATCTCTCAGCATGG	19	59.34	121	109
SiILP3766	Chr2	46791218	JK562919	LOC|Os05g48160	GAAGTTCGAGAAGGGAAGCA	20	59.55	GAGCAACATGGCATCAAATC	20	59.08	100	731
SiILP4542	Chr2	46792664	JK566602	LOC|Os09g01360	TTATTTGTCCCTGCGTCGAT	20	60.47	CTGCACGGTTCTTGAAACAG	20	59.49	110	410
SiILP1416	Chr2	46792700	JK551830	LOC|Os02g50830	GACAGAGAGAACGGGTCGTC	20	59.84	TTTACAGCCTGGTTCTCAAGG	21	59.36	101	86
SiILP1191	Chr2	46821775	JK550818	LOC|Os07g44710	CATCGGTCATCTCCTTGGTT	20	59.93	CTGAGCTTCCTGGGATTCAT	20	59.24	109	118
SiILP2486	Chr2	46822330	JK557056	LOC|Os01g70020	TCCACAGATGCAATGAAGGA	20	60.2	GGCAGAAGCAGCAAACTCTT	20	59.76	102	399
SiILP1190	Chr2	46822899	JK550817	LOC|Os07g44710	TCAAAAGGCTTCTTAATAAGGATTACC	27	60.52	AAAGGAACTTTGACTTGTTGAGC	23	58.99	100	85
SiILP2833	Chr2	46838686	JK558372	LOC|Os01g37825	TCTTGCTGCTGATAAAGTGTTG	22	58.25	TGCATGATTTTTGTTTCCAGA	21	59.15	118	96
SiILP4518	Chr2	46873207	JK566478	LOC|Os07g46700	TCAAGGTGTGTTGACTTCAAGG	22	60.19	CAGCATCCCAATTGGTTACA	20	59.4	100	92
SiILP2643*	Chr2	46901898	JK557578	LOC|Os07g23750	GGAGCTCCAACAGAAACAGC	20	60	CTACCAGGCGACCATCAAG	19	59.25	101	77
SiILP1454	Chr2	47125279	JK551983	LOC|Os02g40890	TGTCACTCCTGTTGGCATTG	20	60.72	GATAGATCTTTCAGTGTTGTTCCAA	25	58.75	105	419
SiILP2821	Chr2	47134819	JK558311	LOC|Os08g24760	CATACAGCGAAATGCCACAT	20	59.57	GCACCACACTATTACCAATTAAAGG	25	60.07	111	191
SiILP4874	Chr2	47157866	JK568080	LOC|Os03g40010	ATCGGTTTGCATGACAGCTT	20	60.67	ACTTTGGCGCTGGCTGTA	18	60.56	102	961
SiILP32	Chr2	47159925	EC612024	LOC|Os07g46160	TGAAGGATAAGAATATGAAGTGCATTA	27	59.51	CAATATCCGGCAACTCATCC	20	60.3	102	149
SiILP2003	Chr2	47200570	JK554539	LOC|Os02g53700	CCATTGGACATGGGGACTTA	20	60.57	CAGGACACTGCAGCTGGTA	19	58.52	111	364
SiILP878	Chr2	47274698	JK549397	LOC|Os07g46750	TTGCGGAGATATGGTTCCAG	20	60.99	ATGAAGATCCCATAGCTCACG	21	59.16	115	95
SiILP3254	Chr2	47342749	JK560354	LOC|Os07g46450	TTCAACCAGAGTGGACGAAG	20	58.85	TCGAGGTTGGATTAAGCATGT	21	59.58	113	108
SiILP4215	Chr2	47461186	JK564954	LOC|Os03g06720	TGATTTGCTGATTGATGGTTG	21	59.53	ACGATCCAGCAATTCGTAGG	20	60.1	112	105
SiILP1183	Chr2	47462668	JK550790	LOC|Os08g06480	AGATGATGCCACATTCTGGA	20	59.04	CATAGCTCTTTTTACTTCGTGCAG	24	59.65	101	161
SiILP3008*	Chr2	47557723	JK559197	LOC|Os12g07450	TCATGAAAGAAAAGCAAGCATC	22	59.48	TCATTGATTCCTTCATGCAGTT	22	59.57	100	135
SiILP2142	Chr2	47644866	JK555492	LOC|Os07g46990	GTCGCTGTCCTCGCTGTC	18	60.75	GGCTTGAGCCCAGAGATACTT	21	59.86	101	81
SiILP3200	Chr2	47678019	JK560126	LOC|Os07g47100	GTTGGTATGGATGCGCTTG	19	60.09	TCCCACCAGAACTAATCCTAGC	22	59.62	105	89
SiILP708	Chr2	47798987	JK548582	LOC|Os03g12160	AATAGGCCATTTGACCTTGATG	22	60.2	TCCTCAAGATCAGCTCTCTGC	21	59.84	100	111
SiILP3806	Chr2	47799926	JK563088	LOC|Os07g47530	GGAGTTAGTTATGCTTCCTTTGC	23	58.54	GCAAGCATGGTCTTTCCTGT	20	60.26	117	134
SiILP281	Chr2	47800447	GT090976	LOC|Os07g47530	TCAAGGATCGAACCATTCAAA	21	60.43	AGGAAAGTGGATACTGTCCAACA	23	59.91	104	589
SiILP917	Chr2	47821269	JK549575	LOC|Os02g50780	GCCAGCCATACTACAGGTTCTC	22	60.16	GTGCCATGTACCAGATGTGC	20	60	103	1702
SiILP1636	Chr2	47821479	JK552833	LOC|Os01g47540	TCATCTGGTAGCCCACAGTTC	21	60.13	TGTCTGTAGGATACCGCCTTG	21	60.14	100	1009
SiILP618	Chr2	47821773	JK548175	LOC|Os07g47500	TCTGTTGGCACTAGAGTACATGG	23	59.32	AGTGGTAGGGGAACCTGGAG	20	60.36	105	180
SiILP2991	Chr2	47844966	JK559112	LOC|Os06g09350	TTCTTGCAGAACATCATTTTACA	23	57.53	TTCAGGTTTTCGAGGACGTT	20	59.71	114	220
SiILP235*	Chr2	48010237	EC613611	LOC|Os06g06410	CATGCAATCTCTTTGACTCTATGC	24	60.28	GCACAAGTAGCAAAATATGTGACC	24	59.97	116	88
SiILP424	Chr2	48144327	JK547335	LOC|Os01g22870	TGACTGAACCACAAGTTGCAT	21	59.2	CACTGGTCCACCATTTCCTT	20	59.82	105	1702
SiILP1692	Chr2	48145067	JK553162	LOC|Os07g47820	AATATCCTGCTTGGGGAAGG	20	60.28	ACGTTCTGCTGCCCCTATTA	20	59.73	102	337
SiILP3808	Chr2	48357626	JK563092	LOC|Os01g13100	GGGAAGCAAGAGCATTTTGA	20	60.33	GTCGTCGGAGTTTGCTTGAG	20	60.97	112	87
SiILP3749	Chr2	48802538	JK562837	LOC|Os07g08950	ACACCTGCAGAAAGGTGCTT	20	59.91	AAGTTGGTCAATCCCAGCAA	20	60.49	119	944
SiILP1452	Chr2	48809649	JK551978	LOC|Os07g48810	CAAGGATGTCAGGCTTCTGG	20	60.79	CCTTTGATGGGCATAAGGAG	20	59.52	101	119
SiILP692	Chr2	48817110	JK548491	LOC|Os07g48770	AAGAAGCAGATCAGCAAGTGG	21	59.63	GCCATCTATTTCCGACTTTCC	21	59.92	102	89
SiILP46	Chr2	48874798	EC612095	LOC|Os04g23890	CAACCTGTCCCAAACGCTAT	20	59.99	AAAACGATGATCCCAAAACC	20	58.74	108	82
SiILP2164	Chr2	48874972	JK555592	LOC|Os01g48330	GGGATCATCGTTTTAATATACGG	23	58.71	AGTGGGTTTGGAAGATTTGC	20	59.03	104	173
SiILP2136	Chr2	48875661	JK555479	LOC|Os07g48920	TTTTCCCTCCAACTGTCCTG	20	60.08	GCCTCTTCATCAGAACTGAATTT	23	58.91	109	105
SiILP1419*	Chr2	48877049	JK551846	LOC|Os07g48920	GCTCTTGTATCTTCAGTGGACAAA	24	59.83	GCCACCAAGCTCAAGAGTTA	20	58.1	114	1033
SiILP2055	Chr2	48985609	JK554734	LOC|Os01g62860	TCTCCTCAAGAGATAAAATATCACCA	26	59.56	GTGAAAATGATTGGCTTGAAA	21	57.74	117	220
SiILP4633	Chr2	49007633	JK567020	LOC|Os10g30580	GCCTAAGCAAAGCTGGATCA	20	60.49	TCAGCTATTGACAGAGATGGAC	22	57.01	101	544
SiILP4964	Chr2	49008174	JK568418	LOC|Os07g49150	CCCCAAGGGAGTCATATTGT	20	58.72	AAGCTCACCTCCAACGACAC	20	60.31	112	97
SiILP2775	Chr2	49008178	JK558149	LOC|Os07g48770	GCCTCCCAAGGGAGTCATA	19	60.02	GACACGCAAGAAAGTTGCAG	20	59.64	100	108
SiILP1596	Chr2	49078112	JK552646	LOC|Os07g49300	CTGCTGTGAGGATGTTTTGC	20	59.44	GCTGACCAGCAACAAGGTTT	20	60.3	105	101
SiILP4687	Chr2	49080398	JK567251	LOC|Os03g04980	CCAGGGAAGCAAAGTTTTCA	20	60.22	AGCTGCTCATGCCAAGGATA	20	60.9	107	76
SiILP1638	Chr2	49091966	JK552846	LOC|Os07g49320	ATCTTCCCATGGACAAGTTTCA	22	60.72	ATTGCAATTAAAATTTCTGATGGAT	25	59.23	100	326
SiILP489*	Chr2	49103571	JK547652	LOC|Os09g02650	CTCGTCACCGGAGTCATCTT	20	60.26	ACTGCGAAAAATACGCCAAA	20	60.62	101	78
SiILP4729*	Chr3	72338	JK567432	LOC|Os04g59570	ATACAGCAAGGGGTGGCTTT	20	60.88	TGAAGCAGCAAATCTCTACACC	22	59.52	111	146
SiILP1500	Chr3	83768	JK552209	LOC|Os01g08460	ACCGTCACCCTGGTGCTC	18	62.21	ACGACGTAGATCCCCATCAG	20	59.95	101	523
SiILP2936	Chr3	293045	JK558823	LOC|Os01g40330	TGATGTGGAAGCCATTGAAG	20	59.65	ACCTTCCACCTCCAAGTCAA	20	59.55	121	227
SiILP2454	Chr3	300300	JK556929	LOC|Os04g59040	TCCGAGGACTCTTTGTGAGG	20	60.38	TAGGCATAAGGCCAATTGCT	20	59.7	110	123
SiILP421	Chr3	300946	JK547305	LOC|Os04g59040	AGAAGCGCTTGATCTCTTGC	20	59.87	CCAGGGTGAAAAGGATGACA	20	60.89	116	761
SiILP3965	Chr3	301127	JK563738	LOC|Os04g59040	GAATGGCATCTCGAGCAGTT	20	60.37	CTCACCGCCTGCAAGAAAT	19	61.33	111	121
SiILP2653	Chr3	328783	JK557611	LOC|Os12g03880	CAGCTCGCTCTCCTCGTC	18	59.96	CGATCGACACCATAATCCTG	20	58.95	110	498
SiILP577	Chr3	413472	JK547992	LOC|Os04g58900	AGAAGAAACTGGCGTCACATC	21	59.35	CCTAGCATTCAGTTTTTCTCTCA	23	57.84	100	105
SiILP1803	Chr3	451128	JK553661	LOC|Os06g04970	GCAAGAAAAGAACAGACTGGAGA	23	60.05	AGTTCCTGTGATGGGCAAAG	20	60.11	103	409
SiILP4097*	Chr3	452639	JK564326	LOC|Os09g26190	TGAGCCTGATGGTTACATGGT	21	60.39	GCTGTTGAAAACATCCCATGA	21	60.89	106	70
SiILP215	Chr3	460290	EC613371	LOC|Os02g56130	CTGCAATGACCATGTTGCTC	20	60.27	AGCAATGGTCTGCCTGAATA	20	58.33	103	84
SiILP4323	Chr3	460301	JK565456	LOC|Os08g42740	AATTGCATAGCCTGCAATGAT	21	59.59	TGCCTGAATACCTCAACTCCA	21	60.64	104	1066
SiILP3507	Chr3	501358	JK561506	LOC|Os12g41880	TGAAATTCTAGAAAAGACAGGCTAC	25	57.51	TGAGTTCAAAGTATCTAGCATTTGATT	27	58.92	100	265
SiILP4042*	Chr3	605522	JK564069	LOC|Os01g68860	TGAGTCAGATATAGCTCCATACCG	24	59.67	TTGCTGGGAAGTTTGACAGA	20	59.42	104	378
SiILP4008	Chr3	606401	JK563919	LOC|Os04g58620	ACCTGGTGGTGAGTTTGCTT	20	59.62	GCCATTGAAATGCCAACAAC	20	61.28	108	145
SiILP4056	Chr3	638115	JK564154	LOC|Os10g31820	TCCAGCTGCTGTAAGTACCC	20	57.98	CCAGTCGTCAAGGAGGAGAA	20	60.38	112	307
SiILP175	Chr3	692429	EC613014	LOC|Os07g47590	GAATCAACTAGCCGCATGGT	20	60.1	GAACTGTGCCTCAGGTTTCC	20	59.7	121	130
SiILP1269	Chr3	762251	JK551176	LOC|Os04g58250	AACCGAATTTTGGTGTATGAA	21	57.03	GCAGATCTTATGCTCCAAGTAAGG	24	60.61	104	81
SiILP1317*	Chr3	823788	JK551400	LOC|Os04g58130	CAGTTCTTCGCTGGCTCCTA	20	60.67	GGGACAGAACATCCTCATCG	20	60.47	101	374
SiILP81	Chr3	909200	EC612272	LOC|Os09g36976	TTCAGCACAGTGATGTCTGG	20	58.34	TCCTGGAGAAGGACATCGAC	20	60.2	114	531
SiILP2572	Chr3	943873	JK557329	LOC|Os01g13100	TTTTACAACAACAGGCTGAACTG	23	59.36	AAATTTGACGAAAGCGGGTA	20	59.59	101	118
SiILP161	Chr3	983196	EC612928	LOC|Os04g53530	TGTTCCAGTGGTTATGTCAAGA	22	58.13	GCTGGAAAGCAGCCAATATG	20	60.74	104	682
SiILP1571	Chr3	1012112	JK552552	LOC|Os08g35620	CACTGCCGAGCAGATTAACA	20	60.01	AAGGAGGGAGACCTCTGTACG	21	59.75	101	75
SiILP3092	Chr3	1030863	JK559584	LOC|Os08g27010	CTCATTAAGTCTAACCCACCTTCC	24	59.46	GCTTCGATCCTTTGCACATT	20	60.22	100	136
SiILP567	Chr3	1086896	JK547967	LOC|Os11g36420	TACCAGGCGTTTCACACATT	20	59.05	TCAACCAGATTGCTGCAAATA	21	59.31	117	575
SiILP4367	Chr3	1115520	JK565641	LOC|Os07g18250	TCCTTTAGCTTGGAAGTGCTG	21	59.64	TTTTTGAAGCAACTTCTCTGGA	22	59.13	114	164
SiILP120	Chr3	1204157	EC612545	LOC|Os02g41590	CAGCAGCCATGTACACGATAA	21	59.77	CTCACTCATCCCCCTTTTCC	20	60.82	101	120
SiILP1529*	Chr3	1305197	JK552375	LOC|Os07g14270	GAACCAATGCTTGCACCAC	19	60.11	AAGGGTCTATACCCAGCCAAA	21	59.84	115	181
SiILP1216	Chr3	1519542	JK550908	LOC|Os06g03940	AAAAGTGCTCTGGCCCATATT	21	59.98	GGACCAAAATATTTCCAGGATG	22	59.55	100	131
SiILP4738	Chr3	1526095	JK567483	LOC|Os08g39150	CCATCCCTGCGTTCTTCAAT	20	62.3	TAAAGGTTGTCTATGAGCACCATC	24	59.56	100	89
SiILP571	Chr3	1581558	JK547978	LOC|Os11g18947	ACCCAAGGAGTTGGGGATAC	20	60.05	GAGCAGCAACTTCTGAAGGAA	21	59.75	116	357
SiILP2122	Chr3	1725549	JK554957	LOC|Os01g56200	CTTTGTTGGCGGACGATCT	19	61.19	CTTGTGCGATTTGCATGG	18	59.78	111	204
SiILP2662	Chr3	1802520	JK557653	LOC|Os04g57020	CGGATCGTTGGACTTGAAC	19	59.07	CAGGACTGCTGTCACCAAAC	20	59.31	103	200
SiILP2663	Chr3	1805168	JK557654	LOC|Os04g57020	GCCATCAATTGGATTTGGTT	20	59.63	TCTCTTACTTGGATGAAGAAATATTGA	27	58.86	101	166
SiILP1276	Chr3	1818796	JK551207	LOC|Os04g57140	AGGGTGATAAAGCGTGATGG	20	59.96	CATTTTTGGGCAACAATAGGT	21	58.87	103	611
SiILP3793	Chr3	1880659	JK563023	LOC|Os04g57210	GCGCCAGAGAAATATATCTTATGAGT	26	60.36	GCTTGTGTATCTTTACGTAGTTCAGC	26	59.83	111	150
SiILP631*	Chr3	1908213	JK548222	LOC|Os04g57310	GGAGGATCAAGATGCTCTACG	21	58.9	TCAACGAATTTTATTGCTCCA	21	58.29	103	599
SiILP3716	Chr3	1911105	JK562512	LOC|Os04g57310	TTCACATCTTGCATACTTTGTCA	23	58.36	GTGGGCAAAATACCGTATGC	20	60.22	110	90
SiILP318	Chr3	2035272	GT228249	LOC|Os04g55960	ATCCAGCTGAAGCTGAACGA	20	61.09	ACTTCAAGAAGGCTCCTCTGACT	23	60.07	100	413
SiILP3829	Chr3	2064861	JK563215	LOC|Os01g16330	TTCTATGGCGGATCAGTATGC	21	60.07	CACTGCTTTTGGTGGCTGT	19	59.89	103	99
SiILP4577	Chr3	2128676	JK566775	LOC|Os09g38690	GATTGCTCTTGCAATCAAGAAGG	23	62.4	GAGTGGCAGGCCTTCTCTTAAA	22	62.06	100	255
SiILP296	Chr3	2130091	GT228098	LOC|Os12g42884	CTGATGATCTTGCTGCATCC	20	59.35	CACAGCAGTGTGCATGAGTG	20	60.1	107	511
SiILP2885	Chr3	2234110	JK558585	LOC|Os03g12530	TCAACTTTACACTTCCTTTCTGGA	24	59.34	ACTACCAGGGTGACGAACCA	20	60.42	103	308
SiILP4075	Chr3	2286933	JK564237	LOC|Os05g05740	TGACTTGGGGAGAAAACCTC	20	59.11	TTGCTAATTCCACGCATCCT	20	60.61	101	78
SiILP4721	Chr3	2300176	JK567406	LOC|Os05g05710	GCATGCATAAAGAAAGTATTGCTG	24	60.17	AACCAATTTTCTGCCTGCTC	20	59.32	107	101
SiILP3139*	Chr3	2309454	JK559784	LOC|Os05g05700	GAAGGAGCGAGTTGGTCACT	20	59.46	TGAATGCTCCTTCTCCAACA	20	59.37	115	79
SiILP1467	Chr3	2311330	JK552053	LOC|Os02g53790	ACAGGATTCTGGCCAAGCTA	20	59.84	TCCTGTGCTTTGTTCTTGTTTG	22	60.32	109	986
SiILP3887	Chr3	2312663	JK563422	LOC|Os06g40700	TGTGATGAGATCCTCAATCCTC	22	59.09	ATGGGTCATCAGCAGCTAGT	20	57.35	102	1139
SiILP1260	Chr3	2312725	JK551148	LOC|Os06g40700	CCAATCAAGCCAGGTATTTG	20	58.09	CGGACTTCAAAGCCATCAA	19	59.78	105	271
SiILP2726	Chr3	2312770	JK557928	LOC|Os05g05700	GGTATTGCGCAAGTCTGGAA	20	61.17	AGGGACTACTTGGAGCGTGA	20	59.87	107	133
SiILP925	Chr3	2406353	JK549626	LOC|Os05g05470	TTTTATGGTGGAAATAATGCACA	23	59.27	CCCTGCGCTTCATGTCAG	18	61.59	110	107
SiILP2216	Chr3	2408156	JK555845	LOC|Os10g30750	TCACGTCAAGTCATCAACTGG	21	59.74	TGCCTGATTTTGTCTTTCAGC	21	60.38	114	636
SiILP3813	Chr3	2408209	JK563139	LOC|Os05g05470	GAAAAGTACACATTTGTGGAGAATG	25	59.03	TTAGACCATCACGGACAGCA	20	60.26	115	1611
SiILP4940	Chr3	2502268	JK568321	LOC|Os11g19250	AGGTTCACTAAAAAGCGTGGA	21	58.89	GAACATGTACCGCACAATCG	20	59.99	109	544
SiILP4058*	Chr3	2508577	JK564163	LOC|Os05g02650	AGCAAAAGGTTTTGGCTGTG	20	60.28	CAAGCATTGGCCTCAGATG	19	60.36	105	883
SiILP3995	Chr3	2710228	JK563859	LOC|Os01g23680	CAATCTCTTTGTTTTTGTTCTGG	23	57.98	ATCATCACAGCCCGAAAGAC	20	60.08	114	79
SiILP3211	Chr3	2834263	JK560171	LOC|Os03g21950	GAGAACCAGGCCCTCCAG	18	60.76	TATTAGGCTCGCCTCGATTT	20	58.95	117	382
SiILP4944	Chr3	2851291	JK568330	LOC|Os05g03430	TGAAGTTCCGCCTCATTTTT	20	59.69	CCAACACCAGATGACATGAA	20	57.85	113	77
SiILP3189	Chr3	2885108	JK560078	LOC|Os01g61860	GGACCTAGCCAGGCATGTT	19	60.09	CTCTTGGGTCAATGGATGTC	20	57.91	115	85
SiILP2973	Chr3	2927981	JK559021	LOC|Os05g03480	GGCTTTGTCATCAATGGGAAT	21	61.07	CCTTTTGACCCTGCAGCTAA	20	60.38	101	131
SiILP1361	Chr3	3130412	JK551575	LOC|Os07g27790	AGATACTGATAACAACCGTGCAG	23	58.35	TCGATACACAAAATACATAGGGACA	25	59.69	112	281
SiILP226	Chr3	3131302	EC613450	LOC|Os07g27790	TCGTTCCTCCTTTGTCCAAT	20	59.53	GAGGAGATTGTGTGCTTTGC	20	58.44	106	502
SiILP1362	Chr3	3131917	JK551576	LOC|Os07g27790	CTCTCGGCAGGTGTCACTC	19	59.54	AAAATTGGCCAAGAATGGAT	20	58.37	102	158
SiILP4110*	Chr3	3185811	JK564382	LOC|Os05g03910	CCTGCTGATAAAAAGGAAATCAC	23	59.17	AGCACTCTCTCTGATATCCACTG	23	57.71	111	238
SiILP2976	Chr3	3390443	JK559038	LOC|Os05g04520	GCAGCTCGGCTTCACTCTAC	20	60.31	CCGAAGCTATACACATCGCTCT	22	60.78	107	132
SiILP2756	Chr3	3390904	JK558042	LOC|Os05g04520	TTTGCAACAGCTTTAGGAGGA	21	60	AGTCTTGTGACATGGGCTACC	21	59.08	101	88
SiILP231	Chr3	3467567	EC613562	LOC|Os05g04630	GGCTTGGTAGACGCTCACAT	20	60.28	CCTGTCAGATGGCTGTTGTG	20	60.31	105	74
SiILP2684	Chr3	3468443	JK557727	LOC|Os06g45860	GATAGGATATCTTTTGTGAAGAGCA	25	58.08	AGCTTACCACACGGTGTTCG	20	61.14	100	156
SiILP1690	Chr3	3686834	JK553146	LOC|Os07g38270	TCCCAAGAAAGATATTTGCACTC	23	59.62	CCTCTACACTCACAAACATGAAGG	24	60.09	121	665
SiILP3513	Chr3	3725928	JK561528	LOC|Os05g05200	TGCTTATTTTTCGTTCCAGAGA	22	59.01	CCGGCAATTGCTTTAAATTC	20	59.56	107	115
SiILP3545	Chr3	3730001	JK561681	LOC|Os02g53330	CCTGGTTACTGTCTGTTGCATT	22	59.17	ATTGTAGGAATGTTGTTTATCATGC	25	58.46	100	200
SiILP4131	Chr3	3743332	JK564467	LOC|Os05g05220	TTCTCTTGCTTGGTGCAAGT	20	58.65	TGAAGAGATTAGTGGCTCCCTTA	23	59.4	107	193
SiILP4170*	Chr3	3825096	JK564689	LOC|Os05g05320	TGCTGGACTGATAACTGCATTC	22	60.28	ATATTTCCAACCTTTTGACTGCTC	24	59.91	100	86
SiILP1846	Chr3	3876650	JK553846	LOC|Os05g02510	TGTTCTGAAGGCCCAAGAGT	20	59.84	TGTGCACAACTGTCAGAGGA	20	58.96	110	867
SiILP1847	Chr3	3877418	JK553847	LOC|Os05g02510	CGATTCCACGGTGATTCAG	19	60.06	ACAATATGGCCCCGAGCA	18	62.4	115	274
SiILP4240	Chr3	3993054	JK565094	LOC|Os05g02310	ATTCCAGGCTGTTTCCTTCG	20	61.5	CAGGATCATCAGCGCACAC	19	61.47	103	125
SiILP377	Chr3	3993759	JK547077	LOC|Os05g02310	AGCAGCAGCCTACCTCCTTA	20	59.24	TGAATGACTTTCTGCCTGCT	20	58.6	104	1095
SiILP4000	Chr3	4175986	JK563882	LOC|Os12g08280	GAGGCCCAACTGGGAGAC	18	60.62	TCATCAAGCAGGGCCAGT	18	60.36	100	120
SiILP4106	Chr3	4207611	JK564353	LOC|Os12g31490	TAGGATGCCCTTGCTTCACT	20	59.84	GTTTGTGAATGCCCCATTG	19	59.76	110	601
SiILP40	Chr3	4279705	EC612061	LOC|Os04g36054	TCATGCAGCTCCATCATCAG	20	60.96	ACAACTCTATCTCGAGCAAATGG	23	59.8	100	79
SiILP1523	Chr3	4287191	JK552328	LOC|Os05g43830	GCACAACTCCAAGGACGATT	20	60.12	GGACAGCAGAACATCATCACC	21	60.54	103	97
SiILP3790*	Chr3	4287195	JK563015	LOC|Os05g01820	CCAAGCACAACTCCAAGGAC	20	60.69	GCAGAACATCGTCACCTCCT	20	60.27	102	85
SiILP2713	Chr3	4422578	JK557851	LOC|Os12g44230	CCAGTATCAAGTGGTGATTTCAG	23	58.64	AAGGCAGCCCCATAGTAAAAA	21	59.98	116	341
SiILP1568	Chr3	4424410	JK552538	LOC|Os05g01690	TGATTGAGCTGCAAAGTATTGG	22	60.26	TTCCTCAACTCTGAAATCATTTTATTA	27	58.78	100	87
SiILP1046	Chr3	4470369	JK550193	LOC|Os01g01484	TTTTCAGACTGGTCTTGGTGTG	22	60.19	CTGCCTGTGATTGCTTCTCC	20	60.94	103	82
SiILP1235	Chr3	4471584	JK551020	LOC|Os05g01510	TGGCTCCAGAGCAAGATTGT	20	60.94	TTCCAATGGTGATTCCAAGG	20	60.69	103	124
SiILP699	Chr3	4517400	JK548521	LOC|Os05g01470	ATGTGGCAACGGTTGGATA	19	59.79	CCATGCAATCTTCACAGCTC	20	59.4	100	139
SiILP601	Chr3	4517851	JK548107	LOC|Os05g01470	ACAAGATAGAGCTTGATCGCATT	23	59.43	TCTTCGCTTGAATTTTCCGTTA	22	61.04	100	121
SiILP553	Chr3	4663386	JK547931	LOC|Os05g11550	GGTGTTGCTCTTTCCTTTGG	20	59.71	CCATCATGTTCAATTTCATAGCC	23	60.56	119	103
SiILP549	Chr3	4707413	JK547916	LOC|Os03g31750	GATTGTACTTGCAGCGGTGA	20	59.87	ATCAAGATACCCCACACTGC	20	57.45	110	664
SiILP5034*	Chr3	4765193	JK568800	LOC|Os05g22930	AACATGGTCAGATTTCGGAGA	21	59.54	TTATCCCAGGGAGACAAGCA	20	60.59	104	441
SiILP1510	Chr3	4955379	JK552273	LOC|Os02g16040	TCCTGAAGGAGCTCAAGGAC	20	59.53	GAAGGGCCCATGATTGTTG	19	61.26	106	1269
SiILP3518	Chr3	5083455	JK561552	LOC|Os05g38400	CGACTATGGTGGGATGAGGT	20	59.8	CATTCACGGATGGTTAGCAG	20	59.15	107	185
SiILP1858	Chr3	5101369	JK553886	LOC|Os01g12900	TCCTCACAGACTGATTCGAACTT	23	60.29	CAGCGGAACATAAAAGTTGTG	21	58.36	115	78
SiILP2291	Chr3	5180930	JK556234	LOC|Os05g14180	TCTCTTCTGTTTTTCTTTTTATTGGTC	27	59.66	TATTCACCATCCTTGCGGTA	20	58.99	100	84
SiILP4920	Chr3	5189415	JK568239	LOC|Os01g71010	TCTGCAGTCTTGTAGACATCATCA	24	59.94	AAAGTGCTGTATTGGAGTTGACC	23	59.58	109	389
SiILP880	Chr3	5189597	JK549409	LOC|Os12g07220	TGGAGTTGACCTACAACTATGGTG	24	60.33	TCGAATTACTTCTGCAGTCTTG	22	57.33	107	466
SiILP1504	Chr3	5345310	JK552225	LOC|Os05g27320	AAGTCCTCTCGTCCAAGCAA	20	59.99	AGCTGCTCATGGCACAGTTA	20	59.62	103	85
SiILP4384	Chr3	5450567	JK565730	LOC|Os07g29330	TTGATTTTGAAGAAGCTGGTCA	22	59.86	CTCTCTTGACTGCAACACTCG	21	58.82	103	619
SiILP4057*	Chr3	5450972	JK564157	LOC|Os03g62640	CACATGAGATATCCCTTGAAGATG	24	59.86	AGGTTCTCATAGGCCTTCTCG	21	59.86	103	222
SiILP3799	Chr3	5547494	JK563042	LOC|Os06g03770	TAACTGCAGCAGGGTCAATG	20	59.86	TGGAGAATGGGAAGGTAATAGAA	23	59	120	1045
SiILP579	Chr3	5560247	JK547995	LOC|Os04g01290	TGTGTTGATAGCACTGGCAAT	21	59.21	GTCATCGTCAGTCGGCATAC	20	59.12	108	155
SiILP1163	Chr3	5577552	JK550722	LOC|Os03g52840	TTGCTTGCTGCTTATCATTCA	21	59.6	AAAGCTTCGCATTGATGTGG	20	61.17	110	89
SiILP1428	Chr3	5722111	JK551861	LOC|Os12g13590	GACAGATATGTCATCGGGTCAA	22	59.82	CGGCAATCATGAAGGACCTA	20	60.99	115	1393
SiILP2446	Chr3	5778831	JK556899	LOC|Os09g30100	AAAGCAACACAGTCTTGATGATATG	25	59.62	AGAGCACGGAGCATCCAAC	19	61.39	112	109
SiILP636	Chr3	5778981	JK548233	LOC|Os07g38850	GCAGGGCAAGGTGATACTGT	20	60.14	GGCTTGTAAGGTTGGAGAAGAA	22	59.76	100	87
SiILP2489	Chr3	5779708	JK557070	LOC|Os07g38850	GATCCGGATGAAATGCAGTC	20	60.44	CGAGATTCCAGGTAACCAACA	21	59.98	110	108
SiILP921	Chr3	5779894	JK549612	LOC|Os12g13460	ATGGTTGCTCAGAGGAATGG	20	60.07	CCTAATCTCAGGTAAGGCAGCA	22	60.75	104	81
SiILP4656*	Chr3	5780299	JK567136	LOC|Os12g13460	GATTCTGTTCGGTTGGTGGT	20	59.83	TTGTCTTCATCACCAAAACCAT	22	59.34	119	92
SiILP2378	Chr3	5796566	JK556625	LOC|Os12g13380	CAGTCACTTCCTTTGGTGGTT	21	59.1	GCTTGAAGCCTTCTACAGACAAA	23	60.07	104	107
SiILP1967	Chr3	5797897	JK554338	LOC|Os09g27210	CATACAAAATTTGCACCTCCA	21	58.54	CCTTGACTTCAAGACCTCAGC	21	59.08	102	85
SiILP2377	Chr3	5798409	JK556624	LOC|Os12g13380	GTGGCTGCAAAGACTCCTCT	20	59.6	GGGTTTCTTCATGGCTTCAT	20	58.98	111	259
SiILP5014	Chr3	6200812	JK568726	LOC|Os02g04260	TGAGGAAAACTGGAGAAATGG	21	59.16	TTTCCATCAGTTCCGTGTGT	20	58.98	102	1476
SiILP566	Chr3	6231867	JK547966	LOC|Os03g03150	GATGTTCCTCCAATGCAATTT	21	58.9	TTCCCCTGATGGACAGACC	19	60.88	120	262
SiILP192	Chr3	6322327	EC613142	LOC|Os07g34130	ACTCTCGCATCCATCCAAAA	20	60.6	ATGAGGGCAGCATGAGCTT	19	60.93	101	255
SiILP228	Chr3	6342442	EC613516	LOC|Os12g15470	CGCTGTTGCAACTTCATCAC	20	60.46	GGCCTTTGAGAGCTCCTGTA	20	59.57	106	131
SiILP2578	Chr3	6401716	JK557365	LOC|Os06g50170	GCCCATCTTTCAATAACAACC	21	58.43	TGGGTAACTCATCGGACAGA	20	59.09	113	789
SiILP4879*	Chr3	6447518	JK568101	LOC|Os05g07632	CGATTATCTGTTTCTGTAGGTCCA	24	59.56	CCTCACGATCGCAAAGTACA	20	59.86	101	220
SiILP4258	Chr3	6458426	JK565201	LOC|Os03g56630	CAACTGCTTCTCGCACAAAC	20	59.64	TGCTGGAGGGTTTTACGTGT	20	60.55	116	631
SiILP4948	Chr3	6458516	JK568347	LOC|Os05g07640	TCAGTGCAGAAATTAGTGGACAA	23	59.8	ACAAGGTTTGTGCGAGAAGC	20	60.44	115	139
SiILP551	Chr3	6686685	JK547920	LOC|Os05g32230	TCTTCCATTTGGAGTGCTCA	20	59.37	GGAAGGACGGAGAATATTTGG	21	59.78	114	83
SiILP828	Chr3	6686897	JK549116	LOC|Os11g06930	CATTGGATTGTCACAGATGGA	21	59.36	ACTCAAAACCAGTCCTTGGAAA	22	60.01	100	70
SiILP3662	Chr3	6687891	JK562284	LOC|Os05g07860	TGAATTAAAGATTTTGGCTCCAC	23	59.51	CTGGCTCCGGCTTTCAATA	19	61.25	109	660
SiILP317	Chr3	6707066	GT228241	LOC|Os08g38880	TGCGGTGATTCTGGTAATGA	20	60.07	ATCCTTCGCATTTTCTTGGT	20	58.65	114	244
SiILP2366*	Chr3	6730494	JK556553	LOC|Os02g52780	GCAGATGGCACATCAGTCAG	20	60.44	GTCGTTCAGCAAGAATGCAA	20	59.99	101	508
SiILP2513	Chr3	6990739	JK557130	LOC|Os03g42220	GGATGAGACAAAGGGGGTCT	20	60.31	TCAACAGCGGAACCTCTCTC	20	60.53	108	336
SiILP4522*	Chr3	7019520	JK566505	LOC|Os05g41060	CCTGCCGAAAAGCTTCAA	18	60.06	GCACTGGTACATCCAGAGCA	20	59.86	108	562
SiILP2616	Chr3	7192437	JK557490	LOC|Os05g08980	CATGGCAAATGCTGTTTCAA	20	60.64	CAACTTTTCAATGCGCTGAG	20	59.61	100	122
SiILP514	Chr3	7218546	JK547762	LOC|Os01g09200	CATGAACAACTTCAGCACTGG	21	59.35	CCTTCTTTAGCAGAACCTCTGG	22	59.54	100
SiILP1707	Chr3	7244127	JK553235	LOC|Os11g34190	GTTCCCATCTGGGTCTCTTG	20	59.51	CAAAGATGTGTTGAAGATGAAAGAA	25	59.69	106	75
SiILP1305	Chr3	7255994	JK551346	LOC|Os02g45170	TCCTTTCACTTCCTCCTTCG	20	59.4	GGTTCGCACAACTCTCTTGA	20	59.01	118	89
SiILP145	Chr3	7621932	EC612775	LOC|Os12g10730	CTCTTCCTCCTCGACCTCAG	20	59.12	TGTGGGATAAGAAATGTTCAGG	22	58.95	116	2113
SiILP1466	Chr3	7635472	JK552051	LOC|Os05g10810	CTACGGAACCTGGTGTGGTT	20	59.88	TTCGTCAAAATTTACTTTAAGAAACAA	27	58.89	103	338
SiILP188	Chr3	7635490	EC613126	LOC|Os06g29844	GCTTGTTATTGTTGAGTTCTACGG	24	59.29	GAAACAATATATCAGGATTCTCCAAA	26	58.91	101	249
SiILP2933	Chr3	7738894	JK558819	LOC|Os05g01250	TGACCAAGTTGCTTTTGCAG	20	60.03	AGCTTGACAGTTTTCATCATTCC	23	59.65	108	453
SiILP3411*	Chr3	7859061	JK561154	LOC|Os03g11440	CCCCTTACGCTTCAACATCT	20	59.19	AGTGCTACCCTTGGAAACCA	20	59.59	104	97
SiILP3948	Chr3	7881097	JK563657	LOC|Os03g22330	GCCATATGGGACATTGATAGC	21	59.27	TTGGCAATAAAGAGGGAAGG	20	59.15	105	96
SiILP123	Chr3	7932044	EC612558	LOC|Os04g06770	CCAGTCTGGAAAAACTTGGTATGAT	25	61.72	AGATCATTGAGGCATGCAAGT	21	59.71	100	132
SiILP1018	Chr3	7949476	JK550047	LOC|Os11g47330	TGCAGATCCCAATTATGCTG	20	59.65	CTTGGCATTCCAATTGAGGT	20	59.93	102	252
SiILP3905	Chr3	8035625	JK563496	LOC|Os05g51670	GCCCAGTTCCACAGGTCTCT	20	61.65	GACCTGGAGATGCTGAGATTG	21	59.82	112	81
SiILP285	Chr3	8036786	GT091012	LOC|Os05g51670	GAAGTGCCATGCACTGAAGA	20	59.99	CCAGTCAGGGTCTGAACGAT	20	60.11	111	303
SiILP1863	Chr3	8055797	JK553910	LOC|Os05g10810	CTCCAATCCACGGCATACAC	20	61.33	GTGGAAGCAAGGATTCAACC	20	59.53	103	1126
SiILP3367	Chr3	8056954	JK560929	LOC|Os03g21460	GTTTCTTTGGGAACCAACAA	20	57.55	GAGGCACTTGCCAACCATT	19	61.06	114	120
SiILP1942	Chr3	8063639	JK554248	LOC|Os05g51640	CTGATGGGGACTCCCAGATT	20	61.25	GACATTTCTGCTTCGATAGGC	21	58.94	100	117
SiILP3832*	Chr3	8064525	JK563241	LOC|Os08g41390	AATTGAGAACCTGCCCATTG	20	59.93	CTGACGCAAAGGAGGACTTT	20	59.47	103	262
SiILP913	Chr3	8118670	JK549563	LOC|Os01g36950	TTCTCCGCGAAGATATCGAG	20	60.45	CTGGAGGAGGACGCATTC	18	59.29	110	526
SiILP1286	Chr3	8119924	JK551281	LOC|Os01g16970	TTTGCTCAGGCAGTTCCTTT	20	59.99	GGGACCTGCAATTACCTTTG	20	59.43	101	359
SiILP1243	Chr3	8121928	JK551060	LOC|Os01g36920	CTCAAGAATGTGCGGCATTT	20	61.17	TCATGACTTGCTTATCATGAGG	22	57.85	118	78
SiILP3110	Chr3	8122250	JK559649	LOC|Os01g36920	CCTGTTGCGGGTCAGGTAG	19	61.66	CAGGCAGATATTTGCTGAACC	21	59.72	100	129
SiILP556	Chr3	8229410	JK547936	LOC|Os03g05310	GATCCAATCGTTTTGGGTGT	20	59.65	TGAGGCAATCTTCCCAATATC	21	58.99	105	96
SiILP2432	Chr3	8230081	JK556839	LOC|Os05g51500	GGCTTACAAGCTCATCTTCCA	21	59.47	AAAGGGCAAAAGGTGGCTAT	20	59.97	100	84
SiILP681	Chr3	8253588	JK548432	LOC|Os03g32580	ACAAGCTCACCGGAGAAATC	20	59.29	AGCTCCCTTGGAATTGATCC	20	60.41	103	1351
SiILP191	Chr3	8255731	EC613135	LOC|Os09g24200	GCGCCCCTCGAGTTAGTTAT	20	60.6	ATCCCAGGATGGTTGTGAAG	20	59.78	109	144
SiILP1296*	Chr3	8305389	JK551315	LOC|Os03g02730	TCAAGCCCAAGAAGGATCTC	20	59.36	CATAGACTCGGCGACATCAA	20	59.82	116	127
SiILP848	Chr3	8355045	JK549202	LOC|Os05g51190	AAGAGGCGTTTGCTAGTTTATGA	23	59.49	TGCTGCAATCTTTTGTCTGG	20	59.99	111	398
SiILP3671	Chr3	8413170	JK562337	LOC|Os05g51140	TGTTCTCTTCTATGCTCTTCACATC	25	59.1	ACGCCTTAGGAATCTGGCTA	20	58.95	101	89
SiILP1208	Chr3	8452616	JK550884	LOC|Os07g49110	CTCACATCATGCCTGCATCTA	21	59.84	GGCAGGACCTTCTTCCTTTT	20	59.69	116	2074
SiILP4867	Chr3	8588958	JK568019	LOC|Os05g50970	TTGACAACCTCATGAAACATCC	22	59.84	GAGAGTTCCTTTCAGCTTCCAA	22	60	108	284
SiILP1177	Chr3	8758732	JK550772	LOC|Os05g50840	TGTCTGCTACTTACCCGATGG	21	60.14	GTGCCCAGTGCATGAAACAT	20	61.95	100	2074
SiILP4805	Chr3	8777917	JK567749	LOC|Os05g50810	ATGAAGCAGTTCAGGGCAAT	20	59.7	AAACATTTCTTTTAGTCCCACAATC	25	58.94	102	79
SiILP811	Chr3	9045497	JK549046	LOC|Os09g13630	GGATTGTGTTGCACGTGTTC	20	60.02	CAACTTGTACAGAACCCTGCTC	22	58.91	109	110
SiILP1309	Chr3	9073703	JK551375	LOC|Os01g48300	TGTTCGAGAGAGATGCAAGC	20	59.27	CACACTGAGAAAATCCCAGACTT	23	59.67	100	1221
SiILP2584*	Chr3	9154478	JK557391	LOC|Os12g07300	CTGCCACCATCAGTTCCTTT	20	60.11	TGTCTGCAAGCGGTGTTATT	20	59.35	109	121
SiILP3896	Chr3	9159768	JK563456	LOC|Os05g50510	GTTAGATTATCAATCAAGGGAACCA	25	59.66	TGTTGTATGTAACTTTGTCCAGCTT	25	59.21	100	114
SiILP4574	Chr3	9282632	JK566770	LOC|Os05g50370	GAGAACGGAGGGAACGGTAT	20	60.33	ACTGGAAGTTGCCCTCTGAA	20	59.84	101	431
SiILP960	Chr3	9343412	JK549768	LOC|Os05g50280	CAAGTTCTGCGGGGATTTC	19	60.59	CAGCAAACCTAATGGTTGTCC	21	59.49	100	102
SiILP266	Chr3	9344821	GT090886	LOC|Os01g48910	GGCATTTGTGATTTCATTCAA	21	58.47	GCAACACTTCCAGCAAGACTC	21	60.05	102	304
SiILP961	Chr3	9345625	JK549769	LOC|Os05g50280	GCTTGGTCTCAGAACATTCG	20	58.44	TGTACCATGGCCCTCATTTT	20	60.19	113	199
SiILP3774	Chr3	9452095	JK562948	LOC|Os12g36760	TCATAAACCAGGCGTTCAGG	20	61.02	GCAGAGACCAACTGGTTGAAG	21	59.9	106	702
SiILP4889	Chr3	9493032	JK568145	LOC|Os12g01449	TGCCAGGAGTAATATGATTGGA	22	59.43	TCGCTTGCTAGGGACTCAAC	20	60.54	108	77
SiILP222	Chr3	9493325	EC613421	LOC|Os01g09120	ACAAATGCAACGACATCATCA	21	59.99	TCAAAGCTGATGTGGAGACG	20	59.98	100	114
SiILP4890*	Chr3	9494353	JK568146	LOC|Os12g01449	AAAGCTTTCATACTTTCTGCATCA	24	59.48	CACCGAGAAAGAGCCCAATA	20	60.21	108	210
SiILP1778	Chr3	9544641	JK553564	LOC|Os05g49910	CGCCAGGATTATGGGATAGA	20	59.88	TCAAACTGTCGTCCGAAGTAA	21	58.42	106	82
SiILP3416	Chr3	9553734	JK561171	LOC|Os07g06660	GCAGGTTCTTCTTCCTGTGG	20	59.84	CTTGTGCAGGGTTTGTGAGA	20	59.87	113	369
SiILP1538	Chr3	9554144	JK552412	LOC|Os05g49890	TCATCGTCATCAGGAAGAGGT	21	59.67	CTTTGTTGAAGCTGTCGCTCT	21	59.81	117	92
SiILP1062	Chr3	9556508	JK550255	LOC|Os05g49880	TGATGTTGTTCGTGCTAAAACC	22	60.04	CAGAATAGTAATACCCGCATGG	22	58.54	103	641
SiILP4406	Chr3	9683433	JK565806	LOC|Os05g49770	TTTGCTTGGTGCATGTCAGT	20	60.31	GAGTCCAAGGCCTCTTAGTCC	21	59.34	104	81
SiILP3755	Chr3	9687328	JK562871	LOC|Os08g02210	AGCCTCAAGCTTCTGAGTGAA	21	59.37	GGGGGTGAAACCAGTACTAACA	22	60.14	120	286
SiILP1131	Chr3	9688285	JK550599	LOC|Os05g49760	TTTCCAGGAGGTGTATGAAGC	21	59.18	AAGAGCGTATGCTACCATGTCA	22	59.8	100	1400
SiILP1648	Chr3	9688886	JK552914	LOC|Os02g13110	CAGTACCGGGCAACTGATG	19	60.12	CAACTCCTCCAGCACCAGTAA	21	60.3	118	135
SiILP2872*	Chr3	9693540	JK558533	LOC|Os04g37470	GATGTATCATTGAAAATAAGAAATTCA	27	57.05	AAGTGGGTCCGTGCCTTT	18	60.51	104	308
SiILP4850	Chr3	9934040	JK567962	LOC|Os05g49380	TCCAATATCCGGTACAAGTCG	21	59.83	AACCAAACGAGATGCCTACG	20	60.13	102	510
SiILP4640	Chr3	10016432	JK567049	LOC|Os01g09890	TTTGTAAACCCACTGGTCTCG	21	60.02	GCCTGATGTACCTGAGTCTGC	21	59.89	106	97
SiILP1143	Chr3	10120606	JK550657	LOC|Os08g07960	ATGATTGTGGGAACTGCTGA	20	59.09	GTGTCTGGTATTTTAGCGGTGA	22	59.16	100	80
SiILP1144	Chr3	10125344	JK550658	LOC|Os08g07960	CGGCTTTCCTTTGACCTCAG	20	62.19	TACGCGGTCTGCTATGATTG	20	59.86	111	83
SiILP279	Chr3	10125399	GT090964	LOC|Os08g07960	AAAGACACAGATCCCGCAAG	20	60.26	CAGCTGCAAAGACATCCATC	20	59.4	117	890
SiILP542	Chr3	10211737	JK547887	LOC|Os05g49050	CTGCCCTGATGTTAGCACTG	20	59.47	TGCTCCATGCTTGACTAAGAA	21	58.66	113	286
SiILP5074	Chr3	10228818	JK569023	LOC|Os05g49060	GTTGAGATTGGAAACTATGATTCCTT	26	60.13	CTGGAAGCATCTTCCTGGTT	20	59.28	100	88
SiILP4842	Chr3	10753570	JK567938	LOC|Os05g48620	CTGCTTTCAGGGAAGAAAGG	20	59.05	GATTCTGGAACTTGTGTGACCA	22	60.01	106	552
SiILP677*	Chr3	10781159	JK548416	LOC|Os05g48590	TGAGGATCTCTCGCTTGGTC	20	60.5	CATCAGCCCTAGAACCATCAG	21	59.7	110	1702
SiILP1358	Chr3	10868323	JK551554	LOC|Os05g23610	TTTCTTTGATATTTTCTTTCCTCCTG	26	60.32	CGACTCATACAAATTTGGGTTC	22	58.49	100	134
SiILP1869	Chr3	10895083	JK553921	LOC|Os05g48340	CTCTCTGCAGGGACAACCAC	20	60.86	TCTGAACTCATTGGGAAGTTGA	22	59.71	101	2669
SiILP3272	Chr3	10895136	JK560440	LOC|Os07g37220	GTAAGGGCCCCGTCTCAC	18	60.47	CGTGGCAATCAACAAGTCTTT	21	60.16	103	772
SiILP2820	Chr3	11043365	JK558310	LOC|Os08g24760	TGAACTTCCACACTGGCAAT	20	59.14	TTTTCATAACACCACTGAGTTGAA	24	58.72	100	630
SiILP652	Chr3	11060567	JK548317	LOC|Os03g06620	CAACAGGCAAACATGCAGAG	20	60.45	CCATGACCATCTCCCTGCTA	20	61.03	116	515
SiILP1021	Chr3	11072832	JK550068	LOC|Os05g48230	CTGATAGTGGAGCTGGGCTAC	21	58.97	TTTCAGCAGTTTCCCCAGTC	20	60.23	105	320
SiILP2760	Chr3	11075389	JK558076	LOC|Os12g43130	GCTCGTATTTTGCCAATCCA	20	60.97	TTTGAAGCTCGGGAAGATCA	20	60.85	120	324
SiILP3592	Chr3	11084394	JK561922	LOC|Os01g40094	CACTTTGTGTCGCTCTGAATC	21	58.51	CACAAGGCACCTCCTTGTAGA	21	60.3	101	127
SiILP2254*	Chr3	11108308	JK556022	LOC|Os02g49326	GCTCCTGAATGAAAGGACGA	20	60.34	GCCGGAGTTCTCCTTGTTG	19	60.78	106	482
SiILP90	Chr3	11190805	EC612355	LOC|Os04g53770	CCGAAATTTTTGGTGATTCC	20	59.25	TTTCATGACCCAATGCCTTC	20	60.84	108	79
SiILP4098	Chr3	11219040	JK564335	LOC|Os05g48020	TTGTAAAGGTAGGCCGCAAT	20	59.61	CCAACGTTAGACTGAAGGAGA	21	57.07	109	70
SiILP3264	Chr3	11234379	JK560385	LOC|Os04g55960	TTTTGTTGAGCAAGCCACTG	20	60.03	GCACCACCAAAAAGACCAAT	20	59.84	108	115
SiILP2609	Chr3	11236160	JK557462	LOC|Os05g47980	AATGCCTCCCACCATGTAGA	20	60.34	GGAAGTATGTGGAGCTCAAGG	21	58.8	104	103
SiILP616	Chr3	11384825	JK548168	LOC|Os05g47780	TCATATCACCCAAGGATTTGC	21	59.78	AGGTCTTCCTTGTGGCCATT	20	60.88	101	123
SiILP4302	Chr3	11389462	JK565361	LOC|Os05g47780	GCAATAAGCTATTCACATGCAGA	23	59.42	TTGGACCAACTGGTTGAACA	20	59.98	120	306
SiILP615	Chr3	11389735	JK548167	LOC|Os05g47780	CAAGGAGGAAGGCCTATCTGA	21	60.71	CACCCGTTATGTTCTTCAGC	20	58.23	100	76
SiILP124	Chr3	11390008	EC612564	LOC|Os12g43970	TGGAAGGGACCTTCAACTTC	20	59.11	CCTTCCAACCAGGTCTAAACA	21	59.08	118	451
SiILP5044	Chr3	11398493	JK568868	LOC|Os03g48920	ATAAAGCAGGCGGCCAAAG	19	62.47	ATTTATAGCAGGTAGCTTATGTATTCC	27	57.02	101	82
SiILP1067	Chr3	11493937	JK550277	LOC|Os05g47560	GACGGGGATTGTTCACAGAG	20	60.51	TAAGTCAGCTGCTGCTCCAA	20	59.89	100	89
SiILP3644	Chr3	11572308	JK562207	LOC|Os05g47550	TCTGAAGTATGATGTCGAAGCTG	23	59.53	ACGCTGGCAGTTGCTCTAAT	20	60.04	116	587
SiILP638*	Chr3	11582378	JK548264	LOC|Os03g31750	TCAGTGCGATCTTCTGCAAT	20	59.55	TGCTGCATACATTAAGCAGAGAG	23	59.7	108	1103
SiILP967	Chr3	11665877	JK549782	LOC|Os05g47446	ACGCAGACAGATGATGCTTG	20	60.02	AGAACATCCTCCACCCCTCT	20	59.93	108	113
SiILP3357	Chr3	11725481	JK560846	LOC|Os05g46720	CGTGTGGATGCATTGGAG	18	59.6	CTCTTGCTTGTCAATGTACGC	21	58.59	102	78
SiILP4739	Chr3	11725489	JK567488	LOC|Os09g23280	TGCTGCATTGAGCAATTCTT	20	59.57	GGGATGTGCTTTCATCTATGC	21	59.55	116	1095
SiILP678	Chr3	11781218	JK548419	LOC|Os04g42430	TGACTGTTCCAACAAGCAATC	21	58.76	TTCACTCCAGATGGCCAGTA	20	59.24	101	126
SiILP433	Chr3	11851241	JK547359	LOC|Os05g46460	CTTGGCCTTGATGGATCATT	20	59.89	ACAGCCTGTGAGGCGCTAT	19	60.98	107	140
SiILP270*	Chr3	11851443	GT090917	LOC|Os03g18130	GTGCTCACTGGCATTGCTTA	20	60.02	CTCTGGAGTTTTCGCCCTTA	20	59.45	112	152
SiILP1543	Chr3	11860152	JK552434	LOC|Os03g09220	AGGTGCAGTTCACCAAGGAG	20	60.3	ACAGCGGAGTCCTTTCCAG	19	60.39	118	88
SiILP3323	Chr3	12017454	JK560708	LOC|Os05g01820	GGTTGGAACAAGGGTGTTGT	20	59.72	TCTCCAGGTCTGAGGATTGG	20	60.19	113	570
SiILP2178	Chr3	12288361	JK555677	LOC|Os05g45720	CAGCTGAGTTAGGTGGACAGC	21	60.07	GCTATTGTTCTTAAATTGGTCTGC	24	58.47	101	697
SiILP5012	Chr3	12288597	JK568719	LOC|Os05g45720	CAGCTCTCAGGAAGCAGCTC	20	60.58	TTGCATGCCTGATGAGATGT	20	60.23	111	97
SiILP2963	Chr3	12361303	JK558960	LOC|Os05g45660	GGAGAACAAGGATAACAAGGACA	23	59.51	TCCGCTTTTCCTCCCTTATT	20	60.03	101	289
SiILP4420	Chr3	12428640	JK565888	LOC|Os05g45420	AAGGTGGCCATCAAGATCC	19	59.88	AGGCGTATGATATGAGGATGC	21	59.04	116	411
SiILP2400	Chr3	12429809	JK556722	LOC|Os05g45420	TGCGTGATGGTCACTTTCTAA	21	59.33	TAACACCACAGCTCCAGACG	20	59.9	117	72
SiILP2908	Chr3	12430662	JK558721	LOC|Os05g45420	TGGGTTTTGACAAGAATCTGC	21	60.1	CCACTGGTTGTACGAAGCCTA	21	60.17	109	533
SiILP3428*	Chr3	12431749	JK561217	LOC|Os07g44070	CTGCGTTAGAAGGGCAGAAC	20	60.01	GCTTTACAAAGCGAGGGATG	20	59.85	100	80
SiILP94	Chr3	12528839	EC612368	LOC|Os05g45310	CTGTTCGCGCTGATATTCAA	20	59.98	TAACACCAACTGCGGGAGA	19	60.25	102	87
SiILP1327	Chr3	12755881	JK551426	LOC|Os02g30840	AACGTGGCTTGAAAGTTTCTG	21	59.41	TCTTCCACAGCCGTATCAAA	20	59.27	100	107
SiILP1389	Chr3	12757131	JK551726	LOC|Os05g44922	AACTGGTGTGTGGCTTGTCA	20	60.2	TGACACTCTTCGGCGTCA	18	60.11	114	126
SiILP4711	Chr3	12761498	JK567385	LOC|Os05g44916	GGGAGGAGGAGGGTCCTT	18	60.4	AAAGCAGAGAATGATTCGATCTG	23	59.87	108	95
SiILP2005	Chr3	12940668	JK554548	LOC|Os01g69100	TAGCCAGCCTATGTGGGACT	20	59.72	CAACTGGGCTTGCTCTCACT	20	60.59	110	75
SiILP2417	Chr3	13010350	JK556780	LOC|Os05g44360	GGGTATTTTGTTGCTGATTGC	21	59.47	AGGTGTCAGCACAATTGAAGG	21	60.16	100	88
SiILP1495	Chr3	13011816	JK552175	LOC|Os05g44360	GCAAGGGTGGAACTAGTTTTG	21	58.75	CACCATTGGATGGTCCGTAT	20	60.46	104	988
SiILP78	Chr3	13084057	EC612269	LOC|Os04g52000	TCCCTTGTCTATTCTAATTCCTGA	24	58.35	ACATCCCTGGAAACTCCACA	20	60.36	109	184
SiILP1661	Chr3	13085583	JK552986	LOC|Os01g10290	CATCTCTGGTGCCATCCATC	20	61.47	AGTCATAAAGATTGCGGACTTTG	23	59.68	100	103
SiILP368	Chr3	13174382	JK547019	LOC|Os05g44130	TCGAGATTTTTCCGCTAAATG	21	59.33	ATCAGCCAAGCTCGCAAGT	19	61.1	100	90
SiILP2953	Chr3	13226335	JK558909	LOC|Os02g32350	GCTTCAGGAGCAAGGAAAAA	20	59.57	CCTCTTCACGTTTCTTTGCAG	21	60.04	101	460
SiILP4883	Chr3	13328381	JK568119	LOC|Os01g18800	ATTACAGCCAGGAGCAGCAT	20	59.87	ACAGCGTTGGAGAAATGGAT	20	59.56	115	77
SiILP1522	Chr3	13684055	JK552327	LOC|Os05g43830	TTGGGACTTGGTAGCTGACAT	21	59.61	GACTGTAAGCAAGGGCCAAG	20	59.88	107	476
SiILP4915	Chr3	13685604	JK568222	LOC|Os06g39760	CCCTTATTCACAAAATAGTGATTTTCA	27	60.76	ACTGCGCATCTTATCCAAAA	20	58.39	104	195
SiILP1964	Chr3	13689423	JK554322	LOC|Os03g02540	GGCAAGACCTGCATGCTTAT	20	60.24	CTTCCGTCGACCACAACATT	20	60.95	104	125
SiILP2343	Chr3	13745585	JK556457	LOC|Os03g01130	CGTGAAACTCTAGGTTAAAGAAACC	25	58.9	CAGCTACGTTGTCTGGACCT	20	57.96	107	93
SiILP2839	Chr3	13755161	JK558384	LOC|Os06g01650	AGCAAAGGGAAAGAGGTTCC	20	59.69	AGAAGATTTGAGGGGCCAAG	20	60.57	113	73
SiILP1580*	Chr3	13823857	JK552578	LOC|Os05g43560	CTTTCAGACAATGATCAACTTCG	23	58.89	CCTCTACAAAATCCCCAGCA	20	60.07	106	98
SiILP1769	Chr3	13829516	JK553500	LOC|Os05g43570	TTCCTTGTTTTACTTTCCTATGCTTT	26	59.97	CCTTCGTCTCACTCCAGCAT	20	60.41	100	106
SiILP2167	Chr3	13829560	JK555605	LOC|Os05g43570	TCCTATTTACGTCGAGGTTGG	21	59.1	CTGTTCAAGGAAGTTTCTTAGGC	23	58.64	103	421
SiILP2166	Chr3	13832161	JK555604	LOC|Os05g43570	GCTTGTTGGTTACCCTCCAT	20	58.91	GAAAGCTTTGCCTCTTCAGG	20	59.19	105	754
SiILP1768	Chr3	13833080	JK553499	LOC|Os05g43570	CGTACACAGCAGGAGCAACT	20	59.11	TCTTCAGTAGAACTTCTGGAGCAA	24	59.71	106	93
SiILP1339	Chr3	13965394	JK551450	LOC|Os05g43370	GTTCTGAAGCACAACCAGAGG	21	59.9	GGAAGGACAACATCATCAAATG	22	59.29	100	109
SiILP1524	Chr3	13965741	JK552345	LOC|Os05g43370	AGTTACCTGTGGAATCATGCTG	22	59.12	CTTCAGGAGGGCTTTCTTTG	20	59.05	114	79
SiILP866	Chr3	13990621	JK549320	LOC|Os01g55260	TCTGAAGCTGCTCTTTTAATCA	22	57.11	AAGCAGCAGACTTGGAGGAA	20	60.13	106	96
SiILP4071	Chr3	14123341	JK564223	LOC|Os06g44460	TGATGAAGATGCATTGCTGAG	21	59.96	CTGCACCAACTTGCTGTCTC	20	59.62	106	78
SiILP3551*	Chr3	14237230	JK561713	LOC|Os03g20630	GACGTACCTCGCCGTGAC	18	60.28	TCCTGCAAAGAAGAAAAATGC	21	59.47	118	85
SiILP4329	Chr3	14286418	JK565489	LOC|Os04g45160	TGCACTGGCAATTCTTCATC	20	59.81	TCGAGGGAAATGGTCCATAA	20	60.27	118	115
SiILP3475	Chr3	14344091	JK561406	LOC|Os10g32300	TGTCATTCGTCAGGTTCTCG	20	59.83	CATAACTGCTCCAAGCTCAAAA	22	59.54	118	124
SiILP3186	Chr3	14378233	JK560048	LOC|Os05g42010	GGCATTTGAGGAAGCAATGA	20	61.12	ACAGAAATTTTGCCCTGTGC	20	60.12	119	752
SiILP3674	Chr3	14577375	JK562349	LOC|Os04g36062	CAGTGTTACCCCCACCACTC	20	60.28	GACATACTGTGGAGCGTTGC	20	59.32	116	77
SiILP1554	Chr3	14604613	JK552479	LOC|Os01g71280	TTCCTACAGCGAACTTGTCG	20	59.07	TTGGTCCAGATTCTGTTGCTT	21	59.73	108	79
SiILP1440	Chr3	14635549	JK551915	LOC|Os01g40330	GTGCCCCGGATCATAACAC	19	61.15	AATCTCAGGAGCAATGTTTGG	21	59.18	102	650
SiILP1244	Chr3	14673385	JK551061	LOC|Os01g36920	TCCACCATTGAAGCACAGAG	20	59.83	AGAAAGGTTCGAGGTGGACA	20	59.7	119	604
SiILP1000	Chr3	14913159	JK549977	LOC|Os06g06370	GGAGTCAAGGAGGAAATGAGG	21	60.06	TCCGGATGGAAGAACCAATA	20	60.27	116	83
SiILP969*	Chr3	14962099	JK549797	LOC|Os05g41120	CAGCGTTGATACGACGGATA	20	59.71	TGCTTCAATAACATTACCGTGTG	23	59.94	100	73
SiILP844	Chr3	15048704	JK549187	LOC|Os05g41000	CGAAGGATTTGTAGAAGATCTGG	23	59.27	TTCATAGCTCAAGGAAATACGG	22	58.41	108	312
SiILP2603	Chr3	15056083	JK557445	LOC|Os01g59930	CCAAGTGAGAGCATTTGGAA	20	58.85	AACCTTGGTGTTGTCATTAGGG	22	60.14	103	91
SiILP1584	Chr3	15131243	JK552589	LOC|Os01g72980	TTTCAATGGCTGCTACCAAG	20	58.92	AGTCAGCAATGTTGGCAATG	20	59.72	117	254
SiILP479	Chr3	15154767	JK547594	LOC|Os03g61730	GGATAAGAAGGCTGCTGATGA	21	59.42	ATCCCACGGCTTCACGTC	18	62.11	100	85
SiILP4624	Chr3	15465683	JK566994	LOC|Os01g59140	CTTTCTTCTCTTCTTCCCCTGA	22	59.1	TTTGTTCGCTACGAGCAGTC	20	59.22	109	292
SiILP3174	Chr3	15467150	JK559979	LOC|Os05g14194	AACCCATCATTTGTTAAGACCA	22	58.35	TCACTGGGAGGCAGATTCTT	20	59.8	101	119
SiILP1462	Chr3	15469642	JK552026	LOC|Os03g02560	TCTCACTATGTTTTTACCATGTCCA	25	59.82	CACAAATTGACGGACAAAAGC	21	60.53	102	180
SiILP1379	Chr3	15469911	JK551675	LOC|Os02g11940	ATGTCGAAGGGACGTTACCA	20	60.38	TCGCTTTTGTCCGTCAATTT	20	60.62	106	82
SiILP1562*	Chr3	15519295	JK552515	LOC|Os02g30730	TGGAGGTGTTTTCTTAGTGAACG	23	60.55	GAGACATATGCTCCCATTGCT	21	59.17	121	87
SiILP620	Chr3	15520159	JK548177	LOC|Os01g60410	AAAACCTTAGAGATTGTCAAAGCA	24	58.57	AAGACGAAGGTGTTCCATCC	20	58.99	101	91
SiILP736	Chr3	15583019	JK548706	LOC|Os03g01250	TTTATAACGAAGGGGAAGCAGA	22	60.09	TGCACTTGAGCAATGTAGGG	20	59.86	112	189
SiILP295	Chr3	16028612	GT228095	LOC|Os05g39770	CCACTTCTGGGGATTTGAAG	20	59.52	AATCTCCGGCGTTGTCAC	18	59.64	109	68
SiILP2914	Chr3	16028961	JK558764	LOC|Os07g43322	AGGCTCCTATCTGAAGGAACAA	22	59.37	CACGGTCTGTCACCAACTCA	20	60.78	110	340
SiILP4426	Chr3	16116630	JK565953	LOC|Os10g41440	GCTCGAGTTATGAGTGCTGCT	21	59.8	AAAAAGTTCTGCAATATCTCTGGA	24	58.53	107	152
SiILP1348	Chr3	17055892	JK551504	LOC|Os12g13380	ATGGCCGTTGGTCTCTTTCT	20	61.02	GATCCCAGAGAAATCATCTTGC	22	60.05	110	345
SiILP2043	Chr3	17055898	JK554711	LOC|Os05g39080	GCTTCAATGGCTGTTGGTCT	20	60.26	TCCCAGAGAAATCATCTTTGC	21	59.26	115	616
SiILP1606	Chr3	17056877	JK552694	LOC|Os02g35640	TTCCTTGTCCTTGGAACCAC	20	59.94	GGAACAATATTCCCGCTTCTC	21	59.92	103	89
SiILP3042*	Chr3	17057730	JK559370	LOC|Os06g51500	GATGCTCACAACAGATTCATTCA	23	60.13	TTCTCCGGAAATCTTTGGAC	20	59.1	109	369
SiILP4242	Chr3	17254656	JK565113	LOC|Os05g34210	AGAAACCCTTTGCTGGATCA	20	59.67	CAGCTGAACACGAGCACACT	20	60.25	110	165
SiILP3121	Chr3	17332775	JK559718	LOC|Os01g63890	CGGAAGGATGGGAGCTTATT	20	60.41	GATTGGCCAGAGAGCTTCAC	20	59.96	113	81
SiILP4702	Chr3	17410454	JK567347	LOC|Os08g34060	CACCTGGTGGGGAGAAGTT	19	59.95	CCAACCTTGAACCAATCGAC	20	60.35	115	250
SiILP334	Chr3	17494399	JK546866	LOC|Os05g38630	GTTCTCCGATGGTTCCTTCA	20	60.05	CTGTAGCTTGATGCGTTTGC	20	59.64	100	468
SiILP3792	Chr3	17679610	JK563022	LOC|Os05g38370	CCCACACTTGAACCTTTCCT	20	59.04	ATATGGAACTGCGGGTTCAC	20	59.82	102	112
SiILP2598	Chr3	17814053	JK557420	LOC|Os05g38170	CCTGTAGCTGTAGCTAGTGTTGAA	24	58.01	TGGCAGAACTGATGAAGCAA	20	60.54	111	91
SiILP420	Chr3	17818246	JK547300	LOC|Os01g62890	GACAATTTTCACCACATTTAGCTG	24	59.94	GGGCGACCACAGATATGAAT	20	59.78	103	404
SiILP1810*	Chr3	17831220	JK553678	LOC|Os05g38150	CATCCGCACTCTTGCAAATA	20	59.83	ATCAAGAGGACACCCAAAGG	20	58.99	114	74
SiILP3097*	Chr3	17833790	JK559596	LOC|Os06g44210	TGCAAGTACACGATTCTCTGATG	23	60.32	GACCTTCAACACCCACTGGT	20	59.86	104	423
SiILP3927	Chr3	17955827	JK563582	LOC|Os05g37950	TCCGGTTAAGGAGACCAAGA	20	59.67	GGATCCTGCCAGTTCCAG	18	59.13	109	141
SiILP3771	Chr3	18144725	JK562930	LOC|Os03g48030	GTCTGCTGCGTGCCTTTC	18	60.72	AGGGCCAATACACCTAATGC	20	58.93	101	761
SiILP1755	Chr3	18451072	JK553463	LOC|Os09g32030	TTCCTCCTTCTCTTCAACCTTC	22	58.96	CTTCAGGTGGTGGTGCAAT	19	59.53	107	130
SiILP801	Chr3	18500026	JK548980	LOC|Os05g37200	CAACCAGTTTATCTGTTGATGG	22	57.16	CGTTCTTAAGATGAGTGGAGCA	22	59.52	109	80
SiILP4127	Chr3	18783589	JK564459	LOC|Os05g36270	AAGTTTCCCCAGGATGGTTC	20	60.17	TGGGTATAAAAATATGCCTCCA	22	58.39	105	85
SiILP2654	Chr3	18784339	JK557618	LOC|Os05g36270	CCAGGAATATTGGGGATCTG	20	59.2	GAAGTCTTCCCAATGTCATTCC	22	59.81	118	163
SiILP1169	Chr3	18877378	JK550738	LOC|Os05g36110	GGCCTTATAATTTCGGCAGAG	21	60.07	CAGACAAAGGTGATGAAGAATTG	23	58.75	100	249
SiILP1168	Chr3	18879579	JK550737	LOC|Os05g36110	TGGTTTCTTCAGCCCACTCT	20	59.84	GAAGACACAAATATTCCAACAAGAA	25	58.67	105	92
SiILP3907*	Chr3	18934365	JK563499	LOC|Os01g52720	TGAGGACTCAACATGGAGGAT	21	59.52	TCCCCTTTGATCTTCATTGC	20	60.01	117	688
SiILP4115	Chr3	19016673	JK564418	LOC|Os02g34884	TGGCTCAGAAAAGGTAAATGTG	22	59.27	CAGCATAACCCTCTGCATCA	20	59.82	101	78
SiILP2801	Chr3	19121684	JK558248	LOC|Os12g42884	GCTGAGTCAAAGGAGGTTGC	20	60	AGCGAGATGAACCACTTTCC	20	59.29	104	86
SiILP179	Chr3	19126836	EC613027	LOC|Os03g62640	AGGGGCAGCTAAGTATCCAA	20	58.81	TTTGCTTCTTTGCCTGGATG	20	61.27	100	84
SiILP1888	Chr3	19180830	JK554054	LOC|Os05g35530	TTCGCTTTGGAAACCGTTG	19	62.08	TCTTTCAGGTGATTTTGTGGTG	22	60.01	100	94
SiILP1805	Chr3	19245970	JK553669	LOC|Os05g35520	AAAACCTCTCAGACTGATGGAAA	23	59.27	TGCTGATCTCCATCTCATTCA	21	59.34	101	96
SiILP3778	Chr3	19511688	JK562958	LOC|Os02g11750	TGGATTCAGATAATGACAGAGACAA	25	60.01	GAAGACCATCACTGGAACTCG	21	59.71	105	70
SiILP193	Chr3	19689855	EC613148	LOC|Os01g02090	GAGATCGGGACACCCTGAC	19	60.48	AGGCCATTGCTCAGAACTGT	20	59.87	107	100
SiILP4034	Chr3	19833969	JK564029	LOC|Os05g35060	TGGGTGTTCTTATTTGTTGTGG	22	59.76	TATATGGGCGAAACAACTGC	20	58.65	101	475
SiILP4035*	Chr3	19835663	JK564030	LOC|Os05g35060	TTGAGTGCACTTGAAAATCTCAG	23	59.55	TTCCTCTAAGGTCTGCTGCTG	21	59.77	104	98
SiILP1249	Chr3	20052461	JK551097	LOC|Os10g21460	GGGAAGACCATCTTGGTTCC	20	60.69	CTGCAGGAAACAAGAACAAGG	21	59.9	103	110
SiILP1115	Chr3	20060508	JK550520	LOC|Os03g49600	TCGATCTGCAAAACAAGAAAA	21	58.54	TCTGCAGATGTGATTATGACCTT	23	58.73	100	85
SiILP473	Chr3	20105002	JK547574	LOC|Os03g52170	ATTCAGGCAACCTGCAAAAT	20	59.57	GGGCCTATTACAATCGGTGTT	21	60.09	116	81
SiILP2563	Chr3	20166988	JK557308	LOC|Os05g34650	AAATGGGGCAAGATTCACTG	20	59.93	GCCAAGGTGGATTAAATATTGTCT	24	59.67	107	875
SiILP3532	Chr3	20167625	JK561603	LOC|Os04g48770	GTGAACGAAGCAGGTTCCTC	20	59.85	TCCATTCGAGGAGTTCAAGG	20	60.19	111	96
SiILP2063	Chr3	20168362	JK554757	LOC|Os07g08950	TCATCATGATCAATGAAAAAGACT	24	57.75	TAGGGATGGATAATGTCCGAAT	22	59.53	100	95
SiILP849	Chr3	20273845	JK549206	LOC|Os05g34550	CGTTTTAAGGGTATTGGCAAAG	22	59.9	CGCATTGTAGTGTAATCTGTTTTAGA	26	58.92	105	86
SiILP171	Chr3	20275047	EC612977	LOC|Os02g51590	GCCGTGTGCTTCTCAGCTAC	20	61.15	TTTGGATTGCCTTCCTTCC	19	60	103	288
SiILP850	Chr3	20275174	JK549207	LOC|Os05g34550	CCAGAAGAAGAACGCAATCC	20	59.81	CCATCAGATCACCACTTCTGG	21	60.52	102	80
SiILP3558	Chr3	20327911	JK561744	LOC|Os05g31680	ATGGACCATGTCGGTTTCTT	20	59.26	GGGTTACAATTGCATACAGAGG	22	58.52	100	284
SiILP2237	Chr3	20333958	JK555947	LOC|Os05g23860	CAAAGTACTTGTCATTCAAAGCTG	24	58.2	CCATCAAAGGGGACTTCAGA	20	60.04	108	279
SiILP327	Chr3	20341671	GT228284	LOC|Os11g43900	TGAACCTGTCAATGAACCATCT	22	59.45	TGTGTACATACTGAGAACATCTGTCA	26	58.77	106	562
SiILP4941	Chr3	20400832	JK568325	LOC|Os05g34470	ATTTCGGACCGATGGTTGT	19	60.19	CAAAACATCTCAATCGCCTTA	21	57.91	100	487
SiILP3456	Chr3	20688674	JK561330	LOC|Os03g03410	CAATGGGGATACATCATTGCT	21	59.66	ATGTCCACGAACCAGCCTAC	20	60	116	78
SiILP2345	Chr3	20689025	JK556465	LOC|Os06g43860	GAAAAAGATCGTAGTGACCCTGA	23	59.65	CAACGAAGTTGTAGGAACCTG	21	57.41	103	170
SiILP185	Chr3	20732359	EC613083	LOC|Os05g34550	TGTTTGCTTTTGTGCTTTGC	20	60.04	TGCTGTGGATGGTATGTATTGC	22	60.78	102	639
SiILP197	Chr3	20912283	EC613186	LOC|Os03g53800	AGGCCCCCAACAAAGAAGAG	20	62.74	CAAGCAGAGGTTGCCTTGTT	20	60.43	100	233
SiILP888*	Chr3	20960270	JK549447	LOC|Os10g16440	TGACAAAAGTTGAGGAACTCAAAG	24	59.83	CTCACGTGCCTCTGTGGTTA	20	59.9	113	79
SiILP282	Chr3	21080747	GT090987	LOC|Os05g33810	TGAGAAGATTTGCTGCATCG	20	60.1	TAGCATGCCTGTTGAATTGG	20	59.69	119	76
SiILP2859	Chr3	21154649	JK558452	LOC|Os05g33710	TTCACAGTTTTCTGCCGATG	20	59.84	TGAATGTCCTTGTGTACGATCC	22	59.86	105	640
SiILP874	Chr3	21159904	JK549374	LOC|Os05g33710	TCAAATTGTGGGACATCAGG	20	59.34	TGATGCTTTGGATACCTTGAA	21	58.23	100	141
SiILP3818	Chr3	21201293	JK563164	LOC|Os12g16650	GCGGCGCAGTATGTGAAG	18	61.56	ATCCGCTGGAGGGACTACTT	20	60.1	107	2658
SiILP2794	Chr3	21269149	JK558222	LOC|Os03g48660	GGAATCCTAGCACTGGAGAGAA	22	59.85	TTCATGGCATCAAGATCCTC	20	58.59	109	98
SiILP300	Chr3	21272265	GT228119	LOC|Os05g33570	CCAACCAGGGTGTTCAAGTT	20	59.86	CAGAGCAGCGAAAACTTTGTT	21	59.69	119	79
SiILP9*	Chr3	21273699	EC611930	LOC|Os05g33570	CACCAACAGCAGGTGATCC	19	60.1	GTTTCTTGCTCGCCTTTCAG	20	60.13	104	432
SiILP1093	Chr3	21308967	JK550403	LOC|Os01g66980	TCCCATCAAATGAGCCTGA	19	60.15	TCCTTGTTTGAGCAGTCACG	20	60.03	100	83
SiILP3746*	Chr3	21430761	JK562830	LOC|Os03g15690	CTACGGCAGCGGCTTCTC	18	62.19	GGCCTTGTCGCCGTAGTAT	19	60.11	100	257
SiILP3831	Chr3	21587096	JK563234	LOC|Os02g01940	CAGGATGCATTTATGTCTCAGTG	23	59.65	CAAACGCCTATGCGAATATACTA	23	58.44	115	691
SiILP2851	Chr3	21770158	JK558418	LOC|Os06g11370	TGAAGGACAGTGGCAATCAA	20	60.24	CCACATCGTCCTAGAGGAGAAA	22	60.62	116	79
SiILP670	Chr3	21947219	JK548383	LOC|Os02g03670	CTTTCCTCAGGACCTTCCAA	20	59.26	TTTCTCCCGAAACTGGACAC	20	60.09	106	969
SiILP490	Chr3	22023560	JK547662	LOC|Os02g50230	GGCTTGGGCATTTCCATTAT	20	61.01	ATTTTTACGTCGCTGCCTCT	20	59	102	195
SiILP1853	Chr3	22072913	JK553872	LOC|Os02g49150	CCGAAGATATTACACAAAAGGTGA	24	59.45	ACAGTCCCATACAGCCAGCA	20	61.69	100	857
SiILP2304	Chr3	22221348	JK556316	LOC|Os09g37230	GTGATTCTTGGGGCTGAAAG	20	59.67	GCAAAGTAATGATATCTCTCCATCA	25	58.73	107	263
SiILP3021	Chr3	22253016	JK559257	LOC|Os03g27080	GAAGCCATCCAGTGCCTTTA	20	60.21	ACGAAAGATGGGCTGCACT	19	60.82	107	957
SiILP1006	Chr3	22397190	JK550004	LOC|Os04g52400	TGTGGTTGAAGTTTTCCGACA	21	61.48	TCTTCTTGTTTAACTTCCATTTGTCC	26	61.02	100	96
SiILP3880*	Chr3	22640774	JK563405	LOC|Os05g31770	CGTGGGCAACTTCTTCACC	19	61.65	TTCCTCTGCTCTTCAGTTGC	20	58.31	108	459
SiILP4829	Chr3	22642008	JK567871	LOC|Os05g31770	AGGCAGACGGACGATGTAAA	20	60.66	GCCAACAAGTACAGCTTTTCC	21	58.9	101	644
SiILP1134	Chr3	22643397	JK550615	LOC|Os12g21798	ACCAACCAGAAGTCCCACAG	20	60	TGATTGGAGGCAGGCTATTT	20	59.67	109	110
SiILP3629	Chr3	22789067	JK562109	LOC|Os09g34000	TTGCAGTTGCAGAGGTCATC	20	59.99	GCAGTATTTGAACCGGGAAA	20	59.94	108	226
SiILP4983	Chr3	23638256	JK568557	LOC|Os05g30900	TGGATTTGCTAGAGATATTAATGCAG	26	60.04	CCGGGTAGTCGAGATCAAGT	20	59.16	116	200
SiILP3599	Chr3	23694482	JK561978	LOC|Os05g30790	GATTGTTCCGAGATATGGGATT	22	59.16	ATCGATAACTTAAATAACCAGAGCA	25	57.66	100	237
SiILP447	Chr3	23817488	JK547436	LOC|Os09g07660	AACGAGTTGCAGTCAAAGTTCA	22	59.96	GAAGGGCCTCCAAATGTTTC	20	60.81	118	99
SiILP2968	Chr3	23822936	JK558978	LOC|Os07g42600	TGCCCTATTCCACAGTACCC	20	59.81	CTCAAGTCCCCACCCTGTCT	20	61.49	102	87
SiILP4241	Chr3	24566978	JK565112	LOC|Os03g30790	CCAATTTTACCTTTAGTTACATAATGC	27	57.92	TTTGGTCCCTCTTATTACTTTAACTTT	27	58.42	118	408
SiILP1850*	Chr3	24627285	JK553853	LOC|Os01g37960	TGGAACAAAGCCACTTGACA	20	60.28	CCAGGTGCCAAGGTAAGTGT	20	60.03	120	642
SiILP2843	Chr3	24859751	JK558394	LOC|Os02g33490	TCCTTTTCAGTGCGTATATGGAT	23	59.88	GCGTCGAGCCTAATAAACCA	20	60.23	111	87
SiILP4248	Chr3	24890996	JK565163	LOC|Os05g28960	AAAGAATCCAGCGTGCTCAT	20	59.84	AAAGCACCTGTCTTGAATGGA	21	59.73	109	631
SiILP3283	Chr3	24975586	JK560461	LOC|Os08g02060	TGCTTCAGTGGTTGGATGTG	20	60.72	AACCCCTGCTGCAGTGATAA	20	60.66	105	112
SiILP2785	Chr3	24979709	JK558177	LOC|Os05g28870	GCAGGAGCTGCAACGAGTAT	20	60.57	TCTTCTCAAGGCAGCAAAAG	20	58.38	120	211
SiILP1828	Chr3	25240120	JK553768	LOC|Os05g28180	CCATTGCAAATTCACCTGAC	20	58.98	CAGAATTCCTCGCAATTTCA	20	58.84	109	332
SiILP1345	Chr3	25298411	JK551485	LOC|Os05g28280	TCGACCTCTCATCCAACGAC	20	61.23	GATCAACAATCTTGGCTTTCG	21	59.7	114	617
SiILP4512	Chr3	25299314	JK566448	LOC|Os05g28280	CTTGCCACTGATGAGGCAGT	20	61.42	ACATGAGTATGGGCCACCAC	20	60.67	101	128
SiILP2484	Chr3	25300184	JK557052	LOC|Os05g28280	ATTTTCAGTGAGATCAGCCAGA	22	58.94	GGTTCATGCATTCCACCAAG	20	61.31	100	221
SiILP1367*	Chr3	25535069	JK551623	LOC|Os05g07030	GCCTCAATTGCTGATTGGAC	20	60.61	CATGTATCCATCACCGGCTA	20	59.38	103	476
SiILP276	Chr3	25564670	GT090946	LOC|Os01g45990	AACAGAGCCAAAGACACCGTA	21	59.79	TCAGCCTGGACAGTCTCATC	20	58.92	102	266
SiILP4995	Chr3	25948866	JK568596	LOC|Os05g27940	CAAAGCCTCCGGTAGACTGA	20	60.39	ACTTGGACGGTGCAAAAGTC	20	60.16	103	89
SiILP892	Chr3	25992787	JK549473	LOC|Os05g27920	CTGGCTTGCAACAAATCCTT	20	60.25	TGAGAGAATTAAGGAAAATAACAGAA	26	57.04	100	343
SiILP4790	Chr3	26510208	JK567705	LOC|Os03g19760	ATAGAGCGCAATATACTGGAGGA	23	59.31	CTTGCCAAGAATCTAGGAGTGT	22	57.63	100	368
SiILP4390	Chr3	26597009	JK565754	LOC|Os07g18120	CTGCAAGTGTTGTGGTACAGC	21	59.42	CCGCAATGAGCCTTGTTTAG	20	60.76	108	89
SiILP4281	Chr3	26682752	JK565296	LOC|Os05g26954	TGCACCAAGCTTGTTCAAAG	20	60.03	GCTTAAAGAAGCAATTTTTGTGA	23	57.85	101	306
SiILP2517	Chr3	27102999	JK557139	LOC|Os10g38950	ACGCTGAGGGAAATCAAGC	19	60.35	GACATCATTAAAGTTCTCTTTACTTGG	27	58.09	102	336
SiILP24	Chr3	27675855	EC611992	LOC|Os11g32110	GCGTAGGACTTCGATTTGGA	20	60.21	GTTCAGGAATCGTCATCTGTC	21	57.14	111	81
SiILP496*	Chr3	27782025	JK547679	LOC|Os07g41800	GCTACCGTGAGAAATGATTTACTAGA	26	59.33	TGGAGTGGTGCAATGAGAAA	20	60.24	113	82
SiILP1827	Chr3	28043459	JK553753	LOC|Os05g24880	TTGCCAACTGCCTTCCTATC	20	60.21	ATGGCTCTCAAAGGGTCTGA	20	59.8	105	70
SiILP2393	Chr3	28334556	JK556705	LOC|Os02g52390	CTGTGTCAAATGACGACGAGA	21	59.89	TTTCTTGATCCACAGAGAACACT	23	57.98	115	120
SiILP3673	Chr3	29239322	JK562344	LOC|Os08g14440	ATTCTTCACGCCCTCGAGTA	20	59.84	CCCGTTGATCTCAGACTCTTT	21	58.39	111	352
SiILP2888	Chr3	30852154	JK558595	LOC|Os03g07300	ATGGTGTTCACCTTGGCAGT	20	60.43	TGGGCTGAACATCTTGGTCT	20	60.66	110	116
SiILP5091	Chr3	31521045	JK569108	LOC|Os05g19270	CAAGTTGTCAGAAAAAGGTTGC	22	58.93	CAGCAAAACTTTGTAAAACATCCA	24	60.42	117	188
SiILP4481	Chr3	31771282	JK566309	LOC|Os04g33190	TTGGCCAATTCTTTCCGATT	20	61.65	CATTGCTCCCAGGCTTACTG	20	60.79	100	255
SiILP442	Chr3	32121115	JK547418	LOC|Os02g58120	TGCCGCCAAAAACAACTT	18	60.23	GTGGACCTTGGAACCTCAGA	20	60.09	106	97
SiILP4927	Chr3	32884021	JK568265	LOC|Os12g42600	GTGAGGGTGTCCCTGTGG	18	59.92	TCTTAATTTTTGATGTTCTTTCAGGA	26	59.59	108	457
SiILP2280*	Chr3	33676003	JK556181	LOC|Os01g64280	TATGCCAAACATCACGAGGA	20	60.07	AGCCAAAGACATTGCTGATG	20	58.88	101	221
SiILP3874	Chr3	33946722	JK563387	LOC|Os03g53300	CCTTTGTTTGATCGAATTGC	20	58.21	TCAGTAGTTGCTAGCCGGATG	21	60.41	105	81
SiILP1932	Chr3	34218507	JK554202	LOC|Os12g25710	CCCAGAACGACCACTTCTTT	20	59.18	CTTGGAGCTGCGAAAACATT	20	60.39	106	86
SiILP4028	Chr3	34268551	JK564004	LOC|Os06g38320	TTCGATGGCAGATGTAGCAA	20	60.37	TGCAGCAGTCCATTAAAGAAGA	22	60.02	114	86
SiILP2113	Chr3	34291851	JK554912	LOC|Os01g55950	CTACACCAGAGACCCCTTGC	20	59.72	GCTGCTTCATTTGCCATTTT	20	60.22	104	110
SiILP2886	Chr3	34525130	JK558586	LOC|Os07g40580	CCATGCTGCTATGCGACA	18	60.55	GACTCTTGTGTGTGGTTGTGG	21	59.06	108	1154
SiILP5100	Chr3	34558857	JK569141	LOC|Os12g24250	GCTATTCCGTTGGTGTTTCC	20	59.43	CGCTATTGAGTGTAAGGGGACT	22	59.67	100	346
SiILP1833	Chr3	34819523	JK553778	LOC|Os12g24184	GCACTTAAATGTGACCAAAGACA	23	59.19	AGTGATGGAAGAACGCCTTT	20	58.79	111	88
SiILP2001	Chr3	34834294	JK554537	LOC|Os12g24080	CCTAACTCTGTATATCAAACTGAGCA	26	58.21	AAAATGGGCATCTAAAAGCTGA	22	60.1	102	123
SiILP183*	Chr3	35479295	EC613064	LOC|Os10g08550	CAGGGAGCTCCAGTCTTGAT	20	59.4	CTGGGGTGTGATGACCAGT	19	59.35	105	121
SiILP3335	Chr3	35480286	JK560770	LOC|Os02g18940	GCTGCTTCTGAATTCTACAATGAC	24	59.46	CGTTCTTCAAGCTGTCTCCA	20	59.16	106	111
SiILP301	Chr3	35481155	GT228120	LOC|Os10g08550	CAATGGTGGTTCTCATGCTG	20	60.11	TCAACACCCATTTTCATAGCC	21	59.81	102	340
SiILP4485	Chr3	35481353	JK566318	LOC|Os10g08550	TAGCTGTTTGCAAAGCTGGA	20	59.75	AATGCAGGAACAGGCAAAAC	20	60.12	103	82
SiILP4731	Chr3	35483383	JK567438	LOC|Os10g08550	GACGATCCAGTCCGTGAAG	19	59.2	GATGCACCACTGGGAACAG	19	60.1	120	270
SiILP2080	Chr3	35898863	JK554809	LOC|Os05g50660	TCAAATTATGGTGGTGCCAAT	21	60.07	ACACAGCAAACATGCCAGAC	20	59.76	106	207
SiILP4999	Chr3	36267130	JK568622	LOC|Os06g04040	TGCCACAATCATCAAGTGCT	20	60.27	ATGGCCTGCAGATTCATAGG	20	60.06	101	125
SiILP3132	Chr3	36909202	JK559764	LOC|Os02g35910	GTGCAGATTGCTGCAGGTTA	20	60.02	GGCCAAGCTTCCCTCCTA	18	60.29	103	447
SiILP4954	Chr3	37102111	JK568397	LOC|Os12g18760	TCTTTGATTGATGGTTCATATGAGTA	26	58.99	CTGTTGCAGTTTGTACCAAGAGA	23	59.47	120	89
SiILP2930*	Chr3	38182831	JK558815	LOC|Os12g19590	TGGAGAAATTCAAAACAAGTTGC	23	60.49	ATTGCGGCAGAAATGAGTTT	20	59.71	107	303
SiILP2931	Chr3	38185488	JK558816	LOC|Os12g19590	CAAAGATGCCCCTATTTTGC	20	59.55	CCGCTGAAGCTATCCTTGAA	20	60.48	102	392
SiILP2184	Chr3	38494725	JK555711	LOC|Os01g69120	TTTCCCTTGAATACCACGAA	20	58.07	AGGTGGCTTGATAATAAAAGACC	23	57.83	100	82
SiILP4837	Chr3	38680240	JK567904	LOC|Os04g59040	TCACAAAGGGAAGCGAAGTT	20	59.85	TGAATCCGTAATTGTGAGGGTA	22	59.34	108	86
SiILP4724	Chr3	38845570	JK567412	LOC|Os05g33570	TCCAACCAAGGTGTTCAAGTT	21	59.48	TGTTAGCAGTTTGACGGATAAGG	23	60.53	103	100
SiILP3088	Chr3	38947702	JK559574	LOC|Os04g56730	TCTAGTTCTTACTCTTGGGCACAT	24	58.55	CTGCTTGAAACTTTCCATCTCC	22	60.24	100	412
SiILP4803	Chr3	39211820	JK567746	LOC|Os03g08430	GAAGCAAAAGCACATGAAAAA	21	58.08	TCCTCTGCTTCTGTGAAGTCAA	22	60.17	110	305
SiILP357	Chr3	39344226	JK546977	LOC|Os08g05840	TTAGTTGTGATGAAGAAAGAGTCCA	25	59.36	ACGCTCATACACACGATCCA	20	60.14	101	457
SiILP3953	Chr3	40125853	JK563667	LOC|Os12g29550	TCGAGGAATATTTGTAAAGCACTTC	25	60.04	AAACTTGACCCAATCCATCG	20	59.79	109	85
SiILP2542*	Chr3	40126182	JK557215	LOC|Os12g29550	GAAGAACCACAATTATTTGTTGAGA	25	58.67	CGAATGTGGGTTCTTGAATTG	21	60.35	100	547
SiILP4650	Chr3	41219153	JK567085	LOC|Os01g48280	CCCCTTGTCTTCTGTCTTGC	20	59.84	GACATAGTTCTCGGGGCAGA	20	60.22	100	478
SiILP845	Chr3	42194988	JK549193	LOC|Os10g34400	GCTAATCATGCCATTGCACA	20	60.64	ATTAAAATTCGGCTGCCATC	20	59.04	107	89
SiILP68	Chr3	42199117	EC612219	LOC|Os02g36340	GATGCCCTTAGAGCCTTCAA	20	59.41	CACAGCAAAGCACAAGGCTA	20	60.19	106	1248
SiILP4221	Chr3	42359353	JK564971	LOC|Os01g69900	TGGTATGCACTGTCCGTCTG	20	60.74	CCAGGGTGGAGGTAGTTGAC	20	59.42	118	566
SiILP1068	Chr3	42366299	JK550280	LOC|Os12g37960	AAATTGGGCCTAACTTTGAGC	21	59.62	CCAAACTCGCATTTTGAGGT	20	60.11	101	685
SiILP2171	Chr3	42369427	JK555623	LOC|Os12g37960	GCGGACTACACCATGAGGAT	20	59.96	CTGCAGGTTTTCAAGCTCA	19	57.69	108	851
SiILP329	Chr3	42612663	JK546854	LOC|Os07g05570	TTCCCTTTTGTTCTTTTGGGTA	22	59.85	CAAAGTATGGGATGTTCCCTTT	22	59.24	115	1032
SiILP243	Chr3	42824071	EC613733	LOC|Os02g17390	GGATAATTGATGACCATTGTGG	22	59.02	CACAGAAGATACCCTGGGAAA	21	59.04	117	624
SiILP397*	Chr3	42903757	JK547157	LOC|Os05g45950	GATGCTGCACATGAACACCT	20	59.71	AGGAGCTCCGCTACCACAT	19	59.84	107	80
SiILP633	Chr3	43135373	JK548224	LOC|Os12g44140	CCAAGTTTTCGAAGGCTCAGT	21	60.78	GGGTGCTGGAAATCAACAG	19	59.07	117	102
SiILP3632	Chr3	43156950	JK562139	LOC|Os12g36950	TTTGAATTTGTTCCCAGTTGTTT	23	59.78	AGGTGTTCAGTTCCATCCAGA	21	59.56	105	114
SiILP486	Chr3	43367553	JK547627	LOC|Os01g05840	ATCCGATTGCAATTGAGGAG	20	60.04	GTGGTTTGGGCCACATAGG	19	61.17	102	214
SiILP3130	Chr3	44112766	JK559755	LOC|Os04g52400	CTGCCATTGCCAGCTACA	18	59.52	CTTAAAGTCTTCATAGCCTGATTTC	25	57.08	110	85
SiILP2904	Chr3	44230688	JK558707	LOC|Os01g74340	GATCAGTGGACGCCTCTCTC	20	59.95	CATTGTGATTGCCACCAAAG	20	59.96	109	172
SiILP4665	Chr3	44398934	JK567166	LOC|Os03g16690	TTAACTGTGGACACACGATGC	21	59.63	CAACATCTCCCAGTGACGTG	20	60.15	117	368
SiILP991	Chr3	44399130	JK549918	LOC|Os12g35320	GCGTGATAACCATCAGTGTGT	21	58.51	GTGCATCGTGTGTCCACAGT	20	60.67	118	247
SiILP1664	Chr3	44405618	JK552999	LOC|Os12g35290	CAAACATAACTGAAGGTGGGTCT	23	59.44	GGAAGTAGGCCACGGAAATC	20	60.83	103	457
SiILP1785*	Chr3	44471742	JK553590	LOC|Os03g27080	GCTGAAGGGAAGAACATTGC	20	59.82	ATGCATGGTGCAAGTCCA	18	59.61	101	98
SiILP3943	Chr3	44492278	JK563643	LOC|Os07g33310	GTGCTTATGACGCCTTCTCC	20	59.84	CTCGAGGAGGCATTCAACAT	20	60.22	115	134
SiILP3560	Chr3	44506676	JK561764	LOC|Os03g58960	CAACTGTGCACATCAAACTCA	21	58.32	CCATCACACTCAGAGGAGGA	20	58.75	119	96
SiILP1708	Chr3	44515759	JK553255	LOC|Os12g34860	CTGGGGATGTTTATCGTAGAGA	22	58.21	CATGCCAGAACCTGACCAGT	20	61.13	110	533
SiILP1669	Chr3	44542907	JK553036	LOC|Os09g36460	TTTTTATTCCTCTCATTCTGGTTG	24	58.74	AGCACCACCCAATGTCTTCT	20	59.58	115	652
SiILP1246	Chr3	44610216	JK551069	LOC|Os06g07200	TTATGCTTCTTGGATGCTGCT	21	60	GCATAGCGATAATCATCCTCCT	22	59.58	101	532
SiILP1245	Chr3	44610895	JK551068	LOC|Os06g07200	GGCGAGCAGATCTTTCAGAG	20	60.24	CTCAATCTCTTTCACTGCATCG	22	60.01	105	185
SiILP207	Chr3	44615478	EC613286	LOC|Os03g50850	TTGAGGAATGGCATGTCGTA	20	60.07	CGGATTTAACCACTACGTTGC	21	59.53	114	95
SiILP1340	Chr3	45085841	JK551454	LOC|Os12g32986	TCTGAGCAGTGCCAAAAATG	20	59.99	CTGGATAGCCACTTCATCCA	20	58.67	100	117
SiILP3765	Chr3	45505393	JK562914	LOC|Os02g33860	CAAGCAGTTTATGGACCAATTAT	23	57.32	CGGAACTAGGTCCCTCTTCA	20	59.28	111	910
SiILP4088	Chr3	45622243	JK564298	LOC|Os04g17064	CCAGGGAAGAGAGTAACTGTAGC	23	58.62	CCAATAAGATCCCATCTCTTTCC	23	60.15	112	431
SiILP2102	Chr3	45925258	JK554887	LOC|Os12g31830	GCTATGATTTGAGATTCCCAGAG	23	59.24	CTCCCCCGTTACCTTTGTG	19	60.35	101	204
SiILP5101	Chr3	46111172	JK569145	LOC|Os05g11140	GGATGCTGGAACTGGTTTTA	20	57.67	GGCCAGTGCGGTGATATAGA	20	61.02	112	69
SiILP1409	Chr3	46128515	JK551815	LOC|Os01g32730	CTATTACATGAAAAAGCTACTGCAA	25	57.12	CCACTGGGCTATAATCCACA	20	58.45	100	77
SiILP3899	Chr3	46426175	JK563465	LOC|Os02g06700	GGTTGTTCTGAGCTTCTGGGTA	22	60.66	TGATAAGAAAGTTGTGACGGTGA	23	59.66	101	946
SiILP3994	Chr3	46660290	JK563852	LOC|Os06g09320	CGGCATTTTCCAGGATGTC	19	61.41	CGTGCACCATTGAAGTTTCT	20	58.78	111	1879
SiILP4386	Chr3	46799581	JK565733	LOC|Os09g24530	GGGAAGTCATGTTCTCATTGC	21	59.55	CCGTAGTCAAGTGCTAGTTCAGC	23	60.49	109	224
SiILP1310	Chr3	46963422	JK551378	LOC|Os03g03390	GTCCCTGCTGGTCTCGAAAT	20	61.57	GCTTCAGTCAAGGCATGAGA	20	59.12	100	435
SiILP2289*	Chr3	47189977	JK556231	LOC|Os01g25370	CGAGATTTTCCTTAATCCAAAGG	23	60.29	CGTTATGCTTGTCCACGATG	20	60.13	109	378
SiILP2455	Chr3	47191984	JK556931	LOC|Os10g31000	TGCAGTACGTTCATCCGAGT	20	59.32	AGCAAACCAGAGATGCTGGA	20	60.94	105	84
SiILP2896	Chr3	47230686	JK558649	LOC|Os12g39420	TGAGACTCCCACAGCAGCTA	20	59.73	TTTCTCCATATTTGGGAAGTTTG	23	59.38	109	107
SiILP187	Chr3	47409713	EC613115	LOC|Os03g08280	GAACATGGTCACTGCTCTGG	20	59.26	CACTGATTTCAGGGGTCAAAG	21	59.58	110	524
SiILP3575	Chr3	47694411	JK561849	LOC|Os03g37830	ATGTTCAACCCTGTGGGAAG	20	59.82	GGAAAGCTCTTGCTCTGGTG	20	60.13	105	1275
SiILP2162	Chr3	47803903	JK555587	LOC|Os07g07260	TGGAAGCTCCCTATCTTTTCC	21	59.67	CTGGTCTCTCCTCCCTCTCC	20	60.34	102	1549
SiILP3990	Chr3	47837228	JK563843	LOC|Os11g33090	AGGCAGACCTAAGACAAACTCTG	23	59.11	TAAAGCCCAGCCAATCTTTG	20	60.2	108	69
SiILP993	Chr3	47917475	JK549938	LOC|Os05g51790	GGCACTTCCTGTTATCTCCA	20	57.74	AGATGCTGTGATTGGAGCAG	20	58.99	121	731
SiILP3960	Chr3	48051361	JK563703	LOC|Os04g52100	TCACCTCCAACATCCATACAGA	22	60.38	CCAGTTTGAGCACACGATTC	20	59.29	100	121
SiILP689	Chr3	48076605	JK548470	LOC|Os05g01510	CCACCAGGACCTTGAAACAT	20	59.82	CTCAAAGGATGTGCTGCTGA	20	60.14	116	656
SiILP4304	Chr3	48224929	JK565366	LOC|Os02g58730	AAATGACGCATCCTTTCTGC	20	60.22	TGCAGTTCAAAAACCCAACA	20	60.13	118	275
SiILP2983	Chr3	48374351	JK559070	LOC|Os12g41190	CTTCTCGATGAGCAGAAGACTAA	23	58.05	CGCATATTGCCACAAAAATG	20	59.96	117	71
SiILP2800	Chr3	48375034	JK558246	LOC|Os12g41190	TTCCTTAGAGCTGGCGATTC	20	59.55	GAGCATCATCTCCTACCCACA	21	60.09	108	1771
SiILP294	Chr3	48463180	GT228093	LOC|Os12g41250	GTTCATTACGTATAAGCCTGATGG	24	59.01	AAAATCATGGTCACCCTTGTG	21	59.7	100	113
SiILP3894	Chr3	48593113	JK563450	LOC|Os12g41500	GCAAGGGGATTAGAAGTGGTC	21	59.95	GCTCAAATTGTTTCCGGAGT	20	59.17	114	113
SiILP206	Chr3	48673420	EC613268	LOC|Os01g68770	GCAGAGATCATGGCGTTGAC	20	61.8	CCAAGGACCACGACAAGC	18	60.25	106	183
SiILP4835	Chr3	48975809	JK567897	LOC|Os10g35130	TCTATATGCATGCCTGGAAGC	21	60.21	CTTACTAGCCTGCCGATGCT	20	59.64	100	278
SiILP3492	Chr3	49117686	JK561454	LOC|Os10g32880	TTTGATTCCTCCATCATTTGG	21	59.75	AAGTTTGGAGCCGATGCTAA	20	59.85	101	109
SiILP360	Chr3	49178977	JK546987	LOC|Os12g42300	TTCTCAAGGAGGCGAGTTTG	20	60.51	CAGCACAACAACAATTATGAGC	22	58.37	103	86
SiILP100	Chr3	49513273	EC612400	LOC|Os12g41962	AAGTCCATTCCCCATTTCATC	21	60.01	AAGAAGAGGAAGCATGAAGGAA	22	59.48	103	108
SiILP1314	Chr3	49513546	JK551389	LOC|Os09g40000	CATGATGTTTCTTTGAATGATCG	23	59.47	TCGGCATAAAGATCGGAGTAA	21	59.69	110	85
SiILP1572	Chr3	49567747	JK552555	LOC|Os12g16240	GTCAAGCAACCTTCATAGAAAAA	23	57.64	GAAAATCCACGTTCATGCAG	20	59.13	111	251
SiILP3172	Chr3	49570856	JK559976	LOC|Os10g35690	CAGGCCTGACGTGGACTT	18	59.82	TGTTTCAAACTGTGGTCTGG#	20	57.11	106	81
SiILP2198	Chr3	49616427	JK555753	LOC|Os05g38830	AAGTGGCATTGCAAGACAGA	20	59.44	TCGCTCTAGCTCATCCTCTGA	21	60.39	100	522
SiILP2487	Chr3	49665610	JK557065	LOC|Os02g01920	CCACCGCTGCTGGTTTAG	18	60.4	GAAAGTTCTCCATAATCTTCTTTCACA	27	60.37	100	351
SiILP927	Chr3	49672818	JK549636	LOC|Os12g41810	AAGCATATAGTGATTTTGAAAGCAGA	26	59.75	CTTGCTGCACCAGTGGGTTA	20	62.21	102	108
SiILP4382	Chr3	49678116	JK565726	LOC|Os09g26190	ACCTGAGGTTGCTCCTTCG	19	60.39	TGCTGGGACCAAGAAGATATG	21	60.08	100	185
SiILP3506*	Chr3	49786900	JK561489	LOC|Os12g42980	CTCTAGGGCTCGACCACCAT	20	61.57	TTTGTTGTCGTCTTCCCAAG	20	58.75	101	122
SiILP3571	Chr3	49789040	JK561812	LOC|Os05g06280	AGCAAAGACACCCAACTCGT	20	59.77	GGCATCAATCTTTCCTGACG	20	60.6	118	98
SiILP2994	Chr3	49808407	JK559124	LOC|Os02g02530	TGGGTGTTCTTCACTCCAGTT	21	59.61	ACCAAGGCCAAGCATAGAGA	20	59.84	114	98
SiILP2960	Chr3	49834205	JK558948	LOC|Os02g08300	TCTCAGCCTCGTCGAAGAAC	20	60.68	GCAGGTCTGACGGAAGATG	19	59.36	109	76
SiILP1893	Chr3	50065883	JK554076	LOC|Os02g39560	AAGGGAGGAAATCTCTGACGA	21	60.2	GATACACGCAAGCTGTGCTAA	21	59.15	121	144
SiILP1145	Chr3	50095608	JK550659	LOC|Os01g21180	TGGGCAGAATCAAGTTAAGG	20	57.82	GTGACTTCTTGGGGAGCAAG	20	59.84	110	89
SiILP4779	Chr3	50115811	JK567655	LOC|Os02g01110	ATCAACAACGCCATCACCTC	20	60.94	ATGTCCATCCTGGCAGCTA	19	59.21	104	114
SiILP1374	Chr3	50147533	JK551652	LOC|Os12g43630	ACGCCCTTCTGGATACTCTG	20	59.31	CTGGCGTTGAGGAAATTTTG	20	60.61	103	119
SiILP2267	Chr3	50330773	JK556115	LOC|Os08g23930	TTACCATTCTTCGTGCTTGG	20	58.77	TGACTCCTTGTCAAGCCTGTT	21	59.9	103	699
SiILP3447*	Chr3	50348845	JK561281	LOC|Os03g22380	CGCTCGATTTCTGAGACGTT	20	60.54	CAACGTCGTAACGAGCAAAT	20	58.85	103	118
SiILP545	Chr3	50492727	JK547893	LOC|Os03g19470	AAGATGAGAGCTTGGCTGACA	21	60.15	TTTCATGTTGAAAGCCTTGAGA	22	59.86	101	132
SiILP4553	Chr3	50493690	JK566655	LOC|Os12g44150	ACCGTGTAGGACTGCTGGAT	20	59.6	GAGGGCTGAGATTGCAAGAC	20	59.96	111	1653
SiILP1722	Chr3	50594174	JK553310	LOC|Os08g10570	TGGCATTGTCATTGCTTCTG	20	60.81	GCCAAGACCCAGATTTTCAA	20	60.05	115	3250
SiILP798	Chr3	50613178	JK548950	LOC|Os01g11070	TTGTCCCAGCGTCTATGGAT	20	60.48	CGATGGGCTATAGTCATGTCC	21	59.42	101	94
SiILP1303	Chr3	50614291	JK551337	LOC|Os02g47590	AGTTCTGTTGCTGGCTCCAA	20	60.97	AAATGGGAAGGAATCACTGAC	21	57.96	102	82
SiILP581	Chr3	50614456	JK548009	LOC|Os01g54100	AGGAACTGGCTTCACAGCTC	20	59.6	GTTGGAGCCAGCAACAGAAC	20	60.84	115	161
SiILP2362	Chr3	50625040	JK556544	LOC|Os05g50560	GCTTCGCCTTCATATGGAATTA	22	60.42	TCCTCCTCAGTAGCATGAAAA	21	57.56	114	539
SiILP1528	Chr373	381	JK552374	LOC|Os07g14270	AACATGGCTGGTGAATGGAG	20	60.92	CCGAAATGGCATAGAACCTG	20	60.46	103	105
SiILP1710	Chr373	1915	JK553265	LOC|Os06g11990	CACAGCTCAATGCCAATGTA	20	58.29	AACCCGAACTACCAGGGTAAA	21	59.75	113	533
SiILP190*	Chr4	173164	EC613131	LOC|Os02g48790	TCACATCCTGACTCTTGTCGTC	22	60.31	GCCTGGAATCTGGAAATCAG	20	59.63	108	107
SiILP3117	Chr4	180278	JK559692	LOC|Os06g01360	AGATTTTCGGCACCCACTTT	20	60.86	CTGCTCGAACCATGCTGTG	19	61.63	104	111
SiILP2737	Chr4	331923	JK557958	LOC|Os01g36920	GGGGAAGTTGCACATAACAGA	21	59.99	TCCAAAACGAGAACTTCCAGA	21	59.84	120	164
SiILP2015	Chr4	335917	JK554585	LOC|Os09g39680	GCTGCTGAGCAAAGTCCAA	19	60.28	TCTTGGTGGTTGGAATACAGC	21	59.99	105	85
SiILP4141	Chr4	346784	JK564514	LOC|Os03g14530	CATTTGCAAAAGTTGAAGGAAA	22	59.27	CCTCAAAGTTTGGGCTGGT	19	60.1	100	192
SiILP3056	Chr4	347851	JK559423	LOC|Os06g01670	TGGGAGAATGATCCTGTTCAA	21	60.44	GCCAAGTTCCAGATTGGCTA	20	60.21	103	516
SiILP2403	Chr4	394729	JK556732	LOC|Os01g26160	GCGATGGTCGTATTGCTTAC	20	58.27	TCATTAACAGCATGAACAACAGC	23	60.19	100	414
SiILP4148	Chr4	441879	JK564537	LOC|Os06g01980	TACTGACGGCTTAACCTTTGG	21	59.28	GGAATTCCTCCTTGGGAATG	20	60.63	100	108
SiILP2344	Chr4	525879	JK556462	LOC|Os06g02240	TCTAATCAGGCTCCCCAACC	20	61.35	CAGTTGCGCTAAGTGAGACG	20	59.81	102	238
SiILP4727	Chr4	626151	JK567418	LOC|Os04g56730	ATTACACACATACAACAGGTTCTGA	25	57.69	CTAACTGGTGTGGCGTCTGA	20	59.9	100	128
SiILP315	Chr4	701929	GT228227	LOC|Os06g02380	GCACCACCCAGGAAGAAGT	19	60.1	CCAGCAAGCTTTGCTATCCT	20	59.62	115	430
SiILP1966	Chr4	702506	JK554336	LOC|Os06g02380	CATCTCTCCTTACTTCGTAACTGACA	26	60.23	GATAAGATCCCTTGCGTTGG	20	59.53	106	162
SiILP4733	Chr4	807747	JK567447	LOC|Os06g02620	GTTCAAGGGTGCACCAAAAC	20	60.4	GCAAGTTGCACATGTTTCAG	20	57.9	108	112
SiILP3236	Chr4	990698	JK560268	LOC|Os01g71010	CCCCTCCACTGCCATATACA	20	60.73	CATCGAGCACATGTCCAATTA	21	59.56	111	389
SiILP4455*	Chr4	1169612	JK566146	LOC|Os06g03760	GCTTCACTTACAGGGCAACC	20	59.74	TTGCTCTTGCCATACTCACG	20	60.01	115	144
SiILP3606	Chr4	1172567	JK561994	LOC|Os06g03760	CTGGATTGTCAAGCGGTCAG	20	61.8	GAAGGTAGCACGCATTGTCC	20	60.67	107	88
SiILP4706	Chr4	1235684	JK567364	LOC|Os06g12030	TGCTTCAACTACTGTGCCTTTC	22	59.56	TGTTAACACAGGCAGCAAGC	20	60.06	113	98
SiILP3099	Chr4	1245362	JK559611	LOC|Os06g03860	AACCGAACCGTGCTACTGAG	20	60.31	AGCGGTTATGCAAGTCCATT	20	59.6	100	93
SiILP3153	Chr4	1246986	JK559853	LOC|Os03g52170	CAGGGTGATGTTTAGGAGCTT	21	58.33	ATACAACGGTGGGCTCCTCT	20	60.9	115	430
SiILP5122	Chr4	1283943	JK569252	LOC|Os08g07960	GTCCGGACACTTTTCATGGT	20	59.83	CCTGCTAGCGTCATTCTCGT	20	60.56	111	96
SiILP112	Chr4	1285408	EC612465	LOC|Os06g03940	TTCGAAGAACAGCGTCATCC	20	61.33	CTTATCCAGTTTGATGGGGTGT	22	60.11	100	795
SiILP2260*	Chr4	1318895	JK556059	LOC|Os01g68330	TCGAGGTTGTCATTTTGTCG	20	59.69	TGATGGAAAATGGTAATATTGTGG	24	59.85	103	76
SiILP3048	Chr4	1562354	JK559383	LOC|Os07g01090	TCTTTTCATGATCAACACAGGTTT	24	59.91	TGGCAATGCAGTAAGGAAGC	20	61.3	110	531
SiILP3049	Chr4	1603287	JK559387	LOC|Os06g04390	TGGAGCTTATTACACTGCTTCAA	23	59.09	TGAGTGGCCTCTTTAGTTGTTG	22	59.42	102	216
SiILP1166	Chr4	1645763	JK550735	LOC|Os08g08080	TGGTGACAGCAGAGGAAGTT	20	58.44	AATACAGCCTTTGCCCCTTT	20	59.97	112	120
SiILP3733	Chr4	1659814	JK562712	LOC|Os01g40860	GCTGCTTCTGAATTCTTCAGTG	22	59.27	CAGATCTTTCAGGCTGTCACC	21	59.86	108	116
SiILP1198	Chr4	1660310	JK550845	LOC|Os06g04510	AGGTGCCTCCTCATTCAAGG	20	61.55	CCACCTTCATCACCCACATT	20	60.63	117	243
SiILP2795	Chr4	1822056	JK558225	LOC|Os01g58380	CCCTGGAGAATTCACTGGTT	20	58.99	ACTGCTGGAACACAATGCTT	20	58.37	105	101
SiILP1422*	Chr4	1842243	JK551849	LOC|Os01g07960	GACAACTTTCCAATCAAGATGATG	24	59.88	CAATAGTCTTGGGCACTACACG	22	59.69	107	81
SiILP136	Chr4	1851378	EC612717	LOC|Os06g04800	AGTTGCGGCCAACTTGATTA	20	60.64	CTGGCCTCCCTCATATTTGT	20	59.01	100	91
SiILP2412	Chr4	1882331	JK556758	LOC|Os02g43480	TGCATCAAATTGACTCCTTCA	21	59.26	CAATCGTCATTGACAAAGTGC	21	59.19	106	488
SiILP4617	Chr4	1947920	JK566951	LOC|Os01g18320	GCCAGCTGAAGCATGAAAAT	20	60.36	AATTGCCTTCAGACCTGGTG	20	60.11	110	161
SiILP3864*	Chr4	2021480	JK563343	LOC|Os06g05110	CGTACAACAATGGCAATCCA	20	60.38	TCAGGTAAGCCACCACCTTC	20	60.11	106	69
SiILP4746	Chr4	2111088	JK567521	LOC|Os06g05180	TTCATATCTTCCTAGCAAAGTCTCAG	26	59.52	TTTGGATATTCAGAAGGATCTGC	23	59.58	111	82
SiILP4373	Chr4	2217260	JK565660	LOC|Os07g37140	TGGTCCCTGCAACTGTAAAA	20	59.17	TGGTTGGAAATTTTTATGCTGA	22	59.47	108	226
SiILP3752*	Chr4	2270154	JK562850	LOC|Os12g08740	GCAGCGGTTTCCTTGATCT	19	60.35	AAGGACAGCACTCCGATCAT	20	59.69	101	2133
SiILP3515	Chr4	2445831	JK561546	LOC|Os03g07790	CAGTGGAAATGTGCAATTGGT	21	60.8	TTCAACTCCTTGGCAATCTG	20	58.85	114	639
SiILP4435	Chr4	2704666	JK565986	LOC|Os06g09630	GACAAGGACCGTGATGGTTT	20	59.83	CTGCAATTATCGGTGCATCA	20	60.63	100	212
SiILP2588	Chr4	2705988	JK557395	LOC|Os06g09630	TCAAATTCAACCGCTTCCTC	20	60.19	CTTGGTGCAGCAGGTGGT	18	60.9	110	179
SiILP3857*	Chr4	2946646	JK563323	LOC|Os06g09450	CGCAAGTGGATCTCTCGTTT	20	60.4	TTGCCAATGATAAGGTCAGG	20	58.57	113	73
SiILP4757	Chr4	2946840	JK567554	LOC|Os06g09450	CAACTACAGTGATGGCAACCT	21	57.74	AGGGTATTTGGTTTTCTCCAA	21	57.6	100	593
SiILP766	Chr4	3035572	JK548835	LOC|Os07g31540	ACACCCATGCTGGATGAAAT	20	60.2	TTGCTTCTGGATTATCTTCAGG	22	58.47	106	526
SiILP4965	Chr4	3099342	JK568419	LOC|Os07g49150	CTACCCAAGAAAGAAGTTTCTCC	23	57.67	CTCATACCCTTGGTGCAAGA	20	58.72	101	86
SiILP1396	Chr4	3137640	JK551756	LOC|Os06g09280	GGAATCATTAATCATCATCCCAGT	24	60.28	TTTCTTGGAACAACCGGAAG	20	60.08	104	162
SiILP1371	Chr4	3138830	JK551641	LOC|Os11g36440	TCCATTTTTGGATCTCTGTCTG	22	59.17	TGGACTAGAGCAAAAATCTCCTG	23	59.9	106	584
SiILP1353	Chr4	3313200	JK551529	LOC|Os06g08840	GGGAGCTCGAGGACGAGT	18	60.51	TCCCTCTTGTCATCAAAATCAA	22	59.55	103	145
SiILP2529*	Chr4	3389553	JK557167	LOC|Os06g08790	TGGACAACCAAGGAAGATCG	20	61.03	GAAGGTAGTAAGCACAAGTTGCAG	24	59.55	100	311
SiILP2528	Chr4	3392467	JK557166	LOC|Os06g08790	GGGTATTGATGCCTTTGAGG	20	59.39	GCCCGTCTGCAAATTTCTAA	20	60.21	102	150
SiILP2917	Chr4	3411311	JK558771	LOC|Os06g08730	CTTCCACAGAAACTTCAACTCG	22	59.03	TCGTCAACAACTGCAGAACC	20	59.88	100	82
SiILP5113	Chr4	3460241	JK569211	LOC|Os06g08670	TGTACATATACTCAACTGAAAGACTCG	27	58.14	GAGATATCCACCTACAACTTCACC	24	58.1	101	100
SiILP2008	Chr4	3632916	JK554566	LOC|Os03g54770	ATGACAAAAGCTTAGTTCACAAAA	24	57.31	TGAGATCCAAGAAAGGATCAAA	22	58.76	108	73
SiILP2411	Chr4	3681690	JK556757	LOC|Os02g49780	AGAGCTGGAAATCCTGGACA	20	59.8	CCAAGTATTCCCATATCTTCTCC	23	58.06	101	105
SiILP714	Chr4	3694158	JK548596	LOC|Os01g68010	TGGAGCAAGAGATTGTTTTACC	22	58.38	CCCACTAAGCAACTCAACGA	20	58.92	108	82
SiILP2222*	Chr4	3700239	JK555859	LOC|Os06g08480	GAACTTGTCATGGCCCATCT	20	59.93	TCCTGACCAACACATCATCAA	21	59.95	103	102
SiILP3458	Chr4	3779919	JK561343	LOC|Os06g08400	TCACGTGAAGTGGATGGTACTC	22	60.03	GCACTCCAGGCAGAGCTTAC	20	60.16	108	533
SiILP1463	Chr4	3870847	JK552037	LOC|Os11g36430	TCAGATAGATTCACATGGAGCAG	23	59.35	GATGTCATCCAAAACTTGAACC	22	58.41	103	118
SiILP771	Chr4	3928734	JK548857	LOC|Os04g46620	TGGTGTCCAAGTTCTTGTAACTG	23	59.2	CAACATTAGCTCCAGCCTTG	20	58.53	113	77
SiILP3474	Chr4	4274115	JK561400	LOC|Os06g07540	AGGACAACTTTGAGCGATGC	20	60.41	ATATTCACGGACACCGCAAT	20	60.22	108	678
SiILP2205	Chr4	4335007	JK555803	LOC|Os06g07230	TGGAGGTCCCAAACCAGTTA	20	60.35	ATCACCCTGAGGACCAGCTT	20	61.05	118	852
SiILP2030	Chr4	4336023	JK554667	LOC|Os03g60110	TGTAATGGTGTGAGTTGCTTGA	22	59.24	GGGTGCAGAAAGTTGCTCAG	20	60.97	100	502
SiILP297*	Chr4	4424059	GT228103	LOC|Os06g07090	CTTCAAGGATATTCAGTCAGGTCA	24	59.65	CATATTCACCGATGCACCAA	20	60.34	100	92
SiILP373	Chr4	4506923	JK547051	LOC|Os08g29370	GCCTGAGACGACTTGGATTG	20	60.8	ATTGGATGGACGGTATGCAG	20	60.74	106	298
SiILP36	Chr4	4518950	EC612047	LOC|Os07g42300	CCAACAAACTTCCAGAAAGGA	21	59.2	AAGTGCTGCAGTTCGCATC	19	60.16	108	571
SiILP3777*	Chr4	4615754	JK562957	LOC|Os06g06790	ATGAGTTTGGCCATGTCCTT	20	59.41	TGAACAATTATCCGACGCTCT	21	59.72	100	200
SiILP1792	Chr4	4630306	JK553626	LOC|Os06g06770	TTCCTGCACAGCTCTTACAAA	21	58.71	CGTTCACCATGATAGCGAGA	20	59.82	110	281
SiILP520	Chr4	5013867	JK547781	LOC|Os09g11450	AACAGCAACACATTCGGTCA	20	60.16	GGAAGCGTCAGCGACTACAT	20	60.43	106	86
SiILP4959	Chr4	5034859	JK568403	LOC|Os06g06560	ACTGCTGAAGGTGGACAAGG	20	60.3	TGGCAGGGTTCCAATCATTA	20	61.23	103	74
SiILP4385*	Chr4	5099703	JK565731	LOC|Os11g05700	CAGTTCTTTCCTTTTCTGCCTTT	23	60.27	TTTAAGGACAGGCCATACGA	20	58.24	100	580
SiILP162	Chr4	5110024	EC612934	LOC|Os02g40030	TGTGTTATGGCTGAGCTTGAA	21	59.48	AAGTCCCCTTGTGTGTGCAT	20	60.43	106	108
SiILP2658	Chr4	5111355	JK557634	LOC|Os06g06410	TGCTCATTAGATTCTTGGTGCT	22	59	GAAGGTTCCTGGTGTTCCAA	20	59.94	103	492
SiILP2065	Chr4	5132888	JK554765	LOC|Os06g06370	TGGTTGGCAAAATAATGAAGC	21	59.96	CGCAGTCTAGCAATGCAAGTT	21	60.59	111	246
SiILP732	Chr4	5386102	JK548665	LOC|Os11g11240	GACCGGAAGCCCTTGTTT	18	60.05	TTACAAAGTCAAGATCGGACTCA	23	58.89	100	424
SiILP3144	Chr4	5456086	JK559817	LOC|Os07g46440	ATCCACAGATGCTGGAGGAG	20	60.22	TCCTCAAGGTGTGCAAACTG	20	59.87	103	221
SiILP4694	Chr4	5466246	JK567277	LOC|Os06g05950	CTCTGTATGTGCAGTCACGACA	22	59.97	CTCCGCTCCACGGATTTG	18	62.75	106	96
SiILP4693*	Chr4	5467322	JK567276	LOC|Os06g05950	GGCTCACGAGAGATGGTTCT	20	59.41	CATCACCGGCAACGTATCTT	20	60.91	110	322
SiILP3253	Chr4	5587717	JK560340	LOC|Os08g07960	CGCGTGGATTCCTCAGAT	18	59.74	TTGCTGGATATGCACAGGAT	20	59.1	100	605
SiILP1620	Chr4	5771535	JK552766	LOC|Os02g01100	GTTTCCTGATCCATCGGCTA	20	60.04	GGGTGTAGATGAAATCCTGCTT	22	59.49	115	105
SiILP1050	Chr4	5959491	JK550208	LOC|Os06g11320	CTGCCGGGGGAAAGAAAC	18	62.85	AATCAAGAGCAGAAGGCATTT	21	58.08	102	343
SiILP2852*	Chr4	6010751	JK558419	LOC|Os06g11370	TCCTTGACGGCTCCATCTAC	20	60.22	ATGCCACAGTGAAGGCTTTT	20	59.74	102	88
SiILP2264	Chr4	6163162	JK556088	LOC|Os09g36350	GCTATTCACCTTAATCAAGATGTCG	25	60.38	AAGAACAAGTGCAGCATGGA	20	59.44	111	94
SiILP1229	Chr4	6164873	JK550992	LOC|Os02g07120	GTAGTCGCTGCCACTTATGC	20	58.56	GTCACAAACCCAAGGGTGAT	20	59.68	113	162
SiILP4165	Chr4	6201144	JK564654	LOC|Os06g11140	CTCGGCCTACATCAACTGAC	20	58.31	AGCAGTGTAAAGGCCACCAA	20	60.69	116	115
SiILP524	Chr4	6339617	JK547806	LOC|Os01g40420	AACTAACTGCCCAACCCTGA	20	59.59	GCTCCTGTTTAAGATTGCTCTCA	23	60.03	109	86
SiILP2327	Chr4	6341074	JK556395	LOC|Os03g02030	TGAGAATGATTGCTCTCAAGC	21	58.19	TGTGTGCTTACATGGAATGG	20	57.97	103	323
SiILP883	Chr4	6637046	JK549427	LOC|Os05g07700	CCGGCAGATAACTTGGTCTC	20	59.69	AGGGGTAGTCCTCGAGTGAAG	21	59.75	107	221
SiILP2276	Chr4	6746858	JK556160	LOC|Os10g25770	GGAAATCTCCTGTTGGAGCA	20	60.19	CAACATAAGTTGCTTCATTTATCTGC	26	60.41	102	306
SiILP2789*	Chr4	6749367	JK558197	LOC|Os10g25770	TGATCTCACGCTGCTTCTTC	20	59.27	CTCCAAAAGAACGGCATCAA	20	61.14	112	105
SiILP2608	Chr4	6808875	JK557457	LOC|Os06g10620	CCAGGAGTTAGTTTCAATGATGC	23	60.01	AGAATTTGGAGTCATCGGTTG	21	59.04	108	155
SiILP2543	Chr4	6849929	JK557223	LOC|Os01g58114	CTGGATCGATACTGTCAGTGG	21	58.17	GCAGCATACTCTGGTTGAAGC	21	60.04	102	2869
SiILP4003	Chr4	7345635	JK563911	LOC|Os02g49150	GCAGTTCTGAAATGGTTTCCA	21	60.1	TTCACGAGCATATGGCTATCTT	22	58.88	106	88
SiILP2595	Chr4	7356316	JK557416	LOC|Os11g16540	AGCTCCATTGCAAGCCTTT	19	59.97	AGTGGTGGCCCATTCATTTA	20	60.19	118	600
SiILP4247	Chr4	7424642	JK565150	LOC|Os08g45220	ACACGCCCTAGCACTCTTTG	20	60.45	AACAAGTTCACGCTTCTTGC	20	58.16	113	288
SiILP2179	Chr4	7616736	JK555690	LOC|Os06g11790	AGTCCGCACGGTCACAGAT	19	61.75	ATGTCGAGCTATGGGGCTTC	20	61.51	103	116
SiILP3205	Chr4	7618863	JK560144	LOC|Os06g11790	TCTCTTCCCGTTCTTGTTCA	20	58.41	AGCACAAAGCCTGCTCCTT	19	60.15	105	297
SiILP3452	Chr4	7719600	JK561313	LOC|Os03g04300	GAAAGTCTTCTGAAACATAATGTGGA	26	59.94	TTGATAATAGCAGCCTTCTTTGAA	24	59.46	101	309
SiILP1711	Chr4	7772165	JK553266	LOC|Os06g11990	TCCTAGTGCATTCTGCAAGC	20	59.18	GTCAAAGGCCCATACAAAGG	20	59.43	112	216
SiILP1603*	Chr4	7772166	JK552674	LOC|Os02g32730	ATCCTAGTGCATTCTGCAAGC	21	59.49	GCAAAGGCTTCATCCCATT	19	60.03	100	913
SiILP4365	Chr4	7772950	JK565637	LOC|Os06g11990	CTGTTCAACAATCACACTATACAAGA	26	57.54	TAGCACTTCCAGATGCCCATA	21	60.61	100	236
SiILP4666	Chr4	7777529	JK567167	LOC|Os03g16690	GCTGCTTGATATGCAGAAGTTG	22	60.05	CGTTGCTCCCAGTTGCTATT	20	60.27	117	446
SiILP4936	Chr4	7780515	JK568288	LOC|Os03g19760	ACCTGTTAATGGCAACACCA	20	58.9	TACGGAGAGGAACTGCAAGG	20	60.39	117	76
SiILP4006	Chr4	7839533	JK563915	LOC|Os06g40940	TGTGGATGGTAGGCATGTTG	20	60.39	TCATCCATTTCCACCCTTTG	20	60.69	102	308
SiILP2809	Chr4	8026512	JK558283	LOC|Os11g07040	TCCTAATGTTACAGTAAACCCTGATG	26	59.75	TGGAGTAACATCCAGAAGAACAA	23	58.75	109	91
SiILP1096	Chr4	8124825	JK550422	LOC|Os06g12160	GGTCCAGTGACATAACGAAGC	21	59.61	TTTTTGTCCTCCTCAATCTGG	21	59.16	106	96
SiILP1855*	Chr4	8711757	JK553878	LOC|Os01g36580	GCATTTGGTTGCCTTTCTGT	20	60.12	CGCATGCACAAATATCTTCAG	21	59.34	106	430
SiILP3259	Chr4	8719467	JK560369	LOC|Os06g12460	CTTCAAAGTAGAGCAGGAAGCA	22	58.93	CCCCGGCTTCCTTTATGG	18	62.61	101	126
SiILP2084	Chr4	8720366	JK554819	LOC|Os02g35180	GGTGGTTTATATCCCAACAGC	21	58.32	TCCGGTGGAAAGACATAACA	20	58.97	113	1040
SiILP2519	Chr4	8720845	JK557143	LOC|Os12g40560	ACCAAGTTGTAGGTCGCACA	20	59.21	CCCGCAGATACTTGAAAAGC	20	59.85	105	253
SiILP4288	Chr4	8788250	JK565331	LOC|Os03g18370	TGCTCCAGAAGCAGTCATCA	20	60.71	CAAGATTTGTGGTCTGCGATA	21	58.78	120	975
SiILP4122	Chr4	8788464	JK564443	LOC|Os12g37939	TTCAGATTTGGATCCGGAGA	20	60.54	TCTTGCTTCTGCATCTCATCA	21	59.69	105
SiILP753	Chr4	8896701	JK548783	LOC|Os06g12600	CAAGTGCTGATATGCTACTTGAAGA	25	59.99	TGTGCAGTTTTACAAGGCTCAG	22	60.47	115	79
SiILP754*	Chr4	8898653	JK548784	LOC|Os06g12600	GAATCGCGCCTCTCTCTGT	19	60.66	CACAGATTTTTCACTGCTCCAG	22	59.91	101	71
SiILP1789	Chr4	8932663	JK553614	LOC|Os02g33020	AAAAGAAGCCATTGAGAAAAGG	22	58.93	TGAAGCTTGAGATCTTCTTCCA	22	59.19	102	189
SiILP3010	Chr4	8933185	JK559207	LOC|Os01g34700	GCAATCCACATCTCCCAACT	20	59.93	CATCAGATGCTGTGCCTCA	19	59.48	102	72
SiILP614	Chr4	8935980	JK548156	LOC|Os06g12630	GCATTAGAGGAGAAGTACCCTGA	23	58.93	GCTTTTGAGGAAACCGATGA	20	60.19	102	157
SiILP2115	Chr4	10012136	JK554922	LOC|Os06g13720	CAAATTTGCCAAAGATCATGT	21	57.62	GGTGCTACCAGGATCTGACA	20	58.67	100	523
SiILP451	Chr4	10071023	JK547450	LOC|Os07g29620	TCTGTTCTTGATGGCCCACT	20	60.66	GGCAAGTTCAAGCCAGTGAT	20	60.26	102	1239
SiILP3795	Chr4	10073022	JK563035	LOC|Os06g13810	TTACATTGGAGTGCGCTTTG	20	59.87	TCGGTAAGGTAGTCTGTGACATTC	24	59.59	106	83
SiILP463*	Chr4	10370173	JK547515	LOC|Os06g14040	CACCAGAATTCGTGTTGCAG	20	60.3	ACGGGTATCCCTCCTTCAAT	20	59.65	108	130
SiILP1030	Chr4	10465708	JK550101	LOC|Os06g14324	TCGTGAAGATGTTCTCTGTTCC	22	59.33	CAAGCTAGCAAGTGATAATGAAGG	24	59.49	106	516
SiILP3900	Chr4	10525212	JK563474	LOC|Os02g41470	AAAGCAATGCATGGAAGTGA	20	59.28	CATCTGGTCTGACCTTTGCAT	21	60.13	106	91
SiILP4344	Chr4	11031577	JK565547	LOC|Os07g31460	AAACCTTGGATTGGAATGTGA	21	59.28	ATTTGAGACCCGTTTCTTCC	20	58.09	112	86
SiILP3791	Chr4	11989756	JK563021	LOC|Os05g38370	CCGGAAAGCAAAGGATGAT	19	60.02	CCTGGGTGGTGTCAAAAACT	20	59.86	110	1330
SiILP182	Chr4	12216113	EC613062	LOC|Os06g15990	AACACACCAGCGGCCAAT	18	62.54	AAGAGATATTTGGGCCTGTCC	21	59.43	103	151
SiILP4083	Chr4	12216251	JK564258	LOC|Os11g42420	CCCTTCTCCCTCCCGATG	18	62.92	ACCCTAACACGCGCTCTCA	19	61.95	113	190
SiILP3946	Chr4	12312880	JK563648	LOC|Os06g02220	GGCAGTTGGAGTTTCTAAAGATCA	24	60.96	AACCTGATCTCGGTGACAGC	20	60.27	101	84
SiILP2975	Chr4	13175371	JK559036	LOC|Os08g27150	CCATGTACGGCAGGAACAG	19	60.12	GTGGTCGCAACCAACACC	18	61.03	110	116
SiILP2150	Chr4	13992572	JK555513	LOC|Os06g01460	AAAGCCTGTCTGGCATTTTC	20	59.32	TTGTCAAGTCCCCCAAGAAC	20	59.94	102	333
SiILP1053	Chr4	14536855	JK550227	LOC|Os05g04370	GATCTGTGCCCCTTGCTC	18	59.3	TCCAATGTTGATGTACGCTACC	22	59.89	114	142
SiILP1427	Chr4	15486844	JK551857	LOC|Os02g43710	TCCCTTGTAGACAGGCTTCC	20	59.28	ATTGGCTGTTGAAGGGGAGT	20	60.88	103	85
SiILP4014	Chr4	15549932	JK563934	LOC|Os06g21380	ATGGCCATGAGTGCAAGACT	20	60.69	GACTCGACACCCTCATCCTC	20	59.64	109	369
SiILP2941	Chr4	15632162	JK558846	LOC|Os06g21390	TGTACTTCCATCATCAGCATCA	22	59.15	ATGCCCCTTCGGTACAAGTT	20	60.74	100	82
SiILP1632*	Chr4	15725450	JK552814	LOC|Os09g12570	AAAATGGTGGCTGCTGTGTT	20	60.56	TCTCTGCTTGAGGATGTTGC	20	59.12	112	155
SiILP2806	Chr4	15865505	JK558268	LOC|Os06g21560	GGACCATGTCTTCCTTGGAG	20	59.51	CAAGCTGCTGCTGAGTCTTC	20	59.06	104	2115
SiILP3942	Chr4	15866594	JK563636	LOC|Os06g21560	AGTCGTTTGCTGGAGAAGGA	20	59.99	TGATGTATCACCATTCCTCATCTC	24	60.22	108	84
SiILP2298	Chr4	15868053	JK556280	LOC|Os06g21560	CAGTCATCCAGCTAATTGACTAACA	25	59.74	TGTGAGGCAACACTATCATCTG	22	58.8	105	80
SiILP2197	Chr4	16476627	JK555747	LOC|Os06g22060	CTTTTTCGGCTACCAAGCAA	20	60.37	GGCCATGTAGCCATTCAGAC	20	60.49	118	85
SiILP3582	Chr4	16502401	JK561863	LOC|Os07g47180	CTGAATTGCTGGCTGGAAAG	20	60.9	TTCCAATATTCTTCCGTTGGA	21	59.4	103	597
SiILP4825	Chr4	16558840	JK567851	LOC|Os06g45360	TTTGTCAAGATTGCTAGAGCAGTTA	25	59.65	AGGTTTACCCACGACCACAT	20	59.19	108	431
SiILP4751	Chr4	17558156	JK567532	LOC|Os08g16480	TGCACATACTGAGACTGAGAAAAA	24	59.09	GGATCCAGTAACAGAACAACAGC	23	60.05	110	85
SiILP218	Chr4	17670671	EC613396	LOC|Os01g65090	GCCAACATGCAAGACGAAAG	20	61.75	CTGCGGATGGCAGAAGAT	18	59.9	100	80
SiILP4919	Chr4	18095428	JK568235	LOC|Os09g10930	CATGCTGAAATTGTTTGCATAAG	23	59.67	AGAATAGCTCCAGCGCACAT	20	60.01	116	391
SiILP4648	Chr4	18174154	JK567078	LOC|Os03g13550	GGGATGCTTCAAGAAGCTGA	20	60.48	AAGTAGCCGTTCCAGAAAGC	20	58.6	114	320
SiILP1390	Chr4	18369352	JK551729	LOC|Os06g29180	TCAATTGTAGTCCCAGAGATGTG	23	59.11	ACATTGCTGGGTATGGTGGT	20	60.12	115	97
SiILP1368	Chr4	18370118	JK551634	LOC|Os06g29180	ATGCTATGCTTCCAAAGTGTGA	22	59.78	TTCTTCATCTTTGCGATCCTC	21	59.4	100	292
SiILP1384	Chr4	18985671	JK551687	LOC|Os01g25440	TGGTATTCTTCCCATATCTCCTAA	24	58.13	TTGAAAGAAGAGCAATCAAGAAA	23	58.31	114	99
SiILP2630	Chr4	19160523	JK557548	LOC|Os05g33710	TGGAAAAGACCAAGCAATCA	20	59.25	TGATGCTTTGGATACCTTGAA	21	58.23	117	364
SiILP2637	Chr4	19164088	JK557564	LOC|Os06g27800	TTGGTCTGTTTGATGGGAAT	20	57.83	AAACCCATATTATGTGCCCTTG	22	59.97	100	365
SiILP3414	Chr4	19164836	JK561162	LOC|Os01g65986	TCACACCTGTAAATGACGATTTT	23	58.55	GTGCATCAAGCATGGAGAGA	20	59.95	105	97
SiILP2853	Chr4	19608345	JK558421	LOC|Os02g15970	CAGGGTGTAGAAGTAGCAGAAGA	23	57.85	TTGGCGGTTATGGGTATGAT	20	60.04	101	87
SiILP1783	Chr4	19839432	JK553579	LOC|Os06g51330	CTGCTGATGCTACTCCAAAAA	21	58.19	CTAAATCAATAGCCGGTGCTG	21	59.75	105	189
SiILP4059	Chr4	20192218	JK564174	LOC|Os12g16240	TTCACTCTATGCCCCTTTGG	20	60.07	TGTATAAAGGTTGCACTTGACTTTG	25	59.66	101	79
SiILP713	Chr4	20619592	JK548593	LOC|Os03g36780	CATCTGTACATCTTGCGAGACA	22	58.95	ATGTTTGGATACGCAACAGC	20	58.65	102	104
SiILP2670*	Chr4	20619637	JK557686	LOC|Os01g46750	TGTAAATTCTCCTTTCCCCTGA	22	59.94	GAAGGTGACGACACAATCGTAG	22	59.66	102	143
SiILP712	Chr4	20625523	JK548592	LOC|Os03g36780	TGATTACTTGCACAAAAAGCAA	22	58.54	TTCAAATTTACCACCAGAACCTG	23	60.26	100	81
SiILP500	Chr4	20626989	JK547699	LOC|Os03g36780	TGATGTCTTTGGCAGTTTCG	20	59.84	AACCGACACGGAAAGTAGGA	20	59.59	102	920
SiILP2799	Chr4	20755863	JK558245	LOC|Os12g41190	AGAGCATGCGTTCCAATGTT	20	60.67	CGAAAAGATACTCTGCCCTGTT	22	59.78	104	78
SiILP118	Chr4	21561263	EC612513	LOC|Os03g50440	TGGTCTTCATTACCTTCTTGAGG	23	59.64	GGGAACATACAATGGAGGACA	21	59.66	100	339
SiILP541	Chr4	21614891	JK547875	LOC|Os06g24704	TGATGTCCAGTCCACATTTGA	21	59.95	TGGCTTCTTCTTCTTTTGTGC	21	59.62	103	97
SiILP79	Chr4	21615450	EC612270	LOC|Os06g24704	TGCTTGATTATCCCAGTCACC	21	59.95	TCAGGAGTTCTTTTTACATACATCTTT	27	58.09	112	249
SiILP3209*	Chr4	21620760	JK560159	LOC|Os09g32800	TTTGTCCCGGCTTTGTTAAT	20	59.45	CAGAAGCCGTCGATCTTGTT	20	60.4	106	583
SiILP3901	Chr4	21770742	JK563479	LOC|Os06g24594	AATTCCCGGTCGTGATGAT	19	60.15	TGCATTCTGTTATTCTTTGCTCA	23	59.9	105	110
SiILP355	Chr4	23590797	JK546950	LOC|Os06g23460	GGATCATTTGAGCAAGGTAGC	21	58.8	CAGCACTGTTTGGTATGACAACT	23	59.23	118	85
SiILP3329	Chr4	24065301	JK560742	LOC|Os06g23684	GCTGGAGATTTGGCTGGATA	20	60.18	CAAATGTTGCAGGATCTGTTG	21	59.18	114	103
SiILP3471	Chr4	24231675	JK561396	LOC|Os09g16380	ATTCTGTGCCGTTCTTCAGG	20	60.26	CAGCACCGATGAAAACAAGA	20	59.84	113	176
SiILP2980	Chr4	24522559	JK559062	LOC|Os06g04510	ACAAAGAGGGCCTTGAACTG	20	59.33	CTGAAGAATTCAGAAGCAGCAA	22	59.77	100	805
SiILP540	Chr4	24524299	JK547869	LOC|Os02g57540	AGCTGGTCATGAAGTGTCTCC	21	59.32	CCCCTTGTTTAATCGCATAAG	21	58.64	119	97
SiILP141*	Chr4	25048791	EC612731	LOC|Os06g30750	TCTTCAGATCATGCCCCATT	20	60.43	TCCTCTGGTGGAGATACCTGA	21	59.66	116	276
SiILP1511	Chr4	25604534	JK552274	LOC|Os02g16040	TGCATATTTCTGGGTCCAGTT	21	59.44	GACAGACCCAAACCCAGATG	20	60.36	109	116
SiILP4750	Chr4	25743656	JK567531	LOC|Os08g16480	CGTATTCACTTCTATGATTTTATGTTG	27	57.56	CATCTGAAATCTCGGCTGCT	20	60.5	103	91
SiILP195	Chr4	26092917	EC613182	LOC|Os06g33320	GGTCAGGAAGGCTGAGAAGC	20	61.45	TATCATGCCAAGGCAAGGAC	20	61	109	372
SiILP3069	Chr4	26629954	JK559480	LOC|Os06g33710	TGGAGAAGATTTTGTACCAAGG	22	58.24	TCAACTGAACTATACCATCAAGCA	24	58.83	105	101
SiILP3438	Chr4	26630431	JK561251	LOC|Os06g33710	GCCAGACATGATTCAGTGGA	20	59.64	AAGTCGGACACGAGGATCTTT	21	60.12	120	127
SiILP2303	Chr4	27111545	JK556313	LOC|Os06g34040	TGGTTGAGCAACTATATGGGAAG	23	60.37	TTCAGCTCTTTCATAGAGAATTCCA	25	60.7	100	109
SiILP5000	Chr4	27838863	JK568630	LOC|Os06g34690	GTTCTGTTGAGGGGAGCAAG	20	59.84	CCACCTCCAGGTAGAAGTTTTG	22	60.03	116	920
SiILP2456	Chr4	27840244	JK556936	LOC|Os06g34690	GGTCTGCTTGGGAGCTGAG	19	61.11	AAAGCGCAGACGTTCAAGAC	20	60.58	117	341
SiILP5001	Chr4	27840293	JK568631	LOC|Os06g34690	CTGGGATCATCTGCTCATTG	20	59.19	GACATTGTCAGCGGTATCAAGA	22	60.14	106	120
SiILP3569	Chr4	28051010	JK561810	LOC|Os09g28000	ACCTTCCGGCAGAAGCACT	19	62.3	GCGCGATGGCAAGCTATT	18	62.36	100	591
SiILP4521	Chr4	28490044	JK566496	LOC|Os01g40860	GTTCAAGGCAAGGAAATGCT	20	59.32	TCTGCATTACCGACCGTAGC	20	61.19	110	96
SiILP3469	Chr4	28564018	JK561394	LOC|Os06g35530	GAATCCCAATTACACAGAATTCAA	24	59.27	GAGAAGGCGGGAAACAAGAT	20	60.58	112	333
SiILP3470	Chr4	28566094	JK561395	LOC|Os06g35530	TTGAACAGTGGAGGGAATGG	20	60.89	ATTCACCAAATCTGCGGTGT	20	60.38	115	163
SiILP2108*	Chr4	29354736	JK554897	LOC|Os07g07080	CTACCGAGAGAGGGCTGCT	19	59.71	TGAGGGTGTAGTAAGTTGTTTGGA	24	59.96	107	101
SiILP2792	Chr4	29356764	JK558213	LOC|Os06g36090	TTAACCCTCTTGCCATGTCC	20	59.93	CCCTGTAACCTCACGCAATAA	21	60	116	93
SiILP3187	Chr4	29362186	JK560060	LOC|Os03g51030	TTCCACTCTAGCTTACTCCAACAA	24	59.49	CAGGACCAACTGGGAGAAAA	20	60.08	101	173
SiILP3724	Chr4	29461756	JK562660	LOC|Os04g34100	TCAGATGCAACTTCAGCTTCC	21	60.53	CGGTGCATCCTGACCTTAAC	20	60.52	100	83
SiILP1285	Chr4	29479425	JK551270	LOC|Os06g02160	AATTTTTGGTTCCCTCGCCTTA	22	62.99	AATAGCAATGCCTTGTGAGTTC	22	58.4	100	92
SiILP3009	Chr4	29596854	JK559206	LOC|Os02g58730	ACAAATCGCCCCTTTGATCT	20	60.83	TTAGAATTTTCATCCGATTCTTGG	24	60.62	100	476
SiILP1025	Chr4	29829112	JK550076	LOC|Os04g31340	TTCTGAGAGGATGATGAGGGATA	23	60.05	TTGTTACAAAATCTTTCACCCTCT	24	58.32	101	87
SiILP1589*	Chr4	30025104	JK552612	LOC|Os08g19850	AGGCAGAGCAACAATTGACA	20	59.44	GGCATCAAACACACCAATATCA	22	60.63	113	68
SiILP151	Chr4	30370488	EC612826	LOC|Os06g45430	CAAGCTTGCTTACATCCAGAA	21	58.19	GAAGTTATCGAGTTCGTAATACACAAA	27	59.17	112	70
SiILP3079	Chr4	30403801	JK559525	LOC|Os06g45350	GCTCAAGTGACTTCCGGTCTC	21	61.35	CTAGCAGCGGCATCCTTGT	19	61.49	100	132
SiILP4381	Chr4	30540120	JK565720	LOC|Os06g45120	CGATCACCAAGGCCTGTTAC	20	60.52	CCTGGAATAGCACAGGTTCC	20	59.55	116	580
SiILP4968	Chr4	30649186	JK568447	LOC|Os08g44370	TCAGCTCTGGCACCTACTATTG	22	59.54	GTCACACAAGCAGCGTCTTC	20	59.63	106	76
SiILP3703	Chr4	30890012	JK562454	LOC|Os02g47900	TCATGAACATTTATATTGTTGGACTG	26	59.25	CCCAGTTGCAGAGGCATATT	20	60.1	110	85
SiILP3078	Chr4	31059004	JK559524	LOC|Os06g45350	GGGCTTGCACTTGGTTCTT	19	60.25	CAATGTTGAACCTGACTTTCCA	22	60.01	101	108
SiILP3114*	Chr4	31176579	JK559679	LOC|Os05g04520	ACTGCAGCTCTGGTTCTCCT	20	59.21	TTGAAGCCATCAACCGTAAT	20	58.09	119	476
SiILP1174	Chr4	31390448	JK550763	LOC|Os10g33800	CAAAGCTCAAGCATCTGTCCT	21	59.63	TGGAGCGAATTCTTTCAAGATAA	23	60.21	109	79
SiILP5075	Chr4	31408038	JK569026	LOC|Os06g44030	AGCAGAATCTGATAAAGTTGAAGC	24	58.32	TCTTCTTAAGAGAAGCACCTTGC	23	59.34	104	92
SiILP5107	Chr4	31410774	JK569159	LOC|Os07g10520	CTGGTCGCTGTGTTTCACC	19	60.3	CAGTACAGTCGGCTGATCCA	20	59.85	105	646
SiILP5076	Chr4	31410834	JK569027	LOC|Os07g10520	CAGCTGAAAGCAAGTGTCCA	20	60.17	ATGGCCTCTGGAGATGAAGA	20	59.76	113	75
SiILP4967	Chr4	31784554	JK568433	LOC|Os04g53490	GGAAGCCTGTCGAGAAGATG	20	59.95	GGGTCAACTATGTTGGGGAGT	21	60.1	103	73
SiILP4022	Chr4	31806951	JK563982	LOC|Os06g43860	GATCCTTAGTTGAGCGTGTGC	21	59.9	CTCTTCGCTTCCGCATTATC	20	59.94	103	97
SiILP2951*	Chr4	31807341	JK558884	LOC|Os08g34750	GCTTTAGTTGCAGCCCTGTT	20	59.52	CTCTACGTTGAAAGCCTGGTG	21	59.92	101	77
SiILP2745	Chr4	31807419	JK557991	LOC|Os06g43860	TGCTTTTGTCGGATGAGGAT	20	60.6	AGGAAACAGGGCTGCAACTA	20	59.88	102	105
SiILP2445	Chr4	31807564	JK556898	LOC|Os01g05840	CGCTCTACCAGGATTGCTCA	20	61.47	AACCAGCGTAAGCGGAACT	19	59.89	112	77
SiILP1993	Chr4	31813841	JK554493	LOC|Os06g43840	CCTGAAAAGTGACAATTTGCTT	22	58.43	CCTGACACCACCAGAGATGA	20	59.66	118	95
SiILP352	Chr4	31814322	JK546944	LOC|Os06g43840	GACAGATGTTTTGCTGGGAAG	21	59.73	CAACATTTGGGTGATGCAGA	20	60.52	100	87
SiILP4397	Chr4	31923116	JK565784	LOC|Os05g31770	TAAGCCAAAGGAGCCAGATG	20	60.34	CTGTCGGATTTTCCCATGAT	20	59.75	109	107
SiILP4328	Chr4	31924760	JK565485	LOC|Os10g38030	TAGCACCTCTGAATTCGCTGA	21	61.06	GCGAGATCGCACACAGTC	18	59.02	100	398
SiILP2592*	Chr4	31984916	JK557400	LOC|Os11g14220	GGGCTCCCATATACATTCACA	21	59.66	ACTAGTCCAGCCCACAGACC	20	59.18	104	215
SiILP1491	Chr4	32001332	JK552140	LOC|Os06g43640	ACGTTTTACGACTACAAATCTGG	23	57.48	CGAGCTGAATCTCCACTTCC	20	59.95	104	376
SiILP4911	Chr4	32003024	JK568200	LOC|Os06g43640	GTATGCTGTCAGGCGTGCAT	20	62.24	ACGCGCTTGAATTCATTCTT	20	59.85	108	65
SiILP4208	Chr4	32004631	JK564911	LOC|Os06g43640	TGGTTCTTCTTCAGCCTCCT	20	59.01	CCGGTGGAATAGAAATGACG	20	60.32	108	2335
SiILP1987	Chr4	32012157	JK554438	LOC|Os06g43630	TTTGTACGGAGATGAAGATAGCC	23	59.64	GACGGGCAATAGCCAGAAT	19	60.05	116	704
SiILP69	Chr4	32064756	EC612221	LOC|Os03g07190	AGCTTTGGAGAAGTCCATTGT	21	57.92	TCAGGACAGCGTTCTCTCG	19	60.28	119	91
SiILP3170	Chr4	32214038	JK559972	LOC|Os06g43280	GCAGTACAAGAAATACTTCGGAGA	24	59.02	CCAGGGGCTTCCTCAAAT	18	60	101	85
SiILP1373*	Chr4	32264248	JK551646	LOC|Os06g43200	TGCAAATGAAGCCAATGATG	20	60.61	TGCCAGTACAAGCAAGAGCA	20	60.74	103	590
SiILP3590	Chr4	32326030	JK561913	LOC|Os09g07900	GCACACAAGCGCTTCAGATA	20	60.17	GGATGGAAAGGTTTGTACAGAGG	23	61.08	104	106
SiILP4557	Chr4	32512146	JK566684	LOC|Os03g02640	CATTGTGCCCATCAGTGAAT	20	59.37	TGGTGATTTGTGGAGTGGAA	20	59.94	103	91
SiILP3985	Chr4	32544557	JK563828	LOC|Os06g42790	TGGATCCTGGAGTGTTTTCA	20	59.06	AAGGTTGGAAAGGGTAATAGGC	22	59.75	107	81
SiILP4975	Chr4	32603715	JK568468	LOC|Os02g47120	CCGGTGCTAAGAATTGAAGG	20	59.7	TCAGAAGCTTCAAGGCTAAAA	21	57.1	110	160
SiILP1055	Chr4	32792842	JK550241	LOC|Os07g23169	TCTTCAGTCAGTTAAAGATGCTGTG	25	60	CACAAGATTCTACTTCTTCTTCAGTG	26	57.94	101	82
SiILP4039	Chr4	32794321	JK564042	LOC|Os06g41990	GACAAATTGGATCTTGGTTGG	21	59.28	TTCGGCTGCTATGTAATCCTC	21	59.33	112	662
SiILP3933	Chr4	32855052	JK563609	LOC|Os08g41090	TTTCCAGTTCCAGCACATACTTT	23	60.05	TTGCATGAGCTTATGGTGGA	20	60.22	104	3312
SiILP4437	Chr4	33026550	JK565991	LOC|Os02g49080	AAACCCTCGCTCTTCTGTTC	20	58.53	CAGCAGCTATGGCTTTCTCC	20	60.12	104	91
SiILP425*	Chr4	33270093	JK547339	LOC|Os06g41360	TTGATGCTCCTTTAGCTATTGTTG	24	59.82	CCATGATAGCAACTTTCCCTTT	22	59.5	102	185
SiILP4172	Chr4	33433750	JK564707	LOC|Os09g19790	TCGCCTGCTATCTTTGAGATT	21	59.08	GATGCATACTATGTGCTTCAAGG	23	58.8	101	140
SiILP1047	Chr4	33485152	JK550194	LOC|Os01g01484	CGCTAGAATTTGTTACAGCATTG	23	59.01	ATGATCAAAGGCGCAAATTC	20	60.04	103	346
SiILP1383	Chr4	33831259	JK551685	LOC|Os07g18720	ACAGATCTGGTAAACAAGTCATGG	24	59.46	TCTTTGTTCTCTTCAGCTTTCTTTT	25	59.31	100	132
SiILP3886	Chr4	33964090	JK563421	LOC|Os06g40700	CAACCGCATATGTGCTGACT	20	59.75	CAAGGCTTCTGTGAACACCA	20	59.87	104	271
SiILP4817	Chr4	33996921	JK567786	LOC|Os06g40620	GTGGTAGGAGCAGTCGTGGT	20	60.18	GCAGCAGCTGATTTTGATGA	20	60.1	107	1230
SiILP1360	Chr4	33997935	JK551573	LOC|Os06g40620	TTGTTGATTATTAAGGCTTATTGTGTT	27	58.67	TGCATCCACAGTCTCTGTTGT	21	59.33	103	107
SiILP4816*	Chr4	33998746	JK567785	LOC|Os06g40620	GAGAAGGCCAAGAATTTCACC	21	60.07	TTCCAAGCTGCTCAATTTGT	20	58.5	100	594
SiILP3256	Chr4	34069649	JK560357	LOC|Os06g30020	TTATCCGGCATTACATGTTGA	21	58.9	TTCATCATCCATGGTAGCACTC	22	59.96	100	91
SiILP1236	Chr4	34236762	JK551025	LOC|Os03g57040	GGCTCACCAAGTGGTATTCG	20	60.52	GTTGCAGAGTTTGGGTCCTC	20	59.7	101	156
SiILP1836	Chr4	34238361	JK553798	LOC|Os03g57040	ATGGAGCTGGCTTCCTCTTT	20	60.35	TCTTATCGCTGGCGAGCTT	19	61.16	105	87
SiILP4888	Chr4	34238363	JK568140	LOC|Os03g57040	TTATGGAGCTGGCTTCTTCTTT	22	59.52	GCTGGCGAGCTTCAAGAAT	19	60.64	100	117
SiILP3984	Chr4	34534884	JK563824	LOC|Os03g16120	TGCCAAGAGCAACTACAACTTC	22	59.56	ACTTCCGGAGGCTTAAGAGC	20	59.98	111	115
SiILP2151	Chr4	34538638	JK555530	LOC|Os02g11050	GCGTACCATGCTTGAGCTTC	20	60.94	GAAGGGCTTGATCCAAGATG	20	59.63	107	116
SiILP800*	Chr4	34546238	JK548979	LOC|Os05g37200	AGTTCGTCGCCTTCTCCAT	19	59.82	AGCAGCAGGTATCCGAAGAA	20	59.98	106	140
SiILP4951	Chr4	34593742	JK568385	LOC|Os05g02010	AGGATGGCAGGTTCATCACT	20	59.53	TGAAGCTGACTCCACATTGC	20	59.99	113	273
SiILP3280	Chr4	34613435	JK560456	LOC|Os06g39690	GCTCTTTGTCCTGGGATCAT	20	59.09	TGTGCTCCAGAAGGAAAAGG	20	60.37	106	239
SiILP3554	Chr4	34614847	JK561736	LOC|Os06g39690	CCCCAGACATAGAAACACCAA	21	59.84	CCTGTCAGTTTATCTCCTTTTGC	23	59.32	112	81
SiILP3279	Chr4	34615565	JK560455	LOC|Os06g39690	CTTCACCGGGCTGTCGAT	18	62.24	AATCCTTCGAAAGAGAAGTATTCA	24	57.71	111	454
SiILP900	Chr4	34627811	JK549525	LOC|Os06g39640	CAGCATGTGAGTGGTTAAGTGG	22	60.6	CAATGGAGCATCGGTGAAG	19	60.21	100	85
SiILP899	Chr4	34630209	JK549524	LOC|Os06g39640	AAGACATGGCATGATCCTCA	20	59.04	TTCTCAATGGTTTCTGCACAGT	22	59.78	100	82
SiILP3084*	Chr4	34776471	JK559545	LOC|Os01g34390	GGCTCAAAAACTGATTCAACC	21	58.68	TTGAAGGTGTACGTGCTGTTTT	22	59.72	106	103
SiILP3479	Chr4	34780230	JK561412	LOC|Os06g39344	TGTTCCCAGATGTTGGCTTT	20	60.49	TCAGCAGGTGATGATATCCTTTT	23	59.98	106	689
SiILP471	Chr4	34780242	JK547566	LOC|Os06g19650	TTTTCAGGCATGGCTAGGAG	20	60.34	TGCTTGATGGATGGAGTGAC	20	59.64	101	287
SiILP213	Chr4	34781361	EC613355	LOC|Os06g39344	ACAAATCCAAGCGTCAAGTG	20	58.78	TTGCACAAGTGGTGTGCTTT	20	60.35	121	247
SiILP1634	Chr4	35044043	JK552822	LOC|Os01g17279	GGAGAGGCTGCTCTCAATCA	20	60.65	TGCTGCAAATGTTTTGACTTC	21	58.96	105	176
SiILP5078	Chr4	35098699	JK569042	LOC|Os11g31640	TCCCTGAGTAATTCTAACAACTTCAA	26	59.63	CCTGCAGAACCACCAAAGAT	20	60.11	106	235
SiILP2010	Chr4	35473913	JK554574	LOC|Os06g30020	CGCTATGTTACAGGGGCAAT	20	59.98	TCAGTAGGCTCAGTCTCTCATCA	23	59.25	103	892
SiILP288*	Chr4	35821697	GT091033	LOC|Os06g37180	ACTCGCCGTGGTCAAGTTT	19	60.71	AACTGCACAGTTGTGTATTTGTTG	24	59.18	101	417
SiILP4018	Chr4	35822709	JK563963	LOC|Os06g37180	TGCTCAGATTTGTCGTCAGG	20	59.98	CCATGTTCACTCCCATAGCA	20	59.52	116	90
SiILP2743	Chr4	35823200	JK557987	LOC|Os06g37180	TCAAACGCGATTTTGAAGAG	20	59.04	GCAATCCGAGGGGTGATAAT	20	61.04	103	86
SiILP417	Chr4	35823536	JK547278	LOC|Os06g37180	GGAAGCACGTACTTGTCATCTT	22	58.4	CAGGATAACCACGCCTACCT	20	59.08	105	140
SiILP4754	Chr4	36239028	JK567539	LOC|Os11g44790	ACATATACAAGCTATTTGCAGCAG	24	57.8	GGTGTTGATGCCAATGGAG	19	59.91	112	363
SiILP385	Chr4	36239879	JK547098	LOC|Os07g48820	GCTGTGCCTTCTAATTCTTCTGA	23	60.03	CCTCAGCCGACTTTTTCTTG	20	59.99	114	818
SiILP4322	Chr4	36239879	JK565448	LOC|Os07g48820	AGCTGTGCCTTCTAATTCTTCA	22	58.29	CCTCAGCCGACTTTTTCTTG	20	59.99	115	106
SiILP4234*	Chr4	36240977	JK565038	LOC|Os06g36770	AGGGCTCCATCCGACTTATT	20	59.92	CGCAATAATCTCTGTAAAGAAGGA	24	59.01	116	233
SiILP3287	Chr4	36308267	JK560475	LOC|Os05g23720	GGAGATATCTTGCTCGATTGC	21	58.9	CGCTAAGGCTAGTGGGACAA	20	60.4	115	117
SiILP1715	Chr4	36308839	JK553283	LOC|Os06g36700	CGGATGCTTTACATTGAGCAG	21	60.78	TGCCACACAAAGAGCATCAT	20	60.27	120	128
SiILP2570	Chr4	36346997	JK557326	LOC|Os06g36650	AACAATTTGGATCCCCTTGG	20	60.91	AAGAAGAGCAGGGGTGCTG	19	60.54	102	289
SiILP58	Chr4	36753344	EC612167	LOC|Os07g01250	GACAAGTCCCTCAGCAGACC	20	59.84	GCAACAGCTACACCTATGATGC	22	59.8	104	1015
SiILP3182	Chr4	36760532	JK560022	LOC|Os03g51650	GGCATAGTTATAATCGGTGCTG	22	58.68	AGAGAGCAAGGGCCACCT	18	59.94	107	91
SiILP594	Chr4	37114339	JK548042	LOC|Os01g67220	GGGATGGTGGAGATGATGAA	20	60.69	GCTGTTAGCGTCATCAGCAG	20	59.77	110	80
SiILP3285*	Chr4	37114587	JK560470	LOC|Os06g47840	CTTGAAGGATCCCAGTGGTC	20	59.51	ACTTAGGAAGGGCTGGCATC	20	60.6	100	482
SiILP2398	Chr4	37146585	JK556720	LOC|Os04g55920	GAACAAGCAGCTCTTGATGAAA	22	59.64	GATTGGCTTCAATAGAAGAATTG	23	57.13	112	103
SiILP1743	Chr4	37152771	JK553411	LOC|Os09g33470	GAAAGAGTGGTCTGTGGTTGAA	22	59.23	TGGACGTCAACTGCTCAATG	20	60.87	110	1016
SiILP5039	Chr4	37177903	JK568830	LOC|Os06g47790	AAGAAAGGCTTCTAGTGTACGAGTTC	26	59.92	TCTGCAGTCTCTTATGCCAGTT	22	59.15	105	446
SiILP2482	Chr4	37367017	JK557045	LOC|Os09g07020	TTCGTCAGCACTTTCTTTACCA	22	59.92	AACTTTGACGCTGCCATAGAG	21	59.53	113	253
SiILP2683	Chr4	37391917	JK557726	LOC|Os06g45860	TCATCTTCTTCATCCATACTGTCTTC	26	60.03	TCAAAAGAACCACTGGCAACT	21	59.77	104	81
SiILP3743	Chr4	37412625	JK562794	LOC|Os06g47330	CGGGCATGATGATAAAATACG	21	60.18	CTTTCCCGAGAGACCACATC	20	59.65	104	82
SiILP5103*	Chr4	37412626	JK569147	LOC|Os06g47330	TGGGCATGATGATAAAATACG	21	58.38	CTTTCCCGAGAGACCACATC	20	59.65	104	646
SiILP1727	Chr4	37477277	JK553334	LOC|Os03g10080	GAGGAGAAAGCTATGATGGCTAC	23	58.58	CAGCGGCCTTCTTTTCTCTT	20	61	110	82
SiILP4050	Chr4	37610289	JK564107	LOC|Os06g47000	AAGCTCTGAGCCATGTCGAT	20	59.98	TTTGCATTTTTCCATTTTGTT	21	57.25	113	539
SiILP734	Chr4	37610767	JK548687	LOC|Os06g47000	GCAATTGGTGACTGTGCAAC	20	60.17	GTGTTAAAGTGCCAGAATTGTCC	23	59.93	100	518
SiILP4531	Chr4	37675551	JK566555	LOC|Os07g30100	CGACAAATTTTCCTTTGGTCA	21	59.96	AGGGAGATGCATTGAGCTGT	20	59.83	103	96
SiILP5020	Chr4	37677402	JK568742	LOC|Os08g03390	GCTGGTTGATCAGGTGGCTA	20	61.21	GCCATGTGCTTTTCTGTGTG	20	60.31	117	648
SiILP4191	Chr4	37710205	JK564807	LOC|Os08g13350	CCCCTCCACCTCTTTTCAA	19	60.03	CGGACAACCTCTGTCACAGTC	21	60.76	109	82
SiILP2599*	Chr4	37718658	JK557429	LOC|Os05g44310	AATTTGATCTCACAAACTCTTCTGG	25	60.05	CTAGGAAGCCTACCTCGCTTG	21	60.52	100	83
SiILP389	Chr4	37727908	JK547119	LOC|Os07g38970	CCAATTCATTTGCACATTTTG	21	58.92	TGTGAGAAAAGGGACCTGCT	20	59.84	104	150
SiILP767	Chr4	37825591	JK548843	LOC|Os09g38100	TGGTTCATTGCCCAGCTAAC	20	61.03	GCAACCAAGAAAGTGAAGAGG	21	58.97	104	1177
SiILP971	Chr4	37915220	JK549801	LOC|Os10g35380	TCTGGTTGCTATATTGGGATTG	22	58.97	TGGATTTTGAGATGTGTTGACAG	23	60.02	106	103
SiILP1101	Chr4	37939327	JK550458	LOC|Os05g13780	TCCAGTGGATTGTATCTTGTATGC	24	60.26	GACAAGGATCGACAAAGTTGC	21	59.73	109	84
SiILP142	Chr4	38036573	EC612734	LOC|Os06g46450	ATCATCATGCAGAAGGCTTG	20	58.83	GAAGGCGGAGTTCTCAGTATG	21	58.95	105	276
SiILP747	Chr4	38082140	JK548759	LOC|Os11g34190	GGCATTTTGAAAGACTATCTGAGG	24	60.47	TTGCAGAACAAGCAAGCAAC	20	60.18	111	516
SiILP2240*	Chr4	38085145	JK555952	LOC|Os06g46372	CTTCATCCTTGCCAGCATAGT	21	59.35	GGCTCTGAGGCACATGAAAT	20	60.23	103	258
SiILP3050	Chr4	38156357	JK559389	LOC|Os08g09320	ACCAAGAATTTGGGCCTTTT	20	59.81	CTGGTTCCCAATTCTGCAAG	20	60.63	115	439
SiILP1508	Chr4	38447411	JK552253	LOC|Os11g05390	TGTGGACCCAGAGACAACAA	20	60.13	CTGATCTCAACAGCCGGTTA	20	58.87	104	255
SiILP4947	Chr4	38455395	JK568345	LOC|Os05g44590	CAAGCAGGTGTCTCTAAATGATG	23	58.92	AATGAAAAGATCGGGGGAAT	20	59.6	106	199
SiILP758	Chr4	38457446	JK548793	LOC|Os06g45850	CATAGTCTTGGGAAGCGTCTG	21	59.88	TTCGTGATCCAGTGTTGCAT	20	60.12	102	308
SiILP4458	Chr4	38466110	JK566152	LOC|Os03g06139	GCCCACTGGTATCAGGATCA	20	60.89	GTGGCCAACTTCTGAAGCA	19	59.98	119	73
SiILP869	Chr4	38502035	JK549328	LOC|Os06g15990	AGAAAGAATTGCCCGGAACT	20	60.07	AGGCCTATGAGATTGCTTTGA	21	58.94	119	221
SiILP3601*	Chr4	38528448	JK561989	LOC|Os01g32350	CATCAGTGCCAGAAGCAAAC	20	59.44	GCCCTGACTCCATCAAGACT	20	59.26	111	845
SiILP3739	Chr4	38599529	JK562768	LOC|Os02g07490	TCGTTGTCGTACCAAGACACA	21	60.21	ACGAGGACGTTGTTTCCAGT	20	59.62	118	86
SiILP3025	Chr4	38742930	JK559282	LOC|Os09g28570	GCAGCGACCTGACAGTATGA	20	60.02	AAGTTCCTGGGTGTTGCTTC	20	59.19	110	1140
SiILP2101	Chr4	38793940	JK554884	LOC|Os06g49110	TTGACCTACTTAGATCCCATGC	22	58.21	CAGAAGGTGATGATGGAGTCG	21	60.66	119	2779
SiILP2100	Chr4	38795160	JK554883	LOC|Os06g49110	GTGCTGCTCTTGATGCTGAG	20	59.89	TGAATCTAAAGCTTCTCTGAATGG	24	59.08	104	145
SiILP3261	Chr4	38798608	JK560376	LOC|Os05g45420	AATGCAGGTGTAAGATAGTTGTTAGC	26	59.27	TTGATGTATGTTACGAGTACGTTGC	25	60.35	100	229
SiILP2230	Chr4	38799848	JK555901	LOC|Os06g49120	AGTGACCCCCGAAACTTTG	19	59.95	TCAATTCCTGAACCTGCACA	20	60.24	104	90
SiILP2244*	Chr4	38800695	JK555975	LOC|Os06g49120	TCGATGCAGCATTTGAATTT	20	59.26	GAGGAAGAGAGAGCCTTTTTGA	22	59.24	105	538
SiILP4619	Chr4	39066254	JK566973	LOC|Os06g49310	TGATGATGCCAATTCTTGCT	20	59.23	AAGCAAACAAGTTGATAAGTGAACA	25	59.32	117	112
SiILP494*	Chr4	39103292	JK547672	LOC|Os06g49430	CTTTGGACTTGCCCGTGTAT	20	59.99	TTTGGAGAAAAAGGAACCACA	21	59.57	115	197
SiILP5019	Chr4	39104606	JK568740	LOC|Os06g49430	TTCGTCTGCTAGAGCGTTTG	20	59.37	GCTCACGTTCCACATTAGCA	20	59.87	108	103
SiILP3397	Chr4	39133394	JK561081	LOC|Os01g15020	CCAGTGTGCTTGATCTTGAAGT	22	59.4	ACAGAATCATCCCCAGCTTC	20	59.09	121	130
SiILP2707	Chr4	39187256	JK557833	LOC|Os01g67340	GCTTTGAGAGGTGGCTGTGT	20	60.45	AATCGTCCAGATCCCATGAA	20	60.28	109	113
SiILP4773	Chr4	39208695	JK567622	LOC|Os10g34220	CATGACCTTCCTCGGCATC	19	61.6	GCCGTGCAGGTAGTACTCG	19	59.48	106	562
SiILP907	Chr4	39453630	JK549548	LOC|Os06g50030	CTTGTATTTGAGCCCCGTATG	21	59.48	TCCATTGTGCAAGACTGGAT	20	59.09	101	85
SiILP2549	Chr4	39551362	JK557250	LOC|Os06g50154	CCATTCAACTCTCCATCTTCC	21	58.58	GTTGCTTGCACAGAAACAGG	20	59.49	102	103
SiILP2550*	Chr4	39553209	JK557251	LOC|Os06g50154	TGCCTCATTCTAGATGCTCAAA	22	59.98	AACATTGATGAGTGGCTGGA	20	59.09	113	228
SiILP3915	Chr4	39886475	JK563524	LOC|Os01g04814	GTGAGTGTCCTCGAGAGGTG	20	58.37	AAAGGTCCTGTCAAGGCAGA	20	59.84	113	90
SiILP1346	Chr4	39888869	JK551489	LOC|Os02g22260	GCTGCCTCAAGCAACAAAA	19	60.13	AAGCTCGCACAGCTTCTGAT	20	60.31	102	72
SiILP3796	Chr4	39890025	JK563036	LOC|Os06g13810	GTCCACGAGGAATGATGGAA	20	60.87	GAAGAAGCTTGTGGCTTACCA	21	59.51	101	564
SiILP395	Chr4	39891192	JK547147	LOC|Os06g51029	CGTTGACAGGCCAGATGTC	19	60.26	TCTTCTAGCAATCTTCTCAAAGTCT	25	57.33	103	76
SiILP939	Chr4	39902102	JK549697	LOC|Os04g45470	ACCTGAAGAAGGAGGTGGTG	20	59.15	CTAACGCCAGATTTGCCAAG	20	60.76	110	85
SiILP1070	Chr4	39906373	JK550286	LOC|Os06g51084	CAGCCTCTTCATCCACACG	19	60.41	AGGGGTGCCTGAAACAAACT	20	60.91	101	420
SiILP4153*	Chr4	39906385	JK564590	LOC|Os03g57790	CCACACGGTAGTAAGCCACA	20	59.63	CCTGAAGGGGTACCAGGAGT	20	60.36	103	192
SiILP1069	Chr4	39909075	JK550285	LOC|Os06g51084	ACTAACAGGAGATATACTGAAAAATGC	27	57.7	CTTTGTCCATCAGAAGAAATGC	22	58.84	100	418
SiILP3557	Chr4	39944224	JK561739	LOC|Os06g51150	CTCACCAGCCTGCTTGAAGT	20	60.59	GTCCGTCATGCTGAGAAGGT	20	60.27	102	1756
SiILP611	Chr4	39944429	JK548132	LOC|Os06g51150	TCCAAATGCTACGATGCTCA	20	60.37	GCTGGTGAGAGATACCGATCC	21	61.01	112	257
SiILP1795	Chr4	40042382	JK553632	LOC|Os05g39680	TGCAGTTACATAAACAGACACCAC	24	59.13	CATTAGATGTTGTTCAGGACCTAGC	25	60.41	101	393
SiILP2664	Chr4	40044414	JK557657	LOC|Os06g10810	AGGATTTGCCGGTACAACAG	20	59.99	AAGAGGGCCAGGATGTTTTT	20	59.94	107	91
SiILP1338	Chr4	40103600	JK551448	LOC|Os05g34550	TTGCACCTCCTCAAAGTCTTC	21	59.46	ATTCAGAACATGGGGTGGAG	20	59.78	111	92
SiILP718*	Chr4	40199946	JK548622	LOC|Os06g49160	ACAGCATCATTGGCTTTGGT	20	60.53	CCACCATTGACCACAAAAAG	20	58.87	120	2412
SiILP412*	Chr5	156910	JK547259	LOC|Os01g14690	TGGAAATCCTGAACCTATGGA	21	59.37	GATGAGTGGTGGCTTTTTGG	20	60.49	118	463
SiILP413	Chr5	157866	JK547260	LOC|Os01g14690	GATGTTCATATCCTCAGCACCA	22	59.96	CAAAGCTGCAGCCAACAC	18	59.11	110	660
SiILP242	Chr5	254502	EC613702	LOC|Os01g13770	GGCAATGGATGTGCCAATAC	20	61.13	CTCCTCTGACACACGCTGTT	20	59.05	116	260
SiILP3691	Chr5	300676	JK562428	LOC|Os01g13570	CCGAAATTATTTGGCAAGGA	20	59.9	TCCTCCCTCCATTTGGTGTA	20	60.31	108	81
SiILP2468	Chr5	300928	JK556990	LOC|Os12g22030	TAGGGAGTTGTGGGGAACAG	20	59.96	CAGATGAGTGCACGCAAAAT	20	59.87	108	124
SiILP1946*	Chr5	325297	JK554269	LOC|Os01g13520	GCAAGTGCATCACATGCTATTA	22	58.87	CAAGGTACTTGTTCAGACTGACG	23	58.97	103	78
SiILP4663	Chr5	390083	JK567162	LOC|Os03g57760	CACGAAGCATCGAGGATGT	19	59.8	CTTGGGATAAGAACGGTCACA	21	59.98	105	249
SiILP4664	Chr5	392094	JK567163	LOC|Os03g57760	CGCAAGTCACCATATCTTGTTC	22	59.64	CAGAGAAGGCGAAAGATCTCA	21	59.7	119	504
SiILP2016	Chr5	411522	JK554586	LOC|Os01g13280	CATTTCGATGTTGTTCAAGATTTC	24	59.88	TTCCATTCACTTTGGATTGC	20	58.55	101	1653
SiILP915	Chr5	430249	JK549571	LOC|Os02g38340	CCAATGGTGCTCATAGATGG	20	58.95	AGGTCCGAGAACTTTGTGTAGG	22	59.68	103	1009
SiILP2067*	Chr5	589796	JK554768	LOC|Os03g62170	GCTGGAGTCGGCAATGTAGA	20	61.35	TCTCTTGCGGTGAACTCCTT	20	59.99	110	234
SiILP2310	Chr5	637980	JK556337	LOC|Os01g12870	AGAAATCAAAGTCTGCACTGGA	22	58.98	TGGATGAGGCAACACTAAGG	20	58.72	102	81
SiILP3882	Chr5	727062	JK563410	LOC|Os01g12730	CAACATCAATTGTATCAGGAAGAT	24	57.21	TCGGCTAAAGAAGGCTTCAA	20	60.09	109	794
SiILP3881	Chr5	729231	JK563409	LOC|Os01g12730	GATTTCCTCACCAAGGAGGTC	21	59.93	CGATAAAATGCCACACCAAG	20	59.04	107	122
SiILP568	Chr5	742241	JK547969	LOC|Os01g12710	GATGTGAAGAAGTTAGTGAATTTTGC	26	59.64	CAGAAAAAGTTACCAGTGGCCTA	23	59.71	109	104
SiILP1900	Chr5	742966	JK554094	LOC|Os07g26700	AACACTGCAAAGCTGGACCT	20	59.91	CAACATGGTCTCCAGAAAGAAG	22	58.84	102	172
SiILP3596	Chr5	842995	JK561969	LOC|Os01g12660	GGCCTTTCGATCTTGATGAG	20	59.77	AGCCGCCTCATAATCAGCTC	20	61.77	100	82
SiILP5081	Chr5	843828	JK569057	LOC|Os01g66240	GCCATTGCCTCAGCTCATA	19	59.92	GCCTGTTTCGGATTCTTTCA	20	60.19	113	176
SiILP1882	Chr5	1842037	JK553995	LOC|Os02g46130	TGGTCTTGATGCTGAAATGG	20	59.65	GCAGTTTTCAGTCAAGTGCTTA	22	57.39	103	91
SiILP1549	Chr5	1959468	JK552459	LOC|Os03g49640	ACTTCAGGCAGCCGGTTC	18	61.38	GAGATTTCATCGGCCAGTGT	20	60.08	112	89
SiILP2305*	Chr5	1971114	JK556318	LOC|Os02g31030	TCTTGAATACGAGGAGGAGGA	21	58.87	GCATCAGGCTGGAAGCTAGA	20	60.65	111	81
SiILP4953	Chr5	2200574	JK568393	LOC|Os01g21320	AGCACCCTCAGGTGGAAACT	20	61.08	TCCATGGTTAATGTTTCAGCA	21	59.03	100	185
SiILP2945	Chr5	2237081	JK558863	LOC|Os04g39270	CCTGCTTGATGGGGGACT	18	61.04	GTTGTAGGAGAATCTGGGCTGT	22	59.64	100	78
SiILP1675	Chr5	2250793	JK553069	LOC|Os01g21180	CAACATCCGTGATGGTCCTT	20	60.78	GAGCACAAATTTGATAGCACCTC	23	60.15	106	81
SiILP323	Chr5	2258939	GT228270	LOC|Os01g21160	TGAACAGCTCTTTCATTGAGGA	22	59.99	TGTTTGGCACGACTAAACCA	20	60.15	102	307
SiILP4939	Chr5	2389015	JK568314	LOC|Os02g09060	ATACTGGCTTTCACTGAAGACTCC	24	60.19	CAAGGGCAACTGAAGGCATA	20	61.16	100	583
SiILP1239	Chr5	2572325	JK551036	LOC|Os09g19560	TGATGGAACTGAGAACCACCT	21	59.56	GCATTCTTGTTCAATGTGATGTG	23	60.42	111	291
SiILP2212	Chr5	2829058	JK555833	LOC|Os01g19150	CTGAGTTTAAGTTTCCACAAATCAA	25	58.83	TGTAGGAGCCGAGAAACAAGA	21	60	100	138
SiILP975	Chr5	2963586	JK549821	LOC|Os05g04520	GGCGAAGACACTCAAAGAGC	20	60.14	GAACACCTCTGGGAGTTGGA	20	60.09	106	89
SiILP976	Chr5	2965037	JK549822	LOC|Os05g04520	AGGAGGATATTCCCCTCCAA	20	59.72	AAGGGGACAACAGAGTCTCG	20	59.3	100	256
SiILP2429*	Chr5	2984027	JK556835	LOC|Os01g18800	GGCTCGACATATCTGAGTCACC	22	61.05	TTGTATAGACAGCTGTGTGAGAGG	24	58.61	101	140
SiILP347	Chr5	3099886	JK546932	LOC|Os01g18630	AGAATGCAAAGAAGTGGTGAGA	22	58.98	ACACAGGGACCGATCTGAGT	20	59.56	102	83
SiILP4747	Chr5	3100071	JK567523	LOC|Os01g18630	CACAAAAGGTGTGCACTCAGA	21	59.93	CAGAACCTAGCTTTTGTTTCTCG	23	59.6	102	694
SiILP348	Chr5	3101667	JK546933	LOC|Os01g18630	TCCAGTCCTCAGGCAGACTT	20	59.99	CCTCCTCGTGGTCCACTCT	19	60.25	113	91
SiILP4334	Chr5	3228296	JK565514	LOC|Os03g20860	TTGCGAGGCGCTCTCATAG	19	62.7	GGACCGAGGTGGCTACGAT	19	62.4	100	116
SiILP1200	Chr5	3230474	JK550858	LOC|Os01g18320	TGTTATCATGACGATTCCATCA	22	58.85	CAGCAGCAACTGGTGGATAA	20	59.86	107	114
SiILP4795	Chr5	3299467	JK567713	LOC|Os01g12470	TTGGAGCTATTTTGCGATCA	20	59.4	AATCTCTGGAATTCAAGCATCA	22	58.79	100	93
SiILP5024	Chr5	3427287	JK568764	LOC|Os04g01300	TGCGGTCAGTTCCTACTGAAT	21	59.75	ACGACCAGTAGACCATGAGAA	21	57.24	119	75
SiILP1280	Chr5	3569712	JK551232	LOC|Os03g27280	GCGACAATTCCACCTCTCTG	20	60.8	TTATACGCTGTTGATATACCTTTCC	25	57.88	111	777
SiILP27	Chr5	3570169	EC612000	LOC|Os01g59130	TTTTGACTGACTTCTGCAAGGA	22	60.03	GTCCTCTAGCCATTTATCATGC	22	57.86	107	967
SiILP4710*	Chr5	3591577	JK567378	LOC|Os01g17240	TGAGCATGCTATGTACACTCTTCA	24	59.97	TGTCTTTGAGGTATCTGTATTGCTTT	26	59.66	106	137
SiILP4709	Chr5	3592285	JK567377	LOC|Os01g17240	TCAACTAAGCCATGTCAACTCG	22	60.31	CGATGTCTTGGTGGTTTGAG	20	59.13	110	705
SiILP3457	Chr5	3592910	JK561341	LOC|Os01g17240	TTCTGCCATAACTGGGGAAC	20	59.93	CATCGTGAACCAGGGAAGAA	20	61.03	120	942
SiILP2480	Chr5	3695389	JK557032	LOC|Os11g09329	TGCAATTTATCCTTTCCTTGC	21	59.2	CGGCCCATGTAGGTTAGTCA	20	60.9	118	81
SiILP4956	Chr5	3769017	JK568399	LOC|Os06g04040	TCTCAGGAAGCAGATTCTAAGGA	23	59.62	CTGCTTTCTGGCACATGATT	20	58.88	116	346
SiILP1032	Chr5	3770949	JK550128	LOC|Os01g16970	TTGAATCTTATAAATCTGATGATGACC	27	58.92	ACAGTCTGCTGAATTTTGTCCA	22	59.78	100	402
SiILP1444	Chr5	4285444	JK551928	LOC|Os03g08270	GGCCTAAATTTCAGCGACAA	20	60.21	ACCAGCAACCAGACCAAATA	20	58.08	108	293
SiILP3617	Chr5	4308887	JK562048	LOC|Os05g03820	GACTACGGTTCGGAGCAAGA	20	60.4	CCTTCTTTGAAGGGAGAATTAGC	23	59.76	101	142
SiILP2158	Chr5	4343527	JK555566	LOC|Os02g04040	ATTGCCAGTGCAATGAAGC	19	59.82	GACTGTATTTGCTCAATTTGGTTG	24	59.94	101	118
SiILP4990	Chr5	4375630	JK568589	LOC|Os01g34330	CTCATGCTGGTCCTGATGC	19	60.38	TGCAACCATTATTGGAACAAC	21	58.4	107	511
SiILP2786*	Chr5	4407718	JK558178	LOC|Os05g28870	CAACCATTGATCTGGAAACAAG	22	59.47	TCGACAATTGATGAGGCAGT	20	59.24	101	1319
SiILP4962	Chr5	4555189	JK568413	LOC|Os03g58150	CGGGAGAACAAGATTGAAGTG	21	59.72	TCTACCTCGACGTCATCAACC	21	60.13	100	77
SiILP2352	Chr5	4661258	JK556504	LOC|Os04g42430	GGAAGCTACCTTCACGCAAG	20	60.01	AGTGCTTTACTGGGCTCCAC	20	59.36	113	114
SiILP2562	Chr5	4868655	JK557300	LOC|Os04g26910	ACAAAGTGACCAACCATTTCA	21	57.97	GGGGCCACTATTTGAGGATT	20	60.15	106	539
SiILP2088	Chr5	4869209	JK554839	LOC|Os06g02540	AAATAACGAGGCTTCTCGTCTG	22	59.91	GCACCCACATCATCAGAAAG	20	59.09	102	134
SiILP5071	Chr5	4904830	JK569013	LOC|Os01g65220	TGTGCTTCTTTGTTGGCAAT	20	59.32	CCACCCATCGAGGGAAAT	18	60.68	115	85
SiILP2106	Chr5	5002940	JK554891	LOC|Os01g15490	GGGCCTCTACATTCAGATGTTT	22	59.49	CCAGTGTAATTGTTTCCCATGA	22	59.72	119	408
SiILP2107	Chr5	5005108	JK554892	LOC|Os01g15490	CTTGGGAAAATTGTCCTTCAA	21	59.05	TATCAAGAGCTGGGCCTTTG	20	60.34	108	197
SiILP562	Chr5	5109986	JK547950	LOC|Os07g08950	GGGATTCAGGATTGAATTGG	20	59.17	TGGTTTGGGCCTAATGAAAG	20	59.93	112	115
SiILP3565	Chr5	5189544	JK561796	LOC|Os01g15110	GCAGTTGAGAGAGAAGCTGCAT	22	61.23	CAGCCAACTTATCAGCACCA	20	59.86	103	386
SiILP3566*	Chr5	5191775	JK561797	LOC|Os01g15110	GATCAGATTTCGGAGCCTCA	20	60.3	TGCTTGTTGCTGGTCATTTT	20	59.32	100	823
SiILP271	Chr5	5388224	GT090918	LOC|Os04g49510	AGCCGTGTCAGGTTTCTTGA	20	60.83	CAAATAGACCCAGCCAGGAA	20	60.07	108	404
SiILP1814	Chr5	5390446	JK553692	LOC|Os01g14830	TTGTGCCTGGACAATTTGTTG	21	61.87	TATGATGCAGGCATCCCTTT#	20	60.44	100	101
SiILP510	Chr5	5400420	JK547744	LOC|Os01g14810	GGATCTTTTTAACCAGCTTCG	21	58.01	TCTGTAAGCTCCTGATCATCCAT	23	60.11	102	76
SiILP1497	Chr5	5578206	JK552179	LOC|Os03g13614	TGGAGGATTTTCATGCTCTG	20	58.8	GGAGAACCAGGAACTGTTGG	20	59.55	100	1699
SiILP2880	Chr5	5622507	JK558572	LOC|Os01g74650	GACCCCCAATTCATACATGC	20	60.02	TCCCTTTGAATCTTCCCAGA	20	59.6	100	576
SiILP4434	Chr5	5623395	JK565984	LOC|Os05g49750	TGAAGCTGTTGAGACAGCAAA	21	59.77	TCTGGTCTCTTCGCAACTTTT	21	59.11	108	89
SiILP2881	Chr5	5623398	JK558573	LOC|Os01g74650	TTCATCACTTGATATCTCAATTACTTC	27	57.18	GTGGAAAACCTGGTCCACAT	20	59.68	107	669
SiILP3988	Chr5	5648387	JK563838	LOC|Os01g53060	AAGCTCATCTGCAAGGCACT	20	60.16	TATCTCCATTGAGGCGTGTG	20	59.67	110	81
SiILP4928	Chr5	5692949	JK568267	LOC|Os01g01130	TTGATACTGACAGCAAAGGAGAA	23	59.03	CACAACTGGAGGGTCATCAG	20	59.1	101	469
SiILP1521*	Chr5	5698106	JK552324	LOC|Os01g73910	ACAGGCAAAGGGTGTGAAAG	20	60.15	ATGTGGATGCCTTCTTGGAG	20	60.07	112	368
SiILP675	Chr5	5883005	JK548414	LOC|Os02g55200	GCTCCATGAAAGCAGCAAAT	20	60.36	CCCTCTATGTCAGCACCACA	20	59.7	102	429
SiILP1517	Chr5	5887316	JK552313	LOC|Os01g53520	TCCTCAAAACCCTCAACTGC	20	60.23	CAATTGCTTCCCAGGTCATAG	21	59.58	103	364
SiILP598	Chr5	5905297	JK548081	LOC|Os03g06240	TGAAACTGAACCTAACTGTTTGC	23	58.49	GCAGCAATGATATTGCAGTTGA	22	61.16	102	941
SiILP725	Chr5	6090533	JK548635	LOC|Os06g37440	CTGCATGACAGTGTCTCACAAG	22	59.54	CGAGAATGCCACGTAGGAAG	20	60.79	114	510
SiILP1950	Chr5	6317377	JK554280	LOC|Os07g38610	AGATTGATCTTACTCGTGGAAAAGA	25	59.7	ACCCGGTCATCTGTGATGG	19	61.82	100	96
SiILP1107	Chr5	6318330	JK550477	LOC|Os03g33020	TTGGGTGTATCGTGCACTTG	20	60.57	ATGCTAAGAAGCCTGAGCTG	20	57.48	100	166
SiILP481	Chr5	6332216	JK547598	LOC|Os01g01960	ATCATGAGAATGCCCGTGTC	20	60.9	TTCATGACCATATTCCATCAGC	22	59.79	107	693
SiILP1489	Chr5	6378645	JK552126	LOC|Os01g46610	CCACCACCATTGCAAACTC	19	59.95	GCCATCCTATTGGTTGCAGT	20	59.96	106	158
SiILP4353	Chr5	6603731	JK565580	LOC|Os09g04810	AAACTTCATGATGGATCAACAAAC	24	59.29	GCCTTCTTTTACAAGGCATTT	21	57.59	106	241
SiILP2390*	Chr5	6727798	JK556693	LOC|Os10g02980	AGGCAGATAATGCAGACAATTC	22	58.35	TCCGAAAGTTTAAGAAGGCTGT	22	59.43	107	77
SiILP1354	Chr5	6731823	JK551530	LOC|Os06g08840	CAGTTTCTTTTTCTCAGCCTCA	22	58.76	CTTTCGAGCAAGCGACATC	19	59.69	101	89
SiILP3035	Chr5	6823885	JK559335	LOC|Os09g35710	CACAGGCACTATTCTGTGATCTG	23	59.81	GAGGCGCACCTTTACAACC	19	60.65	108	484
SiILP4086	Chr5	7054597	JK564290	LOC|Os01g03144	AGGTTGACCAGTACCAGAACA	21	57.15	GACATTCAAACTGGTGAACAGG	22	59.5	112	76
SiILP4768	Chr5	7341154	JK567598	LOC|Os09g22090	ATCGCCATCACCGAGTTC	18	59.59	ATCTTCATGCCCAACTAGCC	20	59.15	108	163
SiILP779	Chr5	7343123	JK548884	LOC|Os02g35130	TGGTTTCTGAAGCAATTTCG	20	58.89	CTCTCCAGGGACAAAACCAG	20	59.69	100	152
SiILP1480	Chr5	7351684	JK552087	LOC|Os01g42800	AAGGTGTTGCGTGGAATTG	19	59.56	GCAGATAGCCCAGCAGTCTC	20	60.13	101	108
SiILP170	Chr5	7389560	EC612973	LOC|Os01g03730	CAATCTGATGCCAGCCTGT	19	59.8	TGCCTATAAAGATGTGGAGCAA	22	59.74	103	109
SiILP465	Chr5	7660710	JK547522	LOC|Os06g46380	GACTCTTGTGGAGGAGAGGGTA	22	59.74	TGGGGTATCATCAAGCACTG	20	59.52	108	124
SiILP737	Chr5	7758405	JK548707	LOC|Os01g04190	CAAAGTTCTTCGGAGCCAGA	20	60.51	CAGCAAGCTGTTGGAACAAA	20	60.03	106	338
SiILP738*	Chr5	7760549	JK548708	LOC|Os01g04190	CTACGCTTAGTTCCCGTTCAA	21	59.41	GTTCGCATCAGTGTGTGCTC	20	60.48	101	98
SiILP1231	Chr5	8053337	JK550994	LOC|Os06g04280	TCGTATATGAGTACATGCCGTTC	23	59.05	CCAACAGCTATCCTCACACG	20	59.31	106	136
SiILP3587	Chr5	8196037	JK561888	LOC|Os02g02860	TTCTCTTGATGCCACCTTCA	20	59.37	AGATGCAATGGAGAATGCAA	20	59.23	106	305
SiILP324	Chr5	8281664	GT228271	LOC|Os08g45010	TTTGGTGCCATTACCAGGAT	20	60.19	CTGTGTTCCTTCTTTCAGAGCA	22	59.66	102	100
SiILP1185	Chr5	8282996	JK550797	LOC|Os01g04900	AAAGGGAATTTGCGTGGTAA	20	59.45	CCTCTGGGTTCACGAGAAGA	20	60.38	109	284
SiILP1023	Chr5	8434104	JK550074	LOC|Os07g31650	CCGGCTCATTTTTGTTTCTT	20	59.2	AGGAGTTGCCCAATCTGTCA	20	60.66	102	899
SiILP4451	Chr5	8588065	JK566115	LOC|Os11g05700	AAGTAAACATGCATAATCGATAACTTT	27	57.97	GAAGCTCATGGAAACCGAAG	20	59.81	107	702
SiILP3377	Chr5	8745619	JK560973	LOC|Os01g05500	GGGCTGTGTATCTTTCTTGACTT	23	58.84	GATCTGCTCGTCTTGCCTTT	20	59.58	114	80
SiILP2444	Chr5	8829075	JK556897	LOC|Os01g05840	GTCTGTCAGGGCTTTTGCAG	20	60.97	TGCATCTCGACTCCATCTTT	20	58.39	120	124
SiILP1199	Chr5	9002805	JK550853	LOC|Os12g43130	AGTGTGCAGAGCAGCTAGTCC	21	59.83	CATGATTCTGGTCCATACAAGG	22	59.31	100	368
SiILP1441*	Chr5	9103359	JK551919	LOC|Os01g06020	TGAAGCTTCCAAAGCTGGAG	20	60.65	TGCTCTTTCTTTTCGGGTTT	20	58.95	114	328
SiILP2934	Chr5	9103642	JK558821	LOC|Os01g06020	TTCTTGGCCGGTTAAGATTATT	22	59.05	TCCATTCGAACATTGGAAAA	20	58.94	102	1073
SiILP1576	Chr5	9382188	JK552568	LOC|Os01g06490	CGCCTACTTGTAAGAAGACTTCACT	25	59.58	TGCGTAGTTCTCGGTGCAG	19	61.18	101	101
SiILP1487	Chr5	9410990	JK552116	LOC|Os04g51270	TGGAATTTTGATACTTTAACCTCTTG	26	59.1	CGGAAAAGTCAGGAGACCAA	20	60.22	104	284
SiILP4974	Chr5	9411726	JK568467	LOC|Os01g06550	TCTGTGCTCAGAAGTATGTCACC	23	59.42	TCCACTCTTGTTTCAGCATGT	21	58.36	104	539
SiILP958	Chr5	9437179	JK549755	LOC|Os09g02214	TGAATGACAGCTAGTGCTGTTACC	24	60.72	TCGTATCTAGCTACTCAAAATCTCCA	26	59.85	111	78
SiILP1512	Chr5	9572391	JK552279	LOC|Os01g07090	CTCGAGAGCTCATGAGAAACAG	22	59.38	TTGAAGAAGTTGCAGCATGA	20	58.13	102	112
SiILP3972	Chr5	9676200	JK563765	LOC|Os02g51420	CCACTCTGCTACTCCTTTCCA	21	59.48	ACTCCACCAAGGAGGAGATG	20	59.1	109	191
SiILP2741	Chr5	9834120	JK557983	LOC|Os01g07250	CTACACCATGAATGTGCAAGC	21	59.21	GGTAAGCATTGAAACCTCCAA	21	59.08	102	178
SiILP3080	Chr5	9927757	JK559530	LOC|Os01g07390	TGTGAAATGTTTGCTGCTGA	20	58.99	GGCAATAATGCACGATACAAAA	22	59.87	117	979
SiILP1128*	Chr5	9928705	JK550580	LOC|Os01g07390	GGAGGTCTGCTGGCTTCAC	19	60.97	CGCTGCAAACATGTCTTTTG	20	60.44	100	96
SiILP764	Chr5	9931796	JK548825	LOC|Os01g07400	GGCACTTTGATCAGAATATTCAAC	24	59.06	GCGACAGCGCAATGCTAT	18	61.1	100	174
SiILP3626	Chr5	9984258	JK562087	LOC|Os02g55120	CGTCCCTGTCCATTTGAGTG	20	61.51	AGGATGTGATTGCCCACAAG	20	60.92	103	544
SiILP2970	Chr5	10137322	JK558983	LOC|Os01g07590	GAGCTCCTATCAGAATGAACAGG	23	59.38	GGAGACACACCATATGTCTTGG	22	59.33	111	321
SiILP3354	Chr5	10167951	JK560838	LOC|Os01g07700	GTTTGAGGGAACCAACTTTCC	21	59.83	GGTACCTGGTGGTGGCATT	19	60.65	100	84
SiILP4686*	Chr5	10182526	JK567250	LOC|Os03g04980	AATGTTCCAGCAGAGCTCCA	20	60.94	TTCCTGGTACTTCTATTCATTGC	23	57.48	214	107
SiILP52	Chr5	10196004	EC612117	LOC|Os01g07750	GGAACAACTACATGTTATCCCTACG	25	60.07	TCAACCCATTCCTCTTCACG	20	61.03	110	101
SiILP446	Chr5	10278461	JK547432	LOC|Os07g31850	CAGAAAGGGTGAGGTCTCATGT	22	60.54	CCCCAAGATACACAAAGAGCA	21	60.12	100	702
SiILP2132	Chr5	10516918	JK555470	LOC|Os01g08200	GGAGTTGAGGAGGCAATGAA	20	60.19	CTGGCTTCGTCAACAGATTG	20	59.44	107	263
SiILP299	Chr5	10517216	GT228116	LOC|Os09g26880	CAGAAGCTTTCAGGGCCTTT	20	60.87	TTGCGTGCTTCTGAACAATC	20	59.99	100	1310
SiILP181	Chr5	10517481	EC613042	LOC|Os01g08200	AGCAGATGCTGAACTCGATG	20	59.14	TTTCCTTTGGATTCCCAGAA	20	59.48	113	86
SiILP3503	Chr5	10585608	JK561481	LOC|Os01g08260	CCATACCTTTCTCGGGATCA	20	59.89	GGCGATCACTCCAAACCAT	19	60.89	100	181
SiILP2697	Chr5	11022964	JK557787	LOC|Os07g45300	GCAGAGCATCTTAAGGCAGAA	21	59.74	GCAAAAGCTAAAAGTTTGTCCTTC	24	59.85	107	77
SiILP3572	Chr5	11023139	JK561820	LOC|Os01g08550	GACATCAATATTCACTGGGAAACA	24	60.12	TGCCTTAAGATGCTCTGCAA	20	59.71	117	78
SiILP2330	Chr5	11242931	JK556404	LOC|Os05g08960	CAAACAAGCCACCAACTGTG	20	60.19	TATCGGGCTCCACTGATTCT	20	59.65	107	342
SiILP5025*	Chr5	11243477	JK568768	LOC|Os06g05520	CGGGCTCCACTGATTCTG	18	60.35	CAAACAAGCCACCAACTGTG	20	60.19	104	91
SiILP236	Chr5	11263599	EC613616	LOC|Os05g11060	AGGCTAGCCCTCTCCGTATT	20	59.35	CGTCCATTGGATGGGATG	18	60.71	104	562
SiILP4800	Chr5	11392373	JK567738	LOC|Os01g09120	ACAAGCCTCTCACTGCAACC	20	60.45	TATCTGGGTTCACCTTGACG	20	58.57	110	138
SiILP233	Chr5	11393891	EC613588	LOC|Os02g55030	CATGTCAGGCAAGCAGGAGT	20	61.42	CAGCGGGAAGAGATGTGACT	20	60.41	115	755
SiILP4799	Chr5	11394095	JK567737	LOC|Os01g09120	TCCCAGCACTCAGTTCTTCA	20	59.54	GCATCGCTAGCATAAATTATTGG	23	59.99	109	105
SiILP2415	Chr5	11498355	JK556773	LOC|Os12g38780	AGGGAATCATTGGATCAGCA	20	60.43	TGGTTCGATATTCGGTCCAC	20	60.72	101	80
SiILP140	Chr5	11688957	EC612729	LOC|Os02g01100	TTGGTCTGATTATGGCTGGAG	21	60.08	GGAAGATCGATCCCTTCTCA	20	59.17	114	646
SiILP322	Chr5	11691441	GT228269	LOC|Os01g09320	TATGGGTCCATCTTTAGACAACC	23	59.26	GAATATCCCTCTGAGGCCAGT	21	59.55	100	574
SiILP1196	Chr5	11826852	JK550841	LOC|Os01g09570	TTGGAGGTGATGGTACTCAGAA	22	59.59	TTATCGATGGTCTTTGGGATA	21	57.06	103	263
SiILP4869	Chr5	11828366	JK568023	LOC|Os02g07260	TCGTGCTTCATGTTCTCCAC	20	59.84	CACCGAGAAGCAGAACAAGG	20	60.96	114	393
SiILP414*	Chr5	12011560	JK547265	LOC|Os08g19320	TCAACAATCATGTAGACTTCACATTT	26	59.04	TCCGCATCAATGCCTCAG	18	61.97	102	129
SiILP2823	Chr5	12158895	JK558321	LOC|Os10g17280	AAGGGCATCGAAATGACTGTA	21	59.58	CCCTCAAAGCATCATATTCCA	21	59.91	112	115
SiILP2104	Chr5	12169367	JK554889	LOC|Os11g13420	GAAACCCCGATCACTCTACA	20	57.58	CATTGATGCTCAGAGGTGGA	20	59.79	107	140
SiILP1724	Chr5	12183708	JK553329	LOC|Os01g46610	AGCAACGGCATCAATGAACT	20	60.67	GGAGTCTGGGAAGATGACAAA	21	59.13	106	1025
SiILP1875	Chr5	12488028	JK553963	LOC|Os04g55220	TGCAGGGAATGTCATCATTT	20	58.93	ATGCAACAAGACAGGCACAT	20	59.17	100	515
SiILP1405	Chr5	12555199	JK551808	LOC|Os02g55200	TCTAGAGTTGGTGTATTCTTAGGATGA	27	58.88	AAACAAGCTAATCTTGAGCAACG	23	59.97	106	77
SiILP199	Chr5	12773311	EC613191	LOC|Os04g58390	GCCAGTGGAGCAGCTTTTAG	20	60.15	GACCGTGATCGGGATAGAGA	20	60.03	115	274
SiILP990	Chr5	12911431	JK549914	LOC|Os01g10840	CCCAACTATACTGAGTTCAGGTTTC	25	59.51	ATTGGAGGAGACGAGAAGCA	20	59.95	112	456
SiILP4160	Chr5	12911755	JK564626	LOC|Os09g38690	TCGAAGTTGAATACTCAGTTGCTC	24	59.95	TTGGAAGCGCTAAAGTCCTG	20	60.51	111	211
SiILP3276	Chr5	12939502	JK560450	LOC|Os11g24450	AGAGACAAATTTGGTGCTGGA	21	59.73	TCACATAATCGAAGGGCAAA	20	59.11	100	86
SiILP2376*	Chr5	12940229	JK556622	LOC|Os03g52780	GACAGGAAACCCGGTGTAGA	20	59.97	TGATGCCAATGGGAAGTACC	20	60.72	100	95
SiILP797	Chr5	13084616	JK548949	LOC|Os01g11070	TCCTGTTTATATCTGGTTGGCTTT	24	60.24	AACAGATGCAGCTGCTACACA	21	59.68	103	504
SiILP956	Chr5	13086440	JK549753	LOC|Os08g23320	ATGGTAGTGCCGCCAATG	18	60.5	CTTAAGGACATCGGAGCATGT	21	59.21	109	200
SiILP1377	Chr5	13177685	JK551664	LOC|Os07g08970	AGGTAAGAAATCTGTGCATGGAA	23	60.01	ATCAAAACCCATCACTGTTGC	21	59.85	100	186
SiILP1750	Chr5	13232842	JK553429	LOC|Os01g62820	AATGGGAGAACAGCATAACACTT	23	59.08	CCATCAAATAAGACCTCCCATTG	23	61.72	100	119
SiILP2522	Chr5	13353263	JK557146	LOC|Os01g20860	TGGCCACTAGATTCCCTTCT	20	58.74	GCAGACATGAGAGCTGGTGA	20	60.15	103	142
SiILP306	Chr5	13359632	GT228178	LOC|Os02g03230	AGAGAAGCAAATCAGGATCAGG	22	59.85	CAGTTTCCTGGGTCCAAGC	19	60.64	104	87
SiILP1913	Chr5	13713526	JK554125	LOC|Os01g11952	TCCACGACAGTTAGGTGCTCT	21	59.92	TGTCTCTGCTGGAGAAGAACTG	22	59.79	103	92
SiILP1912	Chr5	13717285	JK554124	LOC|Os01g11952	GGAAACAATGGAGCCAGCTA	20	60.21	TGGAGCACTTGTAGCATTGG	20	59.86	116	266
SiILP458	Chr5	13878060	JK547487	LOC|Os10g04580	CGATGACAACACTTTTGATGCT	22	60.18	AGCACTGACCAGGCTTCAAT	20	59.87	110	176
SiILP2974*	Chr5	13878576	JK559035	LOC|Os01g21820	TCTTGAGTCGCTTATTGTGGAA	22	59.88	TTGCTGAGCTCCCAATTTTC	20	60.33	102	1178
SiILP4878	Chr5	13880110	JK568099	LOC|Os01g21820	TGCATTTATGAAGATAGCAGATGA	24	58.92	ATGGCGCTCTGTCCCTACTA	20	59.86	103	95
SiILP2175	Chr5	13881998	JK555642	LOC|Os01g21820	AATTCATGGCCAGGTTGAAG	20	59.93	CTTTCTTGGTGGCATCTGCT	20	60.4	101	363
SiILP4782	Chr5	13888334	JK567670	LOC|Os01g21850	TTGTGTTAGCTTGGCTCTGG	20	59.07	GAGCAAAGGGCTAGGCTAAAG	21	59.66	107	128
SiILP4471	Chr5	13920933	JK566258	LOC|Os02g01150	GATTATCACTCTTCTCCGTGTCG	23	60.14	ATTCCTCGAGGGGACAGAAG	20	60.59	100	536
SiILP1759	Chr5	14034785	JK553474	LOC|Os01g07720	GAAGAGCATGAGCATCAAAGG	21	59.97	ACTCAACTGGATGTGACAGCA	21	59.33	101	251
SiILP1745	Chr5	14123097	JK553415	LOC|Os01g23740	ACTTCTCCAACATGCGCTGA	20	61.95	GCCAAGCATGGAAAGGTCTA	20	60.21	106	111
SiILP972	Chr5	14203380	JK549803	LOC|Os01g22600	ATCTCCAGCTTCTGCCCTTT	20	60.35	TGACTGAGATGGTTTTGTTTGC	22	60.15	106	146
SiILP2130	Chr5	14469208	JK555461	LOC|Os10g36880	TCACTGACAGCAGAAGAACATAGA	24	59.19	AGGGGTCAGAGTCCTTTTCC	20	59.53	100	97
SiILP2582	Chr5	14602144	JK557378	LOC|Os12g35560	AAGAACAAGACGGAGGACGA	20	59.84	GATCATGGACTTCTCGACCA	20	58.59	108	509
SiILP1809*	Chr5	14616053	JK553677	LOC|Os01g22954	TCTTCCTAAGTCATCAGCAGCA	22	60.15	CATGGGTCATATCCCGAGAA	20	60.68	105	776
SiILP1029	Chr5	14923188	JK550096	LOC|Os01g23640	GCTGATCCAACACCAGGACT	20	60.12	TTGATTCAGCAACCCGTAGA	20	59.27	103	899
SiILP262	Chr5	14923621	EC613942	LOC|Os01g23640	TGAGAACCTTAATTATTCCAAAGCA	25	60.34	AGTGAAAAGTGAGCCCGTGT	20	59.77	104	438
SiILP4831	Chr5	14925823	JK567876	LOC|Os01g23640	TGTCAAACTTTATATCGGTGTCCA	24	60.62	TCAAGAGAGAGGTTTCCATCCT	22	59.32	101	306
SiILP1744	Chr5	15091368	JK553414	LOC|Os01g23740	TTGCAAACCTTGATGCTGAC	20	59.85	CCAGCTTTGTTTCCCTTTGA	20	60.22	100	426
SiILP2375	Chr5	15670830	JK556614	LOC|Os04g53360	ACAGCTCTCTTCTGAATAAGTGATGA	26	59.98	GGGGGCGAGAGATACATGA	19	60.99	100	88
SiILP431*	Chr5	15737233	JK547357	LOC|Os05g40270	ACCACAGGTTTCATCCAAGC	20	59.97	CCATGGTGTTTTCGATTTCC	20	60.17	113	81
SiILP755	Chr5	15738205	JK548788	LOC|Os07g34730	TGGAGTTCAACTATCTTGATGTTTTT	26	59.52	AGGCTTCTGGCTTGGTGAG	19	60.54	108	196
SiILP2288	Chr5	15742616	JK556230	LOC|Os01g25370	GAGATCTCGCAGTGCTTGAA	20	59.27	TGCTAGGTTGTCTTAGTTCCCTCT	24	59.85	100	207
SiILP4868	Chr5	16007016	JK568021	LOC|Os01g65230	CAAATGTATTTCTCGTATCCATCG	24	59.77	GCCTCATGATCAAACCTTCC	20	59.49	102	85
SiILP1659	Chr5	16067683	JK552964	LOC|Os12g43630	AGTGTTCACATCCGCACAAG	20	59.75	GTCAGCTCGAAGGAGTCCAC	20	59.99	108	84
SiILP3842	Chr5	16193087	JK563264	LOC|Os03g18690	CAACCGGATGGATTCTTTGA	20	60.83	TCTCAATGCAGGAAGAGCTG	20	59.27	100	608
SiILP3420	Chr5	16400218	JK561190	LOC|Os10g42730	CTCAACAAGCGAGTTTCATGTC	22	59.92	AGTCCTTTGATCCAGCACCA	20	60.66	111	217
SiILP4276	Chr5	16403087	JK565274	LOC|Os01g26039	TGAGAGGAATGAGTTTGTTCTGC	23	60.79	GCGCAGCCATTCTTACAAA	19	59.97	119	100
SiILP665	Chr5	16547779	JK548363	LOC|Os01g27020	GGTGCATTCTGGCAGAGC	18	60.53	CTCTGAAGGGGAGCCACATA	20	60.21	104	132
SiILP3728	Chr5	16566561	JK562678	LOC|Os01g27040	CCGCCTCTTGAATGAATTTG	20	60.58	AGGCAAGGAAGGAGAAAAGG	20	59.82	107	89
SiILP238*	Chr5	16844216	EC613624	LOC|Os04g33060	TTTTGGCCTCAAACTTAGCA	20	58.56	GGTTTTCAAAGAGTTTTACCAAACA	25	59.85	101	120
SiILP1492	Chr5	17128520	JK552147	LOC|Os10g25770	ATTTTCAGGGACCGTGAGTC	20	58.99	TGGTGTATGGGCCTCCATTA	20	61.11	112	521
SiILP4571	Chr5	17344398	JK566755	LOC|Os08g44400	TTTCATCCTTGCCCACAAAT	20	60.31	TGTATGGTAATGCCACCTCTG	21	58.51	114	176
SiILP72	Chr5	17839476	EC612236	LOC|Os02g54254	CCTCCTACTCGCCTTCTCCT	20	59.97	TCCTTTGTAGCCTTCAAGATAAGC	24	60.26	102	552
SiILP3712	Chr5	18672752	JK562489	LOC|Os01g27880	CTGAGGTTCCAAAGGCTGAC	20	59.84	AATGGATGCATGGAGAGAGC	20	60.19	110	183
SiILP2147	Chr5	18675331	JK555506	LOC|Os01g16430	CCATGTCTTGTGGATGTGTG	20	58.31	TTGTGGGAGTCAGAAGGTGA	20	59.23	111	289
SiILP3328	Chr5	19287450	JK560741	LOC|Os01g28680	AAATTATGGGATCTCAGGAAAATG	24	59.61	GGGCTTCTGACGGGTATGT	19	59.94	100	500
SiILP2395	Chr5	19475409	JK556707	LOC|Os01g29230	TTTCGGGTTACTGGATCAGG	20	59.93	ATGACCACCAAGGAGGAGTG	20	59.96	103	68
SiILP2427	Chr5	19477834	JK556822	LOC|Os02g27490	TCTGTAGATGTTTACCAATGTCCA	24	58.56	TTCCGTCTTGTGACAGGCTA	20	59.44	113	388
SiILP3086	Chr5	19727198	JK559570	LOC|Os01g01484	TTCTTTTCGCTCTGCTGTCA	20	59.86	CATTGCACAGAGCATCCAAT	20	59.68	112	436
SiILP3891*	Chr5	19728264	JK563442	LOC|Os03g62160	GGTGAAGGACTCTGTGATTGG	21	59.56	TGCTCTTGATCAACTTCACACA	22	59.49	111	794
SiILP3630	Chr5	20455118	JK562122	LOC|Os01g32350	ACATTGTTTATCAACTCACCTGGA	24	59.8	CAAAGCAAGCAGTTGAGACG	20	59.78	100	207
SiILP648	Chr5	20609095	JK548301	LOC|Os01g31770	TCCTGGTGTTTATTCGTTTGC	21	59.99	GCCTCATTATCTTAAATTTCATTGC	25	59.46	113	137
SiILP3398	Chr5	20647868	JK561082	LOC|Os03g63710	GAAGAAGGTTGGAGCCAAGA	20	59.4	AGCAGGTTTTGGCTCTTCAG	20	59.62	103	103
SiILP5089	Chr5	21812128	JK569102	LOC|Os08g01794	TCAGCCTGATTTTCCTGAATC	21	59.26	GCTTCAATTGGTCCAGGCTA	20	60.21	105	107
SiILP1408	Chr5	23404429	JK551814	LOC|Os01g32730	TAGAACTCGCCAGCCTTCTC	20	59.72	TCTCTAAGATGACCGGAGAGGA	22	60.34	103	158
SiILP4647	Chr5	23406272	JK567074	LOC|Os10g23204	TCTCCCTAACATGCCTTTGC	20	60.21	ATTCAGCCGTGCAAGCTC	18	60.1	100	91
SiILP3631	Chr5	23472870	JK562123	LOC|Os01g32350	TTTTTGAAGTATAACCAGAAACTGAGA	27	58.94	CTGGAGGATCAAGCTCCTTGT	21	60.77	100	90
SiILP1985	Chr5	23475123	JK554424	LOC|Os03g20300	TCTGCAGCTGTCTTGACTCTTC	22	59.94	GGAGCTTGATCCTCCAGTTCT	21	59.83	107	81
SiILP3054	Chr5	23503004	JK559413	LOC|Os03g15890	CATTTTATGGCGCTTGCATA	20	59.7	AGCGATACCCACGCAGTTT	19	60.67	107	85
SiILP4213*	Chr5	24012053	JK564939	LOC|Os03g11300	CAAGCAGATCCAAGGAAACG	20	60.77	AGGCCCTCAAGAGGAAGAAG	20	59.95	112	99
SiILP2926	Chr5	24015007	JK558811	LOC|Os07g42500	TTTGGATGGAAAAATGGATGA	21	60.12	TCGCTTCAATGTCAAATCCA	20	60.2	107	150
SiILP3941	Chr5	24173239	JK563633	LOC|Os07g17130	CATTGGGAGGACGAGCTG	18	60.35	ATGGCAAATACACCGAGCAC	20	60.92	115	84
SiILP1856	Chr5	24853630	JK553879	LOC|Os01g36580	CTTTGCCCAAAGAACACTATACA	23	58.38	CACAATAATTCTGTCTTTGTTTCTCG	26	60.42	103	140
SiILP3830	Chr5	24952245	JK563233	LOC|Os02g01940	AGCATGCAGAGGAGTTCAGG	20	60.56	GCTTCTTCTTGTGCTCATTTGTT	23	59.95	105	313
SiILP2720	Chr5	25237289	JK557902	LOC|Os05g49200	TGCAAGACAGTTGTCTCTCAAT	22	57.6	CCACCAAAAGTGCACAGACC	20	61.55	107	82
SiILP912	Chr5	25309166	JK549562	LOC|Os01g36950	TCTTCGTCTGCAACAACGAC	20	60.03	GGGTAAGCCTGGCCTGAT	18	60.03	107	71
SiILP3258	Chr5	25330334	JK560362	LOC|Os01g36930	CAGATATATGCCATGTGCCAGT	22	59.87	GATAACGGAAAATGGATCGAG	21	58.52	107	520
SiILP3461	Chr5	25342219	JK561347	LOC|Os09g39680	TGCTGCCAAGATTGGACTTC	20	61.33	AACTGGGATCCATTTGGAAAG	21	60.17	112	296
SiILP2316	Chr5	25346383	JK556362	LOC|Os01g36920	ATTCCCCTACCGACCAAATC	20	60.02	ATTCTGGAATGACGCAGGAA	20	60.6	100	93
SiILP1066*	Chr5	25387867	JK550274	LOC|Os03g58810	TCGCAACCTGTCTTTTACCA	20	59.32	CGGAAGAAGATGGGGAGATT	20	60.4	109	78
SiILP3981	Chr5	25525755	JK563799	LOC|Os09g36860	CAAATAAACTTGGTCAAGGAAGC	23	59.22	TGCCTCGTATTTAGGAATAGTCTC	24	58.1	100	81
SiILP5015	Chr5	25565738	JK568735	LOC|Os01g37760	AGCAATGCATGTTTTGGAA	19	57.69	TTCATATAATCGAACCCATCTTCA	24	59.71	105	719
SiILP1574	Chr5	25600320	JK552559	LOC|Os01g37800	GGCACTAGTCTCCAGGAACG	20	59.87	ACAAGCTTTTGGTGGGGAAC	20	61.28	113	1569
SiILP1573	Chr5	25600751	JK552558	LOC|Os01g37800	AGAGCGCTTTAGGACCATCA	20	59.98	TCATTCAGCCACTGCTTGAC	20	59.99	114	114
SiILP2746	Chr5	25881604	JK557994	LOC|Os03g11200	CGATTTTAGTGTGCTGCGAGA	21	61.47	TGGAGCTCTAGTGGGGTTAGC	21	60.77	108	96
SiILP3179	Chr5	25883414	JK559995	LOC|Os01g37832	CTGCGAGGATCACAACTGC	19	60.57	GCTTGAAGACCGCCTTGAC	19	60.94	113	79
SiILP2246	Chr5	25908159	JK555987	LOC|Os01g37870	TCACCTAGCATACAAGACGATTG	23	59.3	TGCTTCAGAAGGAAAACCTG	20	58.08	115	728
SiILP1279	Chr5	25923414	JK551226	LOC|Os12g35320	CCAGGCGTGAAGAATTCACTA	21	60.26	CAGCCACTGCAACTCGTACT	20	59.11	118	773
SiILP3263	Chr5	25942843	JK560381	LOC|Os01g23680	GGTACTGCAATGGTTGCTGA	20	59.72	GCGGGTTCCAAAGAAACCTA	20	61.33	117	1779
SiILP690*	Chr5	25953462	JK548471	LOC|Os05g01510	GCCTTCAGCAACTTGTTTCC	20	59.86	TGAATCAGGGATAACATTGAAGG	23	60.19	104	74
SiILP1633	Chr5	26130791	JK552816	LOC|Os09g26580	GCAAGGCTGCTAGGAGAAGA	20	59.86	CGATCTTAGGTGACACACTTCC	22	58.72	112	85
[truncated: 3,126 more rows]
