# Supplementary material for: Development of 5123 Intron-Length Polymorphic Markers for Large-Scale Genotyping Applications in Foxtail Millet
Source: DNA Res. 2013 Oct 1;21(1):41–52. doi: 10.1093/dnares/dst039 (PMC3925393; doi:10.1093/dnares/dst039)
Supplement: Supplementary Data [file supp_dst039_dst039supp_table3.xls]

## Sheet: Table S3
Supplementary Table S3: Validation of 440 SiILP markers in foxtail millet cv. Prasad
Marker ID	Chromosomes	Physical position (bp)	Gen Bank ID	Location on Rice Chromosome	Forward Primer (5'-3')	Length	Tm (oC)	Reverse Primer (5'-3')	Length	Tm (oC)	Obtained Product size (bp)
SiILP232	Chr1	112573	EC613573	LOC|Os03g55670	GGAACTGGTTGCGATTCTTC	20	59.68	GAACCTCCCTGGAATCCCTA	20	60.26	120
SiILP984	Chr1	677554	JK549873	LOC|Os02g16660	CAAGTCTACTTCTTGAACGTGGTG	24	60.25	CAATCTCCAGCTTGAAGTGC	20	58.6	200
SiILP3692	Chr1	2928589	JK562432	LOC|Os02g13270	TGACATCTTCTCCCTGGAACA	21	60.64	TGTTTCTTCACCCTGATGGTC	21	59.96	425
SiILP1459	Chr1	3924702	JK552021	LOC|Os01g69130	ACAGCAACCTCACCAGCTCT	20	60.06	GCATGCTATTAGGTGGTTGC	20	58.27	200
SiILP2170	Chr1	5670617	JK555621	LOC|Os02g09130	ACCGCTGTGTTGAGCAATTT	20	60.7	TCATTGCCGAAACTTCTAGG	20	57.97	400
SiILP3809	Chr1	6743138	JK563096	LOC|Os03g50320	CCAGATATTCCGAAATCCTGAC	22	59.8	TTCCATTGGTACATAGCCTTCA	22	59.47	230
SiILP1646	Chr1	6997444	JK552903	LOC|Os09g28100	AAAGAAGCTAGCCCTTTATTAGGC	24	59.84	CTTGGTCCAGCATGGCAATA	20	61.97	105
SiILP3245	Chr1	8653016	JK560311	LOC|Os02g03740	CAGGAACTTGTCGGAGGACT	20	59.3	TTCCCTCCTTCCTTCTCAGC	20	60.84	300
SiILP1957	Chr1	9228351	JK554303	LOC|Os07g14580	AGGCGTCTTGCCGTACTTCT	20	61.33	CCCTTGGGTGGCTCTACTG	19	60.65	250, 350
SiILP2002	Chr1	9826622	JK554538	LOC|Os12g24080	GCCGTCAAGAAGCTCAACTC	20	60.14	GCTTGACAAGATTCGGATGC	20	60.75	850
SiILP1237	Chr1	17332583	JK551034	LOC|Os02g35100	AAGGGTTATCCTTCGGCTGT	20	59.96	CCTTGGAGAAGCGAACAAAA	20	60.36	1500
SiILP3707	Chr1	23861049	JK562477	LOC|Os06g03930	CGACCTCTGGGAGCAATCTA	20	60.35	CATGGGACAGAGTGATGGTG	20	59.95	120
SiILP1321	Chr1	24660600	JK551404	LOC|Os05g51140	TGTTCTCTTTTATGCTCTTCACATC	25	59.01	ACGCCTTAGGAATCTGGCTA	20	58.95	180
SiILP4275	Chr1	26589577	JK565265	LOC|Os02g33580	AGAGGAAAGACTTGGCTTTGAA	22	59.52	TGACGGAATGAACTGAGACG	20	59.83	190
SiILP3659	Chr1	27452211	JK562262	LOC|Os02g34884	GGTGTTAATGATACAATAAGCAACCA	26	60.39	AGAGCAGGAGTTCCGGAGTA	20	59.04	250
SiILP45	Chr1	27830038	EC612088	LOC|Os05g41590	GCTGGAGTACTGGGACCTGA	20	60.26	GCCTGGAGGATAACCTAATTCA	22	59.46	700
SiILP2027	Chr1	28008350	JK554648	LOC|Os02g35630	TAGAGACGTGTCGGGTGAAG	20	58.88	TCTCCAAGTCCACAAAAGCA	20	59.42	420, 500, 650
SiILP104	Chr1	29901530	EC612433	LOC|Os04g56450	GAGATGGAAAGTTTCAAGCAGA	22	58.58	TCATACTGTCCAGAAGAGAACTGC	24	59.95	500
SiILP4513	Chr1	30263334	JK566449	LOC|Os05g28280	CAATGGATTTTGTGGGCTGT	20	60.76	AAGCCAGGTGATCTTGTTGC	20	60.26	210
SiILP1194	Chr1	30736837	JK550835	LOC|Os02g39970	AGGACCTTCAATTGTCATGTTG	22	58.96	AGTCACTGGGCAGCCCTCTA	20	62.3	325
SiILP4836	Chr1	31608637	JK567901	LOC|Os02g40890	CAGCCATGAAATTTCTTCAGAG	22	58.97	GCCATGGATTTCCTTGTTGA	20	60.84	750
SiILP4403	Chr1	32003855	JK565799	LOC|Os02g42020	GAGTGGTCCTATGCTGAGCTG	21	60.03	GTCTGGTAACGTGGCTGCTA	20	58.95	700
SiILP3320	Chr1	32384152	JK560681	LOC|Os01g07200	GCTGAGGGCAATCTTAAAGC	20	59.07	ACTGCTAATGTTGCCTTTGG	20	57.91	260
SiILP2671	Chr1	32759579	JK557687	LOC|Os02g43020	TTTCCTATCTGACTAACCGAGCA	23	60.26	AGTTCTCTCCCCCTCTCCAC	20	59.66	700
SiILP3093	Chr1	33173970	JK559588	LOC|Os02g43690	AACCGATTCCGCCAGATT	18	60.43	CAAGCAAGGCTTCCCAAC	18	59.37	230, 1100
SiILP4988	Chr1	34241255	JK568580	LOC|Os02g45110	ACCTTGCTCTCAACCCTTCA	20	59.84	GGACAAGGAAGCTGGAACTG	20	59.84	210
SiILP4105	Chr1	35121774	JK564351	LOC|Os02g46640	CTGTTGATCAATGGGGCTTC	20	60.46	AGATTTAAGGGCATGATACTTACCTG	26	60.16	210
SiILP2022	Chr1	35811116	JK554614	LOC|Os05g45810	TCTCCTCTTGGGACGTCTGT	20	59.83	ATCATCCATGGCTCGAGAAG	20	60.18	160
SiILP3437	Chr1	36306378	JK561244	LOC|Os03g27590	TCAGATGCCACTGATTTTTCTG	22	60.25	TTGCGTATTCTGCTTCTGGA	20	59.57	700, 1500
SiILP4277	Chr1	36657080	JK565280	LOC|Os01g38620	AGACTGCCGCGTGCTAATAA	20	60.92	TGAAGGGGTTCATTCAGATG	20	58.49	460
SiILP3731	Chr1	36905574	JK562694	LOC|Os02g49570	CCACCAAGTGCTTATGTTGC	20	59.2	CCAATCCGTTGAATTTCTGG	20	60.3	480
SiILP186	Chr1	37389830	EC613094	LOC|Os02g50360	CCAGGCTGTGATTGAGGAGT	20	60.26	CAAGTGATTTGCTGGCACTT	20	58.93	260
SiILP2182	Chr1	37549346	JK555705	LOC|Os02g50560	ACGCTTGACTCGACGGATAA	20	60.8	GAGTGTTGATATCTAATGCTCTAGCC	26	58.98	600
SiILP916	Chr1	37665100	JK549574	LOC|Os02g50780	TGATGTTTTAACTGGCAAGTGG	22	60.03	CTTCCGAAAAGAATGTACGC	20	57.51	110
SiILP2633	Chr1	38374452	JK557553	LOC|Os03g51250	CCTCCTCACTCTGCTCCTAGC	21	60.67	CAGAAGAGGAACAGCGTGTC	20	58.59	220
SiILP2856	Chr1	39006488	JK558439	LOC|Os02g52650	AATTTGACTTCGCCAACACC	20	59.98	CTCTGCTTGTGACCCTGGAT	20	60.26	250
SiILP2497	Chr1	39388336	JK557088	LOC|Os07g33943	CCTCACATGATGACTTGACCTG	22	60.57	AGTGTGCTTCCTGCACTCCT	20	60.06	375
SiILP1807	Chr1	39826686	JK553673	LOC|Os02g54130	GGAAGCCAAGGAGAAGTTCC	20	60.19	CGTCCTCATTGTTGTATGCAC	21	59.06	500
SiILP3834	Chr1	40021167	JK563244	LOC|Os02g48630	AAATTTTATCACGTCTGCTACGC	23	59.72	GTTCCGGCAACAGTTCTCTC	20	59.85	400
SiILP225	Chr1	40261708	EC613433	LOC|Os01g58750	CGGGACTGGAGAAGAGACTG	20	59.98	TCGGTTGGACTTTACAAAGGTT	22	59.91	1200
SiILP4904	Chr1	40847679	JK568186	LOC|Os02g56210	GAGATACTGTGTTTGCACCTCAA	23	59.3	CGAGATACCGCATCATCACT	20	58.7	800, 950
SiILP47	Chr1	41319687	EC612102	LOC|Os02g57170	CACGTCTCATCGTGTTTTCAC	21	59.2	AGCCAAAAAGCCCTTGAAGA	20	61.22	110
SiILP4085	Chr1	41489038	JK564281	LOC|Os02g57370	CAAAGCCTTCATCATCTGTGTC	22	59.74	CATCAAACTCATGCTCTTTGAGA	23	59.51	200
SiILP1877	Chr1	41712369	JK553969	LOC|Os07g08210	TCCACAGGTTTCTTAGTTCACC	22	58.23	CCTTGAACCTTTATGGATGG	20	57.01	270
SiILP2855	Chr1	41948278	JK558434	LOC|Os04g40740	TCCTTGCGCACGAAATTG	18	61.92	ATTATGATCTCCCAAATAACCGTGA	25	61.84	450
SiILP2140	Chr1	42054777	JK555487	LOC|Os02g58730	TGTTTTTCTGCTCGCCTTTT	20	60	TGGAAATAGGAACAGCACCA	20	59.12	110
SiILP2547	Chr2	83053	JK557245	LOC|Os07g01760	TGTTCCTATTCACATCCTGGAG	22	59.05	CCGGACAACTATCCTTCCTG	20	59.54	250
SiILP3297	Chr2	1536823	JK560533	LOC|Os01g61410	GGAGTTGGTGCATCATCATTT	21	59.81	CCGATAGCATACACATCACGA	21	59.58	310
SiILP229	Chr2	3494162	EC613517	LOC|Os02g38340	TCGTTACCCTCGAATACAACC	21	58.96	CGAGTGGTGGTGAAGATGG	19	60.1	450
SiILP3652	Chr2	3770510	JK562235	LOC|Os07g07560	CAGCCCAATGGATTTCAGTT	20	59.93	TCCTCATTGCCCTTTTCTATATG	23	59.49	250
SiILP3748	Chr2	5168621	JK562836	LOC|Os07g08950	TTCTAATTGAGACAACAGGGAGTG	24	59.69	ACTCCATCAGAAACCAGACCA	21	59.56	700
SiILP3781	Chr2	5696277	JK562963	LOC|Os07g09320	TCCACCATCATCCATCTTGA	20	59.85	GGAGAGAAACAGGAGAGGTACA	22	57.52	300
SiILP4482	Chr2	6541824	JK566312	LOC|Os07g10490	CGGACCTTGCACTCTCATCT	20	60.41	ATCTCCTCATTTGGCAATGG	20	59.89	310
SiILP2752	Chr2	9037018	JK558024	LOC|Os11g16320	TGGTGCTTGCTCGTCAATTA	20	60.4	GCAGCAGCCTGGTAGTTTTC	20	60.02	1250
SiILP5067	Chr2	10662516	JK568999	LOC|Os01g34330	GTTGAATCTGCACCGCCTAC	20	60.67	TTGACAACTCCTCGTATGTCATT	23	58.64	1100
SiILP1365	Chr2	10744599	JK551606	LOC|Os07g22600	GGAGAAGGTGCTGTTCCAAG	20	59.84	TTGAATCACTCCATCCAGCA	20	60.2	225
SiILP34	Chr2	11031693	EC612034	LOC|Os01g46380	AAGGACTAAGGATCGCACCTC	21	59.73	AACAGTATTGTGCACTCTTGCTT	23	58.15	200
SiILP4364	Chr2	11249532	JK565636	LOC|Os05g46200	GAAAGGATCTAACAGCCCCATC	22	61.15	ATCAAATTTATGATTGATCCAAAGG	25	59.52	1000
SiILP1412	Chr2	12046693	JK551820	LOC|Os07g25680	CCAAGTTGATAATCCTTTCACAAA	24	59.43	AAGGAAGCATCCATGACTGG	20	60.07	210
SiILP3027	Chr2	13881672	JK559292	LOC|Os01g66000	TATGACCGCAAACAATCAGG	20	59.54	GAGTAGTGCTTGCAGCTCTGG	21	60.35	250
SiILP361	Chr2	15064234	JK546990	LOC|Os08g25460	CCATCCAAGCTACCTGATGC	20	60.62	TGTTGATCGGTTGCTGTTTC	20	59.7	400
SiILP4222	Chr2	15607859	JK564977	LOC|Os09g39680	AGAGGAGTGACATTCTACATCAGG	24	58.81	CATGGCATGCAGTCAGTGAT	20	60.72	300
SiILP2634	Chr2	17375614	JK557561	LOC|Os03g45619	CTGGCAAGCAGCAATGGT	18	60.99	TGAATTTCTACATGCGAAGCA	21	59.46	1500
SiILP5043	Chr2	21258212	JK568844	LOC|Os09g07900	GCCCTATTTAATGATAAAGAACTTGAA	27	59.44	GATGACAGGAGATGCAGCAG	20	59.53	230
SiILP742	Chr2	23985369	JK548715	LOC|Os09g10930	CAGACAATATTGGGCACAAAC	21	58.01	TCTTCACATCTCCAGCCATAA	21	58.31	480, 700
SiILP1201	Chr2	25422232	JK550863	LOC|Os09g13630	TGCATAATAAGCTTCTCATCTTTTG	25	59.05	TCCGATCGTGATAGTGAAGATG	22	60.1	210
SiILP2369	Chr2	26759002	JK556583	LOC|Os03g61930	ATCAGGCTTCCCCAGACC	18	60.01	GCTTCACCCAGATGTGACAG	20	59.26	1000, 1350
SiILP1159	Chr2	27144916	JK550716	LOC|Os02g02424	TACAGGGAAAGGGCAGCTC	19	60.35	GCACACCATATATTAACGACTGAA	24	58.16	325
SiILP159	Chr2	28095264	EC612921	LOC|Os09g04800	GGAACAGCAAAGCTCAAGATG	21	60.01	CCGTAGATGTGAAAGCGAACT	21	59.39	325
SiILP1686	Chr2	28119377	JK553104	LOC|Os09g19790	CATAATATGCATCTTGACTGCGAAC	25	61.98	TCTTAAGCACATTATGTTATTGCAAGG#	27	61.72	240
SiILP5111	Chr2	29007799	JK569192	LOC|Os02g21630	GCATCCCAGGAACAAGAAAA	20	60.05	TCTCTATTGGTCCCACTGATCC	22	60.33	120
SiILP241	Chr2	30088642	EC613698	LOC|Os05g23940	GCTCAAGCTGCAGTTCCTTC	20	60.28	TTACGCAAAACATCAAGATTTC	22	57.03	200
SiILP1150	Chr2	31211714	JK550671	LOC|Os02g57670	ATGCTGCTTGCTCTGACG	18	58.79	TGATGTTGCGGAACTACGAC	20	59.72	110
SiILP2247	Chr2	31788010	JK555990	LOC|Os08g20270	CGCAACAGCAATTTCCTCAT	20	61.17	CATTTGGTCCCCTGGAAAT	19	59.59	120
SiILP3577	Chr2	32327489	JK561855	LOC|Os09g27210	TTTTGGTAAAGATGTAGCAGAAGC	24	59.05	ACATCCCGGCATGATGTATT	20	60.04	700
SiILP2965	Chr2	33623449	JK558968	LOC|Os06g51150	TGCACGTATTCATCCTTGATCT	22	59.6	TGAGCATCGTAGCATTTGGA	20	60.37	900
SiILP4808	Chr2	35258979	JK567756	LOC|Os09g30478	TGAGCTTTTCAGTGGCTTCC	20	60.52	GGATGTGGCTAATACTGGTATATGGT	26	60.58	290
SiILP1027	Chr2	36459244	JK550080	LOC|Os09g32526	GCAGCATTCAAGCTCACAAA	20	60.14	CAATAGGGTCACCCCTTTCA	20	59.78	950
SiILP3223	Chr2	37392880	JK560230	LOC|Os06g17440	ACTTGCTGTACAGTTTCAAACACC	24	59.67	TAGTCCAATGTGCCCTCCTT	20	59.55	190
SiILP4494	Chr2	37991700	JK566353	LOC|Os09g21000	TGTCGGTCGGAGCTATTCTT	20	59.84	CCCCATAAGGCACCTATGAA	20	59.78	900
SiILP2047	Chr2	38413556	JK554716	LOC|Os09g36450	TGGGTTATTCTTGGGCACTC	20	59.93	AACCTTAATATTTTGGCTCAATGC	24	59.79	200
SiILP4256	Chr2	38941961	JK565192	LOC|Os07g12170	GGAGTTATGACTGCAGAAACTGG	23	60.18	AAATTCCAAAACTAAAAACATCAGC	25	59.09	220
SiILP29	Chr2	39486485	EC612014	LOC|Os09g38040	TCCGATCCAGGTGAAAAGTT	20	59.53	GCATGTGCAGATGTAGAGATAGTC	24	58.06	200
SiILP2929	Chr2	39809551	JK558814	LOC|Os09g38620	CGTAGCTTTCGGTCTTTGAGTT	22	59.95	ATGTCTGTGGTGATGCAAGG	20	59.55	900
SiILP3512	Chr2	40341007	JK561525	LOC|Os07g40030	GTGAAGTGCAGCATCCAAAG	20	59.44	GGAGGCATCGTTCAGTCCT	19	60.22	360, 1000, 1400
SiILP1608	Chr2	40786266	JK552705	LOC|Os02g45600	TGCCACGTGTAGACGAATTT	20	59.2	TTCAGCATCGAAACTGTTGG	20	59.84	130
SiILP1291	Chr2	40896284	JK551291	LOC|Os07g31650	CCCATCAACAAGAGAGTTGG	20	58.13	CTGGGACATCTCACCCCTTA	20	59.92	160
SiILP5063	Chr2	41357656	JK568985	LOC|Os12g13390	TGTGGTCTGTTGCAGTAACACT	22	58.35	GCCAGAACTAGAACAAGATGACTC	24	58.61	140
SiILP592	Chr2	42247280	JK548036	LOC|Os07g34730	CATTTCCTATTGAAAGGGCAAG	22	59.96	TCACTCCAGTCCATGAAGCA	20	60.4	690
SiILP95	Chr2	43609850	EC612375	LOC|Os07g38100	TTCCTTTGACAGAATGTTCAGAAA	24	60.14	GGCTCCAGTTCCCTTCAAAC	20	61	210
SiILP1129	Chr2	44130968	JK550587	LOC|Os07g38970	TGTTGGGATCGTATCTCGTTC	21	59.95	CACCACCAATGCCTACACAA	20	60.43	180
SiILP4476	Chr2	44865858	JK566295	LOC|Os07g40510	TGATGCTTCAGAAAAGGATGG	21	60.2	CAGTGATGATAACGACTGCACA	22	59.79	550
SiILP2977	Chr2	45627174	JK559043	LOC|Os07g42420	ACAATCGGGTGACTTGAAGG	20	59.97	GATTCCACCAGCTGCTCCTA	20	60.36	250
SiILP3032	Chr2	46218289	JK559322	LOC|Os02g09440	TCTGGCCAAGCTATTTCCTG	20	60.34	TCTTCGTTAATTGGCCATGC	20	60.97	225
SiILP2149	Chr2	46669853	JK555509	LOC|Os07g44350	TTCAGAGTCCTCCGAAATGG	20	60.19	AGATTGTCAACCCGCACAAC	20	60.97	1500
SiILP2643	Chr2	46901898	JK557578	LOC|Os07g23750	GGAGCTCCAACAGAAACAGC	20	60	CTACCAGGCGACCATCAAG	19	59.25	110, 300
SiILP3008	Chr2	47557723	JK559197	LOC|Os12g07450	TCATGAAAGAAAAGCAAGCATC	22	59.48	TCATTGATTCCTTCATGCAGTT	22	59.57	190
SiILP235	Chr2	48010237	EC613611	LOC|Os06g06410	CATGCAATCTCTTTGACTCTATGC	24	60.28	GCACAAGTAGCAAAATATGTGACC	24	59.97	300
SiILP1419	Chr2	48877049	JK551846	LOC|Os07g48920	GCTCTTGTATCTTCAGTGGACAAA	24	59.83	GCCACCAAGCTCAAGAGTTA	20	58.1	525
SiILP489	Chr2	49103571	JK547652	LOC|Os09g02650	CTCGTCACCGGAGTCATCTT	20	60.26	ACTGCGAAAAATACGCCAAA	20	60.62	110
SiILP4729	Chr3	72338	JK567432	LOC|Os04g59570	ATACAGCAAGGGGTGGCTTT	20	60.88	TGAAGCAGCAAATCTCTACACC	22	59.52	225, 390
SiILP4097	Chr3	452639	JK564326	LOC|Os09g26190	TGAGCCTGATGGTTACATGGT	21	60.39	GCTGTTGAAAACATCCCATGA	21	60.89	200
SiILP4042	Chr3	605522	JK564069	LOC|Os01g68860	TGAGTCAGATATAGCTCCATACCG	24	59.67	TTGCTGGGAAGTTTGACAGA	20	59.42	700
SiILP1317	Chr3	823788	JK551400	LOC|Os04g58130	CAGTTCTTCGCTGGCTCCTA	20	60.67	GGGACAGAACATCCTCATCG	20	60.47	700, 950
SiILP1529	Chr3	1305197	JK552375	LOC|Os07g14270	GAACCAATGCTTGCACCAC	19	60.11	AAGGGTCTATACCCAGCCAAA	21	59.84	215
SiILP631	Chr3	1908213	JK548222	LOC|Os04g57310	GGAGGATCAAGATGCTCTACG	21	58.9	TCAACGAATTTTATTGCTCCA	21	58.29	850
SiILP3139	Chr3	2309454	JK559784	LOC|Os05g05700	GAAGGAGCGAGTTGGTCACT	20	59.46	TGAATGCTCCTTCTCCAACA	20	59.37	300
SiILP4058	Chr3	2508577	JK564163	LOC|Os05g02650	AGCAAAAGGTTTTGGCTGTG	20	60.28	CAAGCATTGGCCTCAGATG	19	60.36	325
SiILP4110	Chr3	3185811	JK564382	LOC|Os05g03910	CCTGCTGATAAAAAGGAAATCAC	23	59.17	AGCACTCTCTCTGATATCCACTG	23	57.71	375
SiILP4170	Chr3	3825096	JK564689	LOC|Os05g05320	TGCTGGACTGATAACTGCATTC	22	60.28	ATATTTCCAACCTTTTGACTGCTC	24	59.91	160
SiILP3790	Chr3	4287195	JK563015	LOC|Os05g01820	CCAAGCACAACTCCAAGGAC	20	60.69	GCAGAACATCGTCACCTCCT	20	60.27	250, 350
SiILP5034	Chr3	4765193	JK568800	LOC|Os05g22930	AACATGGTCAGATTTCGGAGA	21	59.54	TTATCCCAGGGAGACAAGCA	20	60.59	600
SiILP4057	Chr3	5450972	JK564157	LOC|Os03g62640	CACATGAGATATCCCTTGAAGATG	24	59.86	AGGTTCTCATAGGCCTTCTCG	21	59.86	210
SiILP4656	Chr3	5780299	JK567136	LOC|Os12g13460	GATTCTGTTCGGTTGGTGGT	20	59.83	TTGTCTTCATCACCAAAACCAT	22	59.34	250
SiILP4879	Chr3	6447518	JK568101	LOC|Os05g07632	CGATTATCTGTTTCTGTAGGTCCA	24	59.56	CCTCACGATCGCAAAGTACA	20	59.86	130
SiILP2366	Chr3	6730494	JK556553	LOC|Os02g52780	GCAGATGGCACATCAGTCAG	20	60.44	GTCGTTCAGCAAGAATGCAA	20	59.99	120
SiILP4522	Chr3	7019520	JK566505	LOC|Os05g41060	CCTGCCGAAAAGCTTCAA	18	60.06	GCACTGGTACATCCAGAGCA	20	59.86	550
SiILP3411	Chr3	7859061	JK561154	LOC|Os03g11440	CCCCTTACGCTTCAACATCT	20	59.19	AGTGCTACCCTTGGAAACCA	20	59.59	225
SiILP3832	Chr3	8064525	JK563241	LOC|Os08g41390	AATTGAGAACCTGCCCATTG	20	59.93	CTGACGCAAAGGAGGACTTT	20	59.47	150
SiILP1296	Chr3	8305389	JK551315	LOC|Os03g02730	TCAAGCCCAAGAAGGATCTC	20	59.36	CATAGACTCGGCGACATCAA	20	59.82	250, 300, 600
SiILP2584	Chr3	9154478	JK557391	LOC|Os12g07300	CTGCCACCATCAGTTCCTTT	20	60.11	TGTCTGCAAGCGGTGTTATT	20	59.35	150
SiILP4890	Chr3	9494353	JK568146	LOC|Os12g01449	AAAGCTTTCATACTTTCTGCATCA	24	59.48	CACCGAGAAAGAGCCCAATA	20	60.21	140
SiILP2872	Chr3	9693540	JK558533	LOC|Os04g37470	GATGTATCATTGAAAATAAGAAATTCA	27	57.05	AAGTGGGTCCGTGCCTTT	18	60.51	700
SiILP677	Chr3	10781159	JK548416	LOC|Os05g48590	TGAGGATCTCTCGCTTGGTC	20	60.5	CATCAGCCCTAGAACCATCAG	21	59.7	900
SiILP2254	Chr3	11108308	JK556022	LOC|Os02g49326	GCTCCTGAATGAAAGGACGA	20	60.34	GCCGGAGTTCTCCTTGTTG	19	60.78	240
SiILP638	Chr3	11582378	JK548264	LOC|Os03g31750	TCAGTGCGATCTTCTGCAAT	20	59.55	TGCTGCATACATTAAGCAGAGAG	23	59.7	200
SiILP270	Chr3	11851443	GT090917	LOC|Os03g18130	GTGCTCACTGGCATTGCTTA	20	60.02	CTCTGGAGTTTTCGCCCTTA	20	59.45	250
SiILP3428	Chr3	12431749	JK561217	LOC|Os07g44070	CTGCGTTAGAAGGGCAGAAC	20	60.01	GCTTTACAAAGCGAGGGATG	20	59.85	110
SiILP1580	Chr3	13823857	JK552578	LOC|Os05g43560	CTTTCAGACAATGATCAACTTCG	23	58.89	CCTCTACAAAATCCCCAGCA	20	60.07	450
SiILP3551	Chr3	14237230	JK561713	LOC|Os03g20630	GACGTACCTCGCCGTGAC	18	60.28	TCCTGCAAAGAAGAAAAATGC	21	59.47	450
SiILP969	Chr3	14962099	JK549797	LOC|Os05g41120	CAGCGTTGATACGACGGATA	20	59.71	TGCTTCAATAACATTACCGTGTG	23	59.94	170
SiILP1562	Chr3	15519295	JK552515	LOC|Os02g30730	TGGAGGTGTTTTCTTAGTGAACG	23	60.55	GAGACATATGCTCCCATTGCT	21	59.17	350
SiILP3042	Chr3	17057730	JK559370	LOC|Os06g51500	GATGCTCACAACAGATTCATTCA	23	60.13	TTCTCCGGAAATCTTTGGAC	20	59.1	580
SiILP1810	Chr3	17831220	JK553678	LOC|Os05g38150	CATCCGCACTCTTGCAAATA	20	59.83	ATCAAGAGGACACCCAAAGG	20	58.99	215
SiILP3097	Chr3	17833790	JK559596	LOC|Os06g44210	TGCAAGTACACGATTCTCTGATG	23	60.32	GACCTTCAACACCCACTGGT	20	59.86	250
SiILP3907	Chr3	18934365	JK563499	LOC|Os01g52720	TGAGGACTCAACATGGAGGAT	21	59.52	TCCCCTTTGATCTTCATTGC	20	60.01	600
SiILP4035	Chr3	19835663	JK564030	LOC|Os05g35060	TTGAGTGCACTTGAAAATCTCAG	23	59.55	TTCCTCTAAGGTCTGCTGCTG	21	59.77	140
SiILP888	Chr3	20960270	JK549447	LOC|Os10g16440	TGACAAAAGTTGAGGAACTCAAAG	24	59.83	CTCACGTGCCTCTGTGGTTA	20	59.9	220
SiILP9	Chr3	21273699	EC611930	LOC|Os05g33570	CACCAACAGCAGGTGATCC	19	60.1	GTTTCTTGCTCGCCTTTCAG	20	60.13	200
SiILP3746	Chr3	21430761	JK562830	LOC|Os03g15690	CTACGGCAGCGGCTTCTC	18	62.19	GGCCTTGTCGCCGTAGTAT	19	60.11	300
SiILP3880	Chr3	22640774	JK563405	LOC|Os05g31770	CGTGGGCAACTTCTTCACC	19	61.65	TTCCTCTGCTCTTCAGTTGC	20	58.31	160, 325, 400
SiILP1850	Chr3	24627285	JK553853	LOC|Os01g37960	TGGAACAAAGCCACTTGACA	20	60.28	CCAGGTGCCAAGGTAAGTGT	20	60.03	150
SiILP1367	Chr3	25535069	JK551623	LOC|Os05g07030	GCCTCAATTGCTGATTGGAC	20	60.61	CATGTATCCATCACCGGCTA	20	59.38	200, 380
SiILP496	Chr3	27782025	JK547679	LOC|Os07g41800	GCTACCGTGAGAAATGATTTACTAGA	26	59.33	TGGAGTGGTGCAATGAGAAA	20	60.24	100
SiILP2280	Chr3	33676003	JK556181	LOC|Os01g64280	TATGCCAAACATCACGAGGA	20	60.07	AGCCAAAGACATTGCTGATG	20	58.88	170
SiILP183	Chr3	35479295	EC613064	LOC|Os10g08550	CAGGGAGCTCCAGTCTTGAT	20	59.4	CTGGGGTGTGATGACCAGT	19	59.35	300
SiILP2930	Chr3	38182831	JK558815	LOC|Os12g19590	TGGAGAAATTCAAAACAAGTTGC	23	60.49	ATTGCGGCAGAAATGAGTTT	20	59.71	900
SiILP2542	Chr3	40126182	JK557215	LOC|Os12g29550	GAAGAACCACAATTATTTGTTGAGA	25	58.67	CGAATGTGGGTTCTTGAATTG	21	60.35	160
SiILP397	Chr3	42903757	JK547157	LOC|Os05g45950	GATGCTGCACATGAACACCT	20	59.71	AGGAGCTCCGCTACCACAT	19	59.84	150
SiILP1785	Chr3	44471742	JK553590	LOC|Os03g27080	GCTGAAGGGAAGAACATTGC	20	59.82	ATGCATGGTGCAAGTCCA	18	59.61	900
SiILP2289	Chr3	47189977	JK556231	LOC|Os01g25370	CGAGATTTTCCTTAATCCAAAGG	23	60.29	CGTTATGCTTGTCCACGATG	20	60.13	460
SiILP3506	Chr3	49786900	JK561489	LOC|Os12g42980	CTCTAGGGCTCGACCACCAT	20	61.57	TTTGTTGTCGTCTTCCCAAG	20	58.75	440
SiILP3447	Chr3	50348845	JK561281	LOC|Os03g22380	CGCTCGATTTCTGAGACGTT	20	60.54	CAACGTCGTAACGAGCAAAT	20	58.85	250
SiILP190	Chr4	173164	EC613131	LOC|Os02g48790	TCACATCCTGACTCTTGTCGTC	22	60.31	GCCTGGAATCTGGAAATCAG	20	59.63	190
SiILP4455	Chr4	1169612	JK566146	LOC|Os06g03760	GCTTCACTTACAGGGCAACC	20	59.74	TTGCTCTTGCCATACTCACG	20	60.01	900, 1200
SiILP2260	Chr4	1318895	JK556059	LOC|Os01g68330	TCGAGGTTGTCATTTTGTCG	20	59.69	TGATGGAAAATGGTAATATTGTGG	24	59.85	270
SiILP1422	Chr4	1842243	JK551849	LOC|Os01g07960	GACAACTTTCCAATCAAGATGATG	24	59.88	CAATAGTCTTGGGCACTACACG	22	59.69	125, 200
SiILP3864	Chr4	2021480	JK563343	LOC|Os06g05110	CGTACAACAATGGCAATCCA	20	60.38	TCAGGTAAGCCACCACCTTC	20	60.11	250
SiILP3752	Chr4	2270154	JK562850	LOC|Os12g08740	GCAGCGGTTTCCTTGATCT	19	60.35	AAGGACAGCACTCCGATCAT	20	59.69	210
SiILP3857	Chr4	2946646	JK563323	LOC|Os06g09450	CGCAAGTGGATCTCTCGTTT	20	60.4	TTGCCAATGATAAGGTCAGG	20	58.57	230
SiILP2529	Chr4	3389553	JK557167	LOC|Os06g08790	TGGACAACCAAGGAAGATCG	20	61.03	GAAGGTAGTAAGCACAAGTTGCAG	24	59.55	200
SiILP2222	Chr4	3700239	JK555859	LOC|Os06g08480	GAACTTGTCATGGCCCATCT	20	59.93	TCCTGACCAACACATCATCAA	21	59.95	200
SiILP297	Chr4	4424059	GT228103	LOC|Os06g07090	CTTCAAGGATATTCAGTCAGGTCA	24	59.65	CATATTCACCGATGCACCAA	20	60.34	230
SiILP3777	Chr4	4615754	JK562957	LOC|Os06g06790	ATGAGTTTGGCCATGTCCTT	20	59.41	TGAACAATTATCCGACGCTCT	21	59.72	200
SiILP4385	Chr4	5099703	JK565731	LOC|Os11g05700	CAGTTCTTTCCTTTTCTGCCTTT	23	60.27	TTTAAGGACAGGCCATACGA	20	58.24	250
SiILP4693	Chr4	5467322	JK567276	LOC|Os06g05950	GGCTCACGAGAGATGGTTCT	20	59.41	CATCACCGGCAACGTATCTT	20	60.91	150
SiILP2852	Chr4	6010751	JK558419	LOC|Os06g11370	TCCTTGACGGCTCCATCTAC	20	60.22	ATGCCACAGTGAAGGCTTTT	20	59.74	370
SiILP2789	Chr4	6749367	JK558197	LOC|Os10g25770	TGATCTCACGCTGCTTCTTC	20	59.27	CTCCAAAAGAACGGCATCAA	20	61.14	370
SiILP1603	Chr4	7772166	JK552674	LOC|Os02g32730	ATCCTAGTGCATTCTGCAAGC	21	59.49	GCAAAGGCTTCATCCCATT	19	60.03	600
SiILP1855	Chr4	8711757	JK553878	LOC|Os01g36580	GCATTTGGTTGCCTTTCTGT	20	60.12	CGCATGCACAAATATCTTCAG	21	59.34	200, 350
SiILP754	Chr4	8898653	JK548784	LOC|Os06g12600	GAATCGCGCCTCTCTCTGT	19	60.66	CACAGATTTTTCACTGCTCCAG	22	59.91	1100
SiILP463	Chr4	10370173	JK547515	LOC|Os06g14040	CACCAGAATTCGTGTTGCAG	20	60.3	ACGGGTATCCCTCCTTCAAT	20	59.65	250
SiILP1632	Chr4	15725450	JK552814	LOC|Os09g12570	AAAATGGTGGCTGCTGTGTT	20	60.56	TCTCTGCTTGAGGATGTTGC	20	59.12	850
SiILP2670	Chr4	20619637	JK557686	LOC|Os01g46750	TGTAAATTCTCCTTTCCCCTGA	22	59.94	GAAGGTGACGACACAATCGTAG	22	59.66	200
SiILP3209	Chr4	21620760	JK560159	LOC|Os09g32800	TTTGTCCCGGCTTTGTTAAT	20	59.45	CAGAAGCCGTCGATCTTGTT	20	60.4	150
SiILP141	Chr4	25048791	EC612731	LOC|Os06g30750	TCTTCAGATCATGCCCCATT	20	60.43	TCCTCTGGTGGAGATACCTGA	21	59.66	120
SiILP2108	Chr4	29354736	JK554897	LOC|Os07g07080	CTACCGAGAGAGGGCTGCT	19	59.71	TGAGGGTGTAGTAAGTTGTTTGGA	24	59.96	1100
SiILP1589	Chr4	30025104	JK552612	LOC|Os08g19850	AGGCAGAGCAACAATTGACA	20	59.44	GGCATCAAACACACCAATATCA	22	60.63	1000
SiILP3114	Chr4	31176579	JK559679	LOC|Os05g04520	ACTGCAGCTCTGGTTCTCCT	20	59.21	TTGAAGCCATCAACCGTAAT	20	58.09	270
SiILP2951	Chr4	31807341	JK558884	LOC|Os08g34750	GCTTTAGTTGCAGCCCTGTT	20	59.52	CTCTACGTTGAAAGCCTGGTG	21	59.92	230
SiILP2592	Chr4	31984916	JK557400	LOC|Os11g14220	GGGCTCCCATATACATTCACA	21	59.66	ACTAGTCCAGCCCACAGACC	20	59.18	250
SiILP1373	Chr4	32264248	JK551646	LOC|Os06g43200	TGCAAATGAAGCCAATGATG	20	60.61	TGCCAGTACAAGCAAGAGCA	20	60.74	480
SiILP425	Chr4	33270093	JK547339	LOC|Os06g41360	TTGATGCTCCTTTAGCTATTGTTG	24	59.82	CCATGATAGCAACTTTCCCTTT	22	59.5	500
SiILP4816	Chr4	33998746	JK567785	LOC|Os06g40620	GAGAAGGCCAAGAATTTCACC	21	60.07	TTCCAAGCTGCTCAATTTGT	20	58.5	250
SiILP800	Chr4	34546238	JK548979	LOC|Os05g37200	AGTTCGTCGCCTTCTCCAT	19	59.82	AGCAGCAGGTATCCGAAGAA	20	59.98	1200
SiILP3084	Chr4	34776471	JK559545	LOC|Os01g34390	GGCTCAAAAACTGATTCAACC	21	58.68	TTGAAGGTGTACGTGCTGTTTT	22	59.72	850, 1500
SiILP288	Chr4	35821697	GT091033	LOC|Os06g37180	ACTCGCCGTGGTCAAGTTT	19	60.71	AACTGCACAGTTGTGTATTTGTTG	24	59.18	310
SiILP4234	Chr4	36240977	JK565038	LOC|Os06g36770	AGGGCTCCATCCGACTTATT	20	59.92	CGCAATAATCTCTGTAAAGAAGGA	24	59.01	170
SiILP3285	Chr4	37114587	JK560470	LOC|Os06g47840	CTTGAAGGATCCCAGTGGTC	20	59.51	ACTTAGGAAGGGCTGGCATC	20	60.6	220
SiILP5103	Chr4	37412626	JK569147	LOC|Os06g47330	TGGGCATGATGATAAAATACG	21	58.38	CTTTCCCGAGAGACCACATC	20	59.65	200
SiILP2599	Chr4	37718658	JK557429	LOC|Os05g44310	AATTTGATCTCACAAACTCTTCTGG	25	60.05	CTAGGAAGCCTACCTCGCTTG	21	60.52	250
SiILP2240	Chr4	38085145	JK555952	LOC|Os06g46372	CTTCATCCTTGCCAGCATAGT	21	59.35	GGCTCTGAGGCACATGAAAT	20	60.23	200
SiILP3601	Chr4	38528448	JK561989	LOC|Os01g32350	CATCAGTGCCAGAAGCAAAC	20	59.44	GCCCTGACTCCATCAAGACT	20	59.26	110
SiILP2244	Chr4	38800695	JK555975	LOC|Os06g49120	TCGATGCAGCATTTGAATTT	20	59.26	GAGGAAGAGAGAGCCTTTTTGA	22	59.24	230
SiILP494	Chr4	39103292	JK547672	LOC|Os06g49430	CTTTGGACTTGCCCGTGTAT	20	59.99	TTTGGAGAAAAAGGAACCACA	21	59.57	220
SiILP2550	Chr4	39553209	JK557251	LOC|Os06g50154	TGCCTCATTCTAGATGCTCAAA	22	59.98	AACATTGATGAGTGGCTGGA	20	59.09	190
SiILP4153	Chr4	39906385	JK564590	LOC|Os03g57790	CCACACGGTAGTAAGCCACA	20	59.63	CCTGAAGGGGTACCAGGAGT	20	60.36	180
SiILP718	Chr4	40199946	JK548622	LOC|Os06g49160	ACAGCATCATTGGCTTTGGT	20	60.53	CCACCATTGACCACAAAAAG	20	58.87	190, 250
SiILP412	Chr5	156910	JK547259	LOC|Os01g14690	TGGAAATCCTGAACCTATGGA	21	59.37	GATGAGTGGTGGCTTTTTGG	20	60.49	150
SiILP1946	Chr5	325297	JK554269	LOC|Os01g13520	GCAAGTGCATCACATGCTATTA	22	58.87	CAAGGTACTTGTTCAGACTGACG	23	58.97	200
SiILP2067	Chr5	589796	JK554768	LOC|Os03g62170	GCTGGAGTCGGCAATGTAGA	20	61.35	TCTCTTGCGGTGAACTCCTT	20	59.99	220, 300
SiILP2305	Chr5	1971114	JK556318	LOC|Os02g31030	TCTTGAATACGAGGAGGAGGA	21	58.87	GCATCAGGCTGGAAGCTAGA	20	60.65	200
SiILP2429	Chr5	2984027	JK556835	LOC|Os01g18800	GGCTCGACATATCTGAGTCACC	22	61.05	TTGTATAGACAGCTGTGTGAGAGG	24	58.61	105
SiILP4710	Chr5	3591577	JK567378	LOC|Os01g17240	TGAGCATGCTATGTACACTCTTCA	24	59.97	TGTCTTTGAGGTATCTGTATTGCTTT	26	59.66	110
SiILP2786	Chr5	4407718	JK558178	LOC|Os05g28870	CAACCATTGATCTGGAAACAAG	22	59.47	TCGACAATTGATGAGGCAGT	20	59.24	160
SiILP3566	Chr5	5191775	JK561797	LOC|Os01g15110	GATCAGATTTCGGAGCCTCA	20	60.3	TGCTTGTTGCTGGTCATTTT	20	59.32	100
SiILP1521	Chr5	5698106	JK552324	LOC|Os01g73910	ACAGGCAAAGGGTGTGAAAG	20	60.15	ATGTGGATGCCTTCTTGGAG	20	60.07	190
SiILP2390	Chr5	6727798	JK556693	LOC|Os10g02980	AGGCAGATAATGCAGACAATTC	22	58.35	TCCGAAAGTTTAAGAAGGCTGT	22	59.43	320
SiILP738	Chr5	7760549	JK548708	LOC|Os01g04190	CTACGCTTAGTTCCCGTTCAA	21	59.41	GTTCGCATCAGTGTGTGCTC	20	60.48	100
SiILP1441	Chr5	9103359	JK551919	LOC|Os01g06020	TGAAGCTTCCAAAGCTGGAG	20	60.65	TGCTCTTTCTTTTCGGGTTT	20	58.95	180
SiILP1128	Chr5	9928705	JK550580	LOC|Os01g07390	GGAGGTCTGCTGGCTTCAC	19	60.97	CGCTGCAAACATGTCTTTTG	20	60.44	230
SiILP4686	Chr5	10182526	JK567250	LOC|Os03g04980	AATGTTCCAGCAGAGCTCCA	20	60.94	TTCCTGGTACTTCTATTCATTGC	23	57.48	328
SiILP5025	Chr5	11243477	JK568768	LOC|Os06g05520	CGGGCTCCACTGATTCTG	18	60.35	CAAACAAGCCACCAACTGTG	20	60.19	500
SiILP414	Chr5	12011560	JK547265	LOC|Os08g19320	TCAACAATCATGTAGACTTCACATTT	26	59.04	TCCGCATCAATGCCTCAG	18	61.97	170
SiILP2376	Chr5	12940229	JK556622	LOC|Os03g52780	GACAGGAAACCCGGTGTAGA	20	59.97	TGATGCCAATGGGAAGTACC	20	60.72	100
SiILP2974	Chr5	13878576	JK559035	LOC|Os01g21820	TCTTGAGTCGCTTATTGTGGAA	22	59.88	TTGCTGAGCTCCCAATTTTC	20	60.33	200
SiILP1809	Chr5	14616053	JK553677	LOC|Os01g22954	TCTTCCTAAGTCATCAGCAGCA	22	60.15	CATGGGTCATATCCCGAGAA	20	60.68	200, 230
SiILP431	Chr5	15737233	JK547357	LOC|Os05g40270	ACCACAGGTTTCATCCAAGC	20	59.97	CCATGGTGTTTTCGATTTCC	20	60.17	220
SiILP238	Chr5	16844216	EC613624	LOC|Os04g33060	TTTTGGCCTCAAACTTAGCA	20	58.56	GGTTTTCAAAGAGTTTTACCAAACA	25	59.85	100
SiILP3891	Chr5	19728264	JK563442	LOC|Os03g62160	GGTGAAGGACTCTGTGATTGG	21	59.56	TGCTCTTGATCAACTTCACACA	22	59.49	200, 360
SiILP4213	Chr5	24012053	JK564939	LOC|Os03g11300	CAAGCAGATCCAAGGAAACG	20	60.77	AGGCCCTCAAGAGGAAGAAG	20	59.95	110
SiILP1066	Chr5	25387867	JK550274	LOC|Os03g58810	TCGCAACCTGTCTTTTACCA	20	59.32	CGGAAGAAGATGGGGAGATT	20	60.4	560
SiILP690	Chr5	25953462	JK548471	LOC|Os05g01510	GCCTTCAGCAACTTGTTTCC	20	59.86	TGAATCAGGGATAACATTGAAGG	23	60.19	680
SiILP392	Chr5	26661021	JK547134	LOC|Os05g28940	AAGGAGATTGAGGCCGAGAT	20	60.18	AGTTGTGTCCTCAGCTTTGCT	21	59.15	600, 720
SiILP480	Chr5	28202546	JK547595	LOC|Os03g61730	TCTCCTTTATTAACGAGCTGGAA	23	59.42	AGATCCAGCTCAGCACTTGG	20	60.56	230
SiILP5002	Chr5	29127163	JK568635	LOC|Os07g44660	GACTACCATGCTGGTTTTTGG	21	59.49	CAGCACAATTTCTGGCCATC	20	61.59	160
SiILP4317	Chr5	30364481	JK565413	LOC|Os03g11300	TGCTGATCTTAAGGCATTAACTGT	24	59.37	ACTGGGCCATCTTCAAGAGA	20	59.8	140
SiILP864	Chr5	31404761	JK549317	LOC|Os01g46980	TCAGGCAAGAGTATGAACGAAA	22	59.88	TGAGCTTGAAGAACTTTGATGC	22	59.64	390, 800
SiILP3695	Chr5	31852821	JK562446	LOC|Os02g47560	CATGGCAAAACATTGGAGAA	20	59.52	GCATTGACATGTGCCTTTTG	20	60.12	260
SiILP3848	Chr5	32660713	JK563280	LOC|Os11g02180	TGCAGGAAAGACATTGAACC	20	58.7	GCTGCAGCATTACCCAGCTA	20	61.46	600
SiILP4216	Chr5	32909749	JK564955	LOC|Os04g56510	CCCTTTGAGGAATGGAACATAG	22	59.83	TTGATGGCAACATCAGTTCC	20	59.5	400
SiILP2611	Chr5	33368934	JK557464	LOC|Os03g53230	TCTGTCTAAACCACCGAGCA	20	59.44	CAAATTTGGTAGCAGCTTCTTG	22	59.08	230, 270
SiILP4338	Chr5	34554648	JK565528	LOC|Os08g41830	GCAGGAAGGACTTCAGAACG	20	59.99	GGAGGTTTTCCACGAGTACG	20	59.59	105
SiILP1230	Chr5	35991885	JK550993	LOC|Os06g04280	AGCATTCTGATAGCTGGGACA	21	59.85	CAGCCAAGAAATAGCTTGCAC	21	60.03	460
SiILP882	Chr5	36657301	JK549414	LOC|Os05g44360	CCATCCAATGGTGAGTTGTG	20	59.81	TGTGGAGACTGATGGAAAAGG	21	60.1	200
SiILP1796	Chr5	37600331	JK553633	LOC|Os07g26740	AACCTTGGAAGCTTGAAAATGA	22	60.11	CCCTGATAGGATGCAAGAACA	21	60.08	220
SiILP2678	Chr5	38591100	JK557707	LOC|Os03g08770	CAACCATCTCCCGCTGAG	18	60.35	TGCATTGTATGCCTCTTTGTC	21	58.79	700
SiILP3517	Chr5	39435794	JK561549	LOC|Os01g59130	CAAATTTGCGAGCAATCATAA	21	58.83	AAGGCAGTTTTCTGGCAAGC	20	61.8	100
SiILP1955	Chr5	39780387	JK554292	LOC|Os12g26290	AAACAAGCAGAAGAAGCTGACA	22	59.31	ATTCTTTGGGCGACTTTCCT	20	60.07	260, 290, 550
SiILP5052	Chr5	40386423	JK568904	LOC|Os01g61150	CAGAAGATGCAAAAACACATGC	22	60.68	ACCAAATCATGGCGTCTTTC	20	59.94	450
SiILP1125	Chr5	40793087	JK550572	LOC|Os01g61830	GTCCAGTCCCTGCACCAG	18	60.25	GGCGACCTTGAACAGATCAT	20	60.08	230
SiILP26	Chr5	40952532	EC611999	LOC|Os01g62080	CATTTCCGATCGACCTTGTT	20	59.93	CTCTGGCTTCAGATCCGTGT	20	60.41	290
SiILP497	Chr5	41339120	JK547683	LOC|Os01g62810	TAGTGGCTGTAGCTGCTGGT	20	58.7	CCAGACCTAATTGCCCTTCTC	21	60.08	210
SiILP1830	Chr5	41441226	JK553772	LOC|Os07g37790	GGGTATTTTCCCAGCAGGAC	20	60.69	TGCCAAGATTTTCAGGCAAT	20	60.58	170
SiILP1870	Chr5	42636609	JK553924	LOC|Os01g65350	CCCCTAAGTTGAGAGGAAGGA	21	59.69	TATGCTTCCCAAGGGAGGTG	20	62.28	200
SiILP4788	Chr5	46728737	JK567690	LOC|Os07g07194	ATGCAAATGGGCAATCTGAC	20	60.87	CGAGTAAGAATTCAATGGACTGG	23	60.01	700
SiILP4219	Chr5	47010236	JK564965	LOC|Os04g53490	CACATATTCGAGCTTCTAGGATCA	24	59.78	AAGAATAAGGGGGTGGCATC	20	60.15	300
SiILP443	Chr6	28377	JK547419	LOC|Os05g48510	CAATAGGAGGAAGGCAACCA	20	60.07	TCATGTGAAGACAAGGTAAATGTG	24	59.06	130, 200
SiILP3350	Chr6	189966	JK560831	LOC|Os05g39070	AGGGAGAAGAAAAGCGGATG	20	60.7	CTCCTCTCTTGCCAGCACAC	20	61.15	200
SiILP4945	Chr6	431657	JK568331	LOC|Os05g03430	TCCCTCCAGCTTCTCCAATA	20	59.77	TTGAGGTTGTCGGTGTTGTG	20	60.61	350
SiILP1546	Chr6	4439148	JK552442	LOC|Os08g06110	TCCTGGATTTGGAGATGGAG	20	60	TTGTGCTCTGCCTCAGTCC	19	60.13	200, 650
SiILP2420	Chr6	4819067	JK556791	LOC|Os04g41830	TTTGTTTCGCTATTGCTACTGC	22	59.58	GCTCCAGAGATCATGAAGCA	20	59.07	140
SiILP723	Chr6	4932670	JK548629	LOC|Os02g50290	CGACAATGGTTATGGAATGG	20	58.69	GTTCCCACGCAAAGCTAAAG	20	59.88	250
SiILP3227	Chr6	5765318	JK560236	LOC|Os08g04630	CTGGTCGACTGGTATTGGAA	20	58.57	GACCCTGAGCCACTCATCA	19	59.76	130
SiILP208	Chr6	5958648	EC613310	LOC|Os09g07320	ATCTACTGCGAACCCCAGGA	20	61.94	TTTGCCGAATACGCTAAACC	20	60.1	150
SiILP4997	Chr6	6868442	JK568608	LOC|Os03g29170	CAGTGAAAACCAGAGCAGCA	20	60.17	CCACTGTTTTTCAAGGTTGC	20	58.26	460
SiILP13	Chr6	7160567	EC611954	LOC|Os08g03290	AATGCTAGCTGCACCACAAA	20	59.49	AGTGATGGCATGAACAGTGG	20	59.55	220
SiILP2505	Chr6	8071229	JK557114	LOC|Os09g36460	GCCACCGTCTCAGTATTTCC	20	59.56	CTAGGCAGCAATTTGGTTCTG	21	59.89	130
SiILP3627	Chr6	8279649	JK562092	LOC|Os08g14440	GCAGTACGGTTGACGATCATT	21	60.01	CTGTTCTGCAGGGGCTTCT	19	60.54	200
SiILP156	Chr6	8437428	EC612876	LOC|Os05g08810	GCACTGACGCTTTCATTGAT	20	58.88	CCAGATATCTCTGCCGATGAA	21	60.19	160, 200
SiILP1920	Chr6	11036139	JK554162	LOC|Os08g16480	AACCCAGCCCACAAACTGT	19	60.42	TCACAAAGATCTTGAAATGGAAAA	24	59.98	190
SiILP3528	Chr6	15738228	JK561597	LOC|Os02g53140	CTACTGCTGGCGTCTCGAAG	20	61.26	CTCGTAGCCATTTCAACAACC	21	59.62	200
SiILP4572	Chr6	16296195	JK566768	LOC|Os02g54730	TGATGCTGCTGGTGACAGAC	20	61.07	GCAGGTCTCAAATGATGCAG	20	59.4	750
SiILP4875	Chr6	19849332	JK568081	LOC|Os03g40010	CCTACAGAAAAGGGTGACAAGG	22	60.03	GTCCTTGCTGGGAAGATCC	19	59.6	450
SiILP1823	Chr6	20563361	JK553718	LOC|Os05g50970	CGAAGGCGAGGGAGAATC	18	60.85	GCCCGGAAGCTGATAGAGAC	20	61.26	200
SiILP3169	Chr6	21278021	JK559970	LOC|Os03g50540	ACGACCTACGCTGATGCTTT	20	59.9	GCTTCATCCAGATGTTGCTC	20	58.39	1000
SiILP180	Chr6	22489861	EC613037	LOC|Os08g29160	CCAGGTTGCCCACACAAT	18	60.38	ACACTGGGTTCAAGATACACCTC	23	59.42	210
SiILP710	Chr6	22730666	JK548590	LOC|Os08g28730	GAGGCCAGCTCTGACAGTTT	20	59.6	TGCAATGCAGCAATATGTCC	20	60.64	200
SiILP2955	Chr6	27861383	JK558929	LOC|Os04g39190	CTATTGGCTTGGCTGCTGAT	20	60.37	TGTGTGGCTAGGCTCTTTCC	20	60.4	260, 320
SiILP3556	Chr6	28676086	JK561738	LOC|Os06g51150	GTGCTCACCACAACAACCAC	20	60.06	CCTTCTCAGCATGACGGACT	20	60.41	250, 300
SiILP2781	Chr6	29265914	JK558167	LOC|Os08g34970	GCAAATCAGGTATCGGCAAC	20	60.48	AAGACCAATATAGTGGAGGCTCA	23	59.17	180
SiILP278	Chr6	29701194	GT090950	LOC|Os10g26520	GCCTCGAGTCACTGGAAGAT	20	59.41	AAATGGATGGACACCCTCAC	20	59.64	180
SiILP3618	Chr6	31180457	JK562053	LOC|Os07g38970	GTTTTGCAAGATCCTTCACCTC	22	60.12	CTTAAAGGGAAATGCAAGACA	21	57.07	320
SiILP53	Chr6	31895422	EC612120	LOC|Os08g38880	GCTTTTCCTGAATTGGCATC	20	59.65	TTGGCCCGTGAATCATACAT	20	61.12	200, 400, 1000
SiILP2156	Chr6	32098394	JK555556	LOC|Os08g39150	CCATTTTCGGATCCACATTC	20	60.13	CTTCCTCGATTTCATCATCAGA	22	59.27	220
SiILP400	Chr6	32348185	JK547168	LOC|Os08g39440	GCACACTCATGTCAGTTTTTGC	22	60.74	GTTCCTTTAGAGGGCGTGCT	20	60.76	350, 500
SiILP2776	Chr6	32819512	JK558158	LOC|Os08g40420	CAAGGATACATATAGATGAGGACAAA	26	57.8	TTCATGCGCCATCTTTGTAG	20	59.83	200
SiILP60	Chr6	32878004	EC612172	LOC|Os06g45840	TATGGGCCGATGCAAATG	18	61.4	TTGCACCAGGACTAGGAGGA	20	60.79	500
SiILP67	Chr6	33400917	EC612211	LOC|Os01g10840	GCCGATCGTATCAATCTCGT	20	60.07	GAACAACACGCTGTAATTCATCA	23	60.05	190
SiILP1612	Chr6	33642380	JK552719	LOC|Os08g41790	TCGTGACAGGAACATTACAACAC	23	59.95	TTGGTGTAACGACCTGCTTCT	21	59.79	300
SiILP3434	Chr6	33660755	JK561235	LOC|Os08g41830	AAGCAGGCAACAGATCCTGA	20	60.94	ACACCAGGAACAACAACACG	20	59.49	280
SiILP4969	Chr6	33715593	JK568448	LOC|Os08g44370	CCAGAAACTCAGGCTCTTGAA	21	59.6	TCTGCTGGGAGGTCTTTTAAT	21	57.94	250
SiILP482	Chr6	33974330	JK547600	LOC|Os01g39310	GAAGAAGGCTTCCCACAACA	20	60.23	CCAGCAATCCTCTCAACTGG	20	60.79	200
SiILP406	Chr6	34276745	JK547211	LOC|Os06g02380	AAGCAGCACCTCACCACCT	19	60.88	AAAAGGTTCTTTCTAACGATAATTTCA	27	59.17	210
SiILP2627	Chr6	34718501	JK557527	LOC|Os01g72250	GCTAGTAATCTCATTGTTTCGTGGA	25	60.85	TGCTCAGTTTCTGATACAACTCG	23	59.57	330
SiILP4852	Chr6	34918269	JK567968	LOC|Os03g16980	GGCTCCCACCCAAGAACT	18	60.05	AACCCAGAAGTGACAGTGATGA	22	59.62	160
SiILP1496	Chr6	35226366	JK552178	LOC|Os03g13614	GGATCATGAAGGAAAATTCCAA	22	60.13	TGAGGATCTGTTGGAGCTAAGA	22	59.08	230, 300
SiILP4164	Chr6	35504369	JK564652	LOC|Os06g12460	GCTGCAATATCTGATTCATCACT	23	58.37	GGGTTATAATCCACATCCCGTA	22	59.81	260
SiILP709	Chr6	35799697	JK548584	LOC|Os03g52450	GGAAAGATGTTATGGCAAAAGG	22	59.84	ACAGGCACCATCACCAAAAT	20	60.24	200, 600
SiILP4717	Chr7	770063	JK567393	LOC|Os01g57974	GGGAATGGCAGGAAACAGAG	20	61.92	AGAAAGTGCTTTCACAGAAGAAGG	24	60.44	110
SiILP3177	Chr7	2588606	JK559983	LOC|Os04g02730	TCCTTCCGGAACTTTACCAA	20	59.54	GAGGCCACCAAGCTTCTATG	20	59.84	150
SiILP901	Chr7	7743416	JK549531	LOC|Os06g28590	AACTGGGTTAGCCTTCTCCA	20	58.79	TTCTCTTTTTCTCCCAGGTGTC	22	59.73	300
SiILP511	Chr7	9943814	JK547745	LOC|Os01g14810	TGTGCATCGTGAGCTAATGTC	21	59.89	GACCAGGCAAATCGAAAAAT	20	59.02	150
SiILP2787	Chr7	12410109	JK558188	LOC|Os03g07430	TAGAGCAGCCTCCCTAGCAG	20	59.88	CCACCAAGAAGCCATACTCA	20	58.72	150, 190
SiILP10	Chr7	13738637	EC611934	LOC|Os02g58070	AACCGGAATGCTACTAGGAAA	21	57.9	AGATGTGTATGGGCGGACA	19	59.93	400, 550
SiILP4013	Chr7	14031360	JK563931	LOC|Os04g24600	GCAAGCTCGAGGTGCTCAG	19	62.43	AGTCATCAAGCCACCATTGC	20	61.08	170
SiILP2485	Chr7	14836017	JK557054	LOC|Os01g61820	TCAACTTGAATGGTCATTATGG	22	57.49	ACAAGAACCCCCTGCCTAGT	20	59.99	220
SiILP4307	Chr7	17026861	JK565392	LOC|Os04g57700	GGAAGAAACCTGACGGATTTT	21	59.45	GGTGCCAATTGAAATTTAGCC	21	60.67	190
SiILP3591	Chr7	18133598	JK561914	LOC|Os09g07900	AGCTTTCAGCAAGGAGGACA	20	60.13	TCTGAAATCTCTGGGGACCA	20	60.59	280
SiILP1154	Chr7	18659400	JK550703	LOC|Os11g16540	TATAGTCCGTCGTGGCTTGA	20	59.3	CCATAATTTATCCCACTCCATCA	23	59.92	190
SiILP1188	Chr7	19075455	JK550813	LOC|Os04g33190	GACTCACGATGCCCCATATC	20	60.31	GCTGATCCTGGTTTTTGAGG	20	59.67	190
SiILP1476	Chr7	19468445	JK552072	LOC|Os04g39040	GGATTTGCATCGAACATTTG	20	58.97	AGCCAGCAGCAATGAAAAAT	20	59.85	105
SiILP3109	Chr7	19952458	JK559646	LOC|Os04g34450	ATCAGACTGTTAGATGCAAACG	22	57.06	TCTGCTGTGCCTCAGATGAA	20	60.71	240
SiILP3919	Chr7	20436531	JK563549	LOC|Os04g57320	CTTTTTCACACGATCCACGA	20	59.69	GCATGGAAATCTTCGCTCTC	20	59.92	170
SiILP3473	Chr7	20559397	JK561399	LOC|Os04g35570	ACGCGCATCCTCTTTACATC	20	60.24	CCGTCAGAGAGATACGCAAT	20	57.92	230
SiILP1442	Chr7	20877038	JK551924	LOC|Os10g33660	GTAGCCGAGCTCAGATTCG	19	58.71	TCCCATTGCTTTGCTTGC	18	60.9	200
SiILP2535	Chr7	21213409	JK557186	LOC|Os05g48340	CCTGCTGAAGACCAACTTGC	20	60.97	CCTCCCGCTAATTAATGCTG	20	59.7	210
SiILP502	Chr7	21558979	JK547702	LOC|Os03g27310	AATCCTCCTAGCCAGCTGAA	20	59.03	AAGCATACCTGGTGGGTCTG	20	59.99	150
SiILP2125	Chr7	22067817	JK555436	LOC|Os04g38870	CCCGAGTCCAAGGTCTTCTA	20	59.28	CCATGGTATTCTCAGCAGCA	20	59.82	210
SiILP3851	Chr7	22323431	JK563292	LOC|Os04g39270	CCGTGATATCAAGTACATGTTGAA	24	58.94	GAGCTGTACACCATCGATTCC	21	59.57	250
SiILP2672	Chr7	22466992	JK557688	LOC|Os02g43020	AGCACAAGACACAAACAGGTG	21	58.84	CACCTGAAAAACCCTGGAGT	20	59.04	130
SiILP2981	Chr7	23252750	JK559063	LOC|Os06g04510	GGTGAAAGCTCTGTGGCTTC	20	60	TGTCCAGTGACATACTCCCAAA	22	60.41	230
SiILP4631	Chr7	23482251	JK567016	LOC|Os04g41100	AGTACGGATAGGAACCCAATCA	22	59.72	TGACCCTCTAGAAGAGCAACG	21	59.62	150
SiILP3387	Chr7	23617704	JK561039	LOC|Os11g34350	CCAAGGGCATCAATTAAGAGG	21	60.8	GTCATTGTGGCAAGGACAGA	20	59.68	260
SiILP1624	Chr7	23852666	JK552780	LOC|Os02g05340	TGCTTCGCAACCTTTCAAGT	20	60.94	TGGAGAAAGGGTCAACAAGC	20	60.23	200
SiILP4010	Chr7	24114360	JK563924	LOC|Os11g06650	CACCTAGAACTAGGACACAGATGC	24	59.37	ATGTGAAACTGACACCGGACT	21	59.49	600
SiILP3001	Chr7	24469290	JK559166	LOC|Os04g42840	TCTATAAAGACCAGCCTGCACA	22	59.9	CTTCCTGCTTTTCCGAGCTT	20	61	210
SiILP1928	Chr7	25029795	JK554190	LOC|Os02g41590	AAGGACAAATTTGGTGAGGAGA	22	59.98	CAACGACGCATACAGCACAT	20	60.75	280
SiILP3935	Chr7	25530461	JK563615	LOC|Os04g44530	CTGCTTCTCCCCAGGTCATA	20	60.21	AGTATCCAGCTGCCTTCAAGA	21	59.09	300
SiILP2761	Chr7	25589401	JK558077	LOC|Os07g30670	AGGAGGTGGGTGAGGACAC	19	59.95	ACGGCTGCTGTGTTGGTT	18	60.32	200
SiILP1813	Chr7	26092219	JK553688	LOC|Os08g17600	GGGACTAGACTGGATAGCTTGG	22	59.26	AGATTGGAAAGCATGTCTTGG	21	59.18	1000, 1500
SiILP1028	Chr7	26297136	JK550089	LOC|Os04g45930	ACCGCTACCCCCATAGTAGC	20	60.36	GCTATGCGTCTCGTGGATCT	20	60.39	200
SiILP1575	Chr7	26915012	JK552564	LOC|Os08g42050	GGTTTAGAGCTCGAGGAAAGC	21	59.63	AGGATTCAGGCTGACACCAG	20	60.26	240
SiILP818	Chr7	27671455	JK549076	LOC|Os04g48260	GTGGAGGAGGATGGAATTGA	20	59.86	ACACTTTCAGGCAGCCCTTT	20	61.18	400
SiILP4040	Chr7	27931183	JK564045	LOC|Os03g48920	CAGTGGAGTGGTTCCAGATG	20	59.1	CTGGTGTCAGTGCGTTCAAT	20	59.75	180, 380
SiILP76	Chr7	28341073	EC612261	LOC|Os04g49510	CGCATTAAACAATTCTCTGCAA	22	60.26	ACATTTCCTTCAACCCAGCA	20	60.49	400
SiILP28	Chr7	29028674	EC612005	LOC|Os01g72940	AGCAGTTGTTGGCTGCAGAG	20	61.73	CCCTCTCAGCTTCTTCCTTG	20	59.16	900
SiILP2353	Chr7	29284181	JK556510	LOC|Os04g51690	TGGCGGAGTCATTAGACTTTG	21	60.26	CCAGACAGATCGTACGCACTAA	22	60.33	325
SiILP3620	Chr7	29746240	JK562066	LOC|Os05g03000	GCTGCTGAAGCACATCATTC	20	59.56	CCCATCTTTGAGCATATCAGG	21	59.54	150
SiILP2232	Chr7	30141668	JK555906	LOC|Os04g52760	TAATGGCCTGCAGATCACCT	20	60.62	TGATGCTGAAGAAATCAAACG	21	58.91	480
SiILP4712	Chr7	30371440	JK567386	LOC|Os05g44916	TGCAGTCTCGGGTACCTTCT	20	59.87	TCCAAGCTTCATATGCAACAG	21	58.93	125
SiILP1945	Chr7	30515636	JK554260	LOC|Os06g41730	TAGCCTCACTGAAACGTGGA	20	59.44	ACCTGGATTGAGCGTGACTT	20	59.73	360
SiILP4960	Chr7	30857242	JK568409	LOC|Os06g02380	GGCAGCACACAGGAAGAAGT	20	60.45	CCAGCAAGCTTTGCTATCCT	20	59.62	220
SiILP1674	Chr7	31250433	JK553057	LOC|Os04g54870	CGATCTTCATGAGTTCTTTTCG	22	58.97	GGCATAGCGTTCCTTGAATG	20	60.61	480
SiILP526	Chr7	31391837	JK547815	LOC|Os04g55180	CAATCCTGAATAGTCCACTTACTG	24	57.05	GCCAAAACAGCATTTTGACA	20	59.71	170
SiILP2013	Chr7	31693557	JK554582	LOC|Os04g55690	AAAAGTTCATCCAGGGCTCTC	21	59.71	GCAAGAAGGGCAACTCAGAC	20	60	220
SiILP219	Chr7	32332515	EC613403	LOC|Os05g07030	GCTTGATGAGGCTAAATCTCG	21	59.08	CCAACTGCCTCTGAAGTTTGT	21	59.39	230
SiILP2392	Chr7	32419498	JK556700	LOC|Os06g10810	CCAAGTTCAAGTTCCCTGGT	20	59.04	ACCCTCACTCTTGTACTTCAGG	22	57.46	260
SiILP3295	Chr7	32732497	JK560521	LOC|Os12g08830	CCATCATCCCCTACAGCTTC	20	59.51	GGTTTGCAAAACGCAGGT	18	59.7	250
SiILP3242	Chr7	32888471	JK560286	LOC|Os07g41370	AGACTATCATTCCATTAAAATCAACG	26	58.97	TTCTGAAGTGCATCAAGTTTGG	22	60.28	415
SiILP2180	Chr7	33280130	JK555699	LOC|Os01g70950	AGAATATGAGGGGGCTCCAA	20	60.79	CTTGAATAGCTCTGCGTTCTCC	22	60.52	800, 1000
SiILP2758	Chr7	33610596	JK558070	LOC|Os05g08960	TGCTTCATCAAAAGGGATAAA	21	57.39	TTTTGCGCATAGGAGGAACT	20	59.85	1500
SiILP1034	Chr7	34191314	JK550134	LOC|Os01g64750	GCGTTCTTCCTCTACATGTGC	21	59.9	TGGCGATAGCAATAGGGAAT	20	59.53	380
SiILP4544	Chr7	34883445	JK566619	LOC|Os01g56630	AGCAACTCCCACCTTCTCAA	20	59.84	GAGGCTGTTGCGAAGAAGTT	20	59.62	350
SiILP1788	Chr8	43842	JK553612	LOC|Os05g24550	AATCCCAAATTCCATTCTCG	20	58.83	ATTGTGTGCAGCCGTCCA	18	62.4	150
SiILP1009	Chr8	136787	JK550008	LOC|Os12g01240	ATTTCCGCAACTTCATGCTT	20	59.71	ATTTCAACAGGTGGGGGAAC	20	60.98	300
SiILP2333	Chr8	355828	JK556423	LOC|Os08g25460	CCCGTATTATTGCATCAGGA	20	58.46	AATCTCTTTCCATCCTCTAGCTCA	24	59.89	240
SiILP369	Chr8	445758	JK547020	LOC|Os11g03390	GCCACATCGGCTACAAAGTT	20	60.14	GGGAGGACGATGTCAGCTT	19	60.22	260, 900
SiILP3371	Chr8	830641	JK560950	LOC|Os11g48020	TAATCCTTGTCCGTCCCAAA	20	60.3	GGCTCGGACTTCCATGACTA	20	60.22	250
SiILP770	Chr8	1056841	JK548852	LOC|Os12g01580	CCTGTCTTCATGGAATATCATTG	23	58.46	TGTCAATGTCAGGAATACTGCAA	23	60.55	400
SiILP687	Chr8	1588116	JK548459	LOC|Os12g04260	AACAAGTTTCCTGCTTCTTGG	21	58.5	CCCCTTTTCCAAAATCAATG	20	59.25	230
SiILP3192	Chr8	1720193	JK560089	LOC|Os11g04980	GCCATTGTAGCAGTTGAACCT	21	59.26	AGGACAGTGGCTCTTGCTCT	20	59.21	600
SiILP3998	Chr8	1928246	JK563874	LOC|Os01g13190	CCAATCATTTTTGACAACACCT	22	58.86	TCTTCAGTGAGTGCCCCATC	20	61.23	500
SiILP4853	Chr8	2439776	JK567973	LOC|Os02g13840	CCATCCTTCCTTCAAATACTCTT	23	57.87	ATATCTAAAGCCCGCGCAAG	20	61.55	320
SiILP340	Chr8	2979022	JK546896	LOC|Os11g06040	GGCATCTAGAAATGCCAGTGA	21	60.23	TGCACTACGTCGGTACTGCTT	21	60.89	200
SiILP4154	Chr8	3872487	JK564597	LOC|Os11g40080	GCAGCACTGTTGTGCAGACT	20	60.26	TCTTCGGAGCAGGAGGACTA	20	60.09	130
SiILP2848	Chr8	4404995	JK558405	LOC|Os04g54410	CATTGCCCTTCCTCATCATT	20	59.89	ATTCGGCCTTGATGATGTTC	20	59.9	210
SiILP4671	Chr8	5271887	JK567187	LOC|Os04g33220	TGCAGGCATATCTTGTGTGA	20	58.81	AGTTCCCATTCCGCTCACTA	20	59.69	450
SiILP1464	Chr8	5635487	JK552041	LOC|Os04g52200	TTTGTTGCCTGCAAATAGGA	20	59.3	CGTCGAATAACCAAGTGAATCC	22	60.72	300
SiILP3396	Chr8	6648353	JK561067	LOC|Os02g46520	GCTGAGGATGCTCGATTAGC	20	60.09	GCATAGCTTTCCTTTTTGATTTTC	24	59.68	200
SiILP3409	Chr8	7838233	JK561145	LOC|Os03g13960	TCTTGGAGCTTTTATCGGAAA	21	58.95	AAGGCATTGGTAAAGGCAAT	20	58.58	650
SiILP364	Chr8	8340056	JK547002	LOC|Os11g14230	GCTTGGAAAGGTTTCAACAA	20	57.85	TGTGTTCCAGCTTTATTCACAA	22	58.35	700, 900
SiILP3871	Chr8	9828992	JK563376	LOC|Os06g08720	CCTACATGCCATGCATCTTTT	21	59.97	TGTTTTTCAGTGCATGGATCA	21	60.1	900
SiILP2840	Chr8	12101509	JK558390	LOC|Os11g11070	GAAGAGTCCAGATGCGCTTT	20	59.58	CCTGACTCTGGTACCGTGTCTATAA	25	60.79	270
SiILP3104	Chr8	12216320	JK559627	LOC|Os11g11000	TGTAGCAAAGCGTCTGTTGA	20	58.22	AAGGTTTTCTAGTCGTTTCCACTG	24	60.09	280, 380
SiILP3843	Chr8	13288312	JK563269	LOC|Os02g08130	CATATGGCTGTCTCAAAGAACAA	23	59.28	ACTTTGGCCACCTTCTGTGA	20	60.69	320
SiILP2944	Chr8	13815020	JK558854	LOC|Os11g16410	TTCTGCATCCAAACATGCTC	20	59.81	TGGTGTTTCAATTGGTCCAG	20	59.39	250
SiILP2095	Chr8	15558845	JK554858	LOC|Os07g38060	ATGCCCTCTTCCCATTCCT	19	60.81	AGCTGCAGGGTTGTGGTTT	19	60.71	380
SiILP4095	Chr8	17673693	JK564323	LOC|Os11g21990	CTGCTGGACTTCTTCCCATC	20	59.8	GCTTAACTTCAAACATTTTCTTATCA	26	57.43	400
SiILP1058	Chr8	19680195	JK550245	LOC|Os11g26160	TGGCAGGAGACTTCTTACAGC	21	59.63	TGGCTGTCCACCATTGTACT	20	59.01	400
SiILP3325	Chr8	20250685	JK560722	LOC|Os11g29190	ATTCACCTGCTGACTGATGC	20	58.83	AACACCAGCAGATCCAATCC	20	59.93	350, 425
SiILP2790	Chr8	21478989	JK558208	LOC|Os05g05700	AATGGTTTTGCGTGGCTCT	19	60.65	TTTAGTTCTGTCGGTGTGATGG	22	60.03	200
SiILP2436	Chr8	21896008	JK556854	LOC|Os01g66240	TATGCAGGAGGTTGTCGATG	20	59.67	AAGCTTGAAGATGGTTGCTGA	21	60.01	400
SiILP4858	Chr8	23012057	JK567988	LOC|Os11g29370	GGCGAATGGAGATTATCACA	20	58.52	TGGTGTTGACAGTCCATCTCA	21	60.15	500
SiILP2559	Chr8	23093311	JK557287	LOC|Os07g46520	TCGCCATTTTCATCTCTATCTT	22	57.97	TTTTCCAATTTTGAAGATAAATCC	24	57.76	150
SiILP2641	Chr8	23186448	JK557576	LOC|Os02g15750	GCCCGATTTCCTTTATTTCA	20	59.01	GCAACCAAACTCTTGTATGCTG	22	59.81	150
SiILP5048	Chr8	24624425	JK568876	LOC|Os08g05490	TCAAGGAGGACTTCTTCCATATC	23	58.72	AATACATTGTTTTACCTTGGTTTGG	25	59.52	850
SiILP2308	Chr8	25590464	JK556328	LOC|Os08g39490	AAAGAGCAACAAGTTATCTCTGC	23	57.06	TTGAGCTCTGACCTGAAGAAA	21	57.81	500
SiILP2447	Chr8	26190279	JK556903	LOC|Os03g22880	CAAGTGTCCTGCCTCCACTC	20	60.86	GGAGTGGAGTATAAGGCCATACTT	24	59.02	225
SiILP4763	Chr8	26313821	JK567579	LOC|Os05g01060	GCATGCTGATGCCAAGATAG	20	59.4	GAGGAAATTTGTGATGATTCTGG	23	59.83	240
SiILP1911	Chr8	27589847	JK554121	LOC|Os04g53690	GCTTTGCTGGATGGAGTTTG	20	60.78	GCGACCAGAACGAATAGCAT	20	60.24	190
SiILP2615	Chr8	28034667	JK557471	LOC|Os08g18110	GATAATGCAAGCAGATGAGGAC	22	58.82	TCCGATCAATCAAATCTTGC	20	58.65	490
SiILP599	Chr8	28041102	JK548103	LOC|Os11g34210	GGAAGAAGATGCTGGCAAAC	20	59.82	GCTCCGAGACAATTTCAAGC	20	59.96	1200
SiILP966	Chr8	28138219	JK549776	LOC|Os01g48990	AGAGGTGATCGTGCTGATCC	20	60.23	TCACAACTTCATTTGGAAGAGG	22	59.22	200
SiILP4504	Chr8	28498457	JK566406	LOC|Os11g34860	TCTTGTCATCTGCCTCATCCT	21	59.82	GTGACACAGCAGCCCAAGAC	20	61.92	200
SiILP2293	Chr8	29863442	JK556240	LOC|Os05g36290	CATGCAAAGGAGCTTGAACA	20	59.99	GGTGTCGCTTTAAATGTCAGG	21	59.62	250
SiILP2759	Chr8	33369061	JK558075	LOC|Os12g43130	TGTACGATGCAACCCTCTCA	20	60.26	CCTGTACCTCGACTTCCACAA	21	60.16	250
SiILP3410	Chr8	35060404	JK561146	LOC|Os03g13960	TTCTTCTGCATCACCACCAG	20	59.83	AGGATCTGAACATCTGCTTCG	21	59.44	1000
SiILP1766	Chr8	35581250	JK553496	LOC|Os11g41900	AGGAGGCATGCCCAAAAC	18	61.02	TGGATAAGCATTTGGCAACA	20	60.07	1000
SiILP4192	Chr8	36860265	JK564811	LOC|Os05g09620	TTTGGTGGTCCTGCCTACTT	20	59.59	GGACTTTTTAAACAAGCACCACA	23	60.42	250
SiILP23	Chr8	37712837	EC611987	LOC|Os05g47540	CCCGGAAAATAGTTTTGACGTT	22	61.38	GGGTTTCAGCCATTTGAAGA	20	60.05	390
SiILP2711	Chr8	38468465	JK557849	LOC|Os07g27950	ATTGGGTATCTGCAGGTGGT	20	59.29	CAACGCAAAAGACCACAAAG	20	59.36	230
SiILP1017	Chr8	39699685	JK550046	LOC|Os11g47330	TCCTCTGGACATGAGAGGAGA	21	59.93	GGGCTCAGTACTCTTCCAAATG	22	60.13	230
SiILP4187	Chr9	111174	JK564789	LOC|Os11g43860	TCACGGTGGATCTGTTCAAG	20	59.68	CATATAGTTTGAATCTTCCATCAACAA	27	59.72	280
SiILP2431	Chr9	864118	JK556838	LOC|Os05g51500	TGAACAAGGCATGGTAGACG	20	59.72	CATCAGCAGCTGTATATTTAGAAGGA	26	60.18	450
SiILP4440	Chr9	1155460	JK566023	LOC|Os07g19190	TTGTCTGTCTGTAATGTGCTTCTTC	25	59.87	CTGAGCGCTATGATCGGAAT	20	60.34	170
SiILP8	Chr9	1783386	EC611928	LOC|Os05g41640	CTTCTACTTGGGAGAAATCATGG	23	59.14	TTTAGTTGCCCCATCAGCAT	20	60.47	280
SiILP1193	Chr9	2327133	JK550823	LOC|Os05g22614	TGACATGAGAGCCAAAAGAATG	22	60.25	TGCATTTTGCATACGATTCAG	21	59.72	500
SiILP2364	Chr9	3412937	JK556548	LOC|Os03g57940	TCACTGGCATACACCCTTATTTT	23	59.79	TCCGGAGAAGTGGACATTTT	20	59.53	330
SiILP1610	Chr9	4215935	JK552711	LOC|Os03g22690	AGAATGGTGCCATTGCTCTC	20	60.23	CCAGGTTAACATAGGCACCTAAA	23	59.46	200
SiILP4203	Chr9	4716713	JK564876	LOC|Os09g09480	TACACAATCTCACCGCTGCT	20	59.47	ACCTGCTTGTTCTCGCAGTA	20	58.68	1200
SiILP996	Chr9	4718200	JK549951	LOC|Os03g55600	CTGCTAGATGGGAGTGATGC	20	58.42	TGCGATATAAGCAGGTGTTCC	21	60.11	320
SiILP1355	Chr9	5413183	JK551548	LOC|Os06g41440	TCTGTCAGGATCAGCTGAAAAA	22	59.99	AGGACCGTATTCAGAGCTTCC	21	59.73	400
SiILP5090	Chr9	6071405	JK569106	LOC|Os03g17540	TGCTGAGATGAAGAAGTTATGTGA	24	59.04	TTCGTTTGATAATCTCATTTGGA	23	58.62	425
SiILP3996	Chr9	6382870	JK563864	LOC|Os01g43180	GCTTGTAGCTGAGCCTGTTTC	21	59.28	CTCCGGTAACCCCTCTCATT	20	60.32	180
SiILP2346	Chr9	8288212	JK556466	LOC|Os03g48660	CCTTCTTTGAAGCTCTCGTTC	21	58.33	AACCTGCTAGAGGCCTTTCAA	21	60.38	1000
SiILP3862	Chr9	9425481	JK563338	LOC|Os03g46650	TTGGAGGTGAATTTCCATCAG	21	59.92	GTTGCATCACATGAGCCAGA	20	60.85	900
SiILP3235	Chr9	10180920	JK560267	LOC|Os10g17280	GGAAGAAGGAAATTGCCCATA	21	60.27	ACGCCAAGCATCCATCACTA	20	61.61	400, 800
SiILP3883	Chr9	11468335	JK563414	LOC|Os03g01600	ATGGTGGTTGCTCCAATGAT	20	60.2	TGTAAAGCTTGCCAAGAAGC	20	58.32	600
SiILP4822	Chr9	13212827	JK567809	LOC|Os10g07994	AGAGATGGCCTCGATTTTCA	20	59.77	TCCCACTCCATCTACATAAACTGT	24	58.96	220
SiILP4180	Chr9	14351611	JK564758	LOC|Os03g57100	AGGGTTGCTGGTAACTTCCAT	21	59.88	GCCAAAGGACAGATCGTGAA	20	61.19	1200
SiILP221	Chr9	17164352	EC613419	LOC|Os04g52960	TGAGCCAAAAAGTCCTTCAA	20	58.47	AAGTTTGCTCCAAGGTCTGG	20	59.33	220
SiILP782	Chr9	20700138	JK548890	LOC|Os02g15750	CCTCTGACAATTGGTCTTGCT	21	59.34	TTTGGTTGCCACTAGCTGAA	20	59.46	250
SiILP3835	Chr9	21621093	JK563251	LOC|Os03g58260	GGTTTGTCCATTCCACCTTC	20	59.24	TGAAGCTTTTGCAATTTCCAT	21	59.71	300
SiILP2462	Chr9	24427978	JK556962	LOC|Os11g05110	TCTCCCACTTTCTGGCAAAC	20	60.23	CCAGCGCTACAAATGAGTCAG	21	60.97	150
SiILP1406	Chr9	30278771	JK551809	LOC|Os02g55200	GGCTGCACTTCCTTTTTGTT	20	59.36	TTTTCAAGGCGTGAAGAGC	19	59.14	250
SiILP3520	Chr9	32943161	JK561567	LOC|Os02g24134	CAAATGAATGTACATGAAACATAGC	25	57.74	AGTTTGGAATAGAAGAGGCTGGT	23	59.69	160
SiILP4658	Chr9	35882915	JK567139	LOC|Os10g42420	CCACTGAAGCAACGTAAAGGA	21	60.29	AGACCGGGAAGAAGTTGACA	20	59.7	180
SiILP2553	Chr9	37273774	JK557274	LOC|Os01g10290	AGGTGGTTCTCGATGATGATG	21	59.94	TCCATTGAGGGTATGTCTTCC	21	58.85	270
SiILP3312	Chr9	39570366	JK560644	LOC|Os09g25320	GGCTCTGGCCTCCTACATAA	20	59.29	GTGGAGGCTATCGACACACA	20	59.71	170
SiILP4268	Chr9	41298833	JK565235	LOC|Os03g31690	GCTTGAGCAGGTCAAATGGT	20	60.26	TCCAACAACAATGATCCACCT	21	60.22	200
SiILP4996	Chr9	42991082	JK568607	LOC|Os03g29170	TTTGTGCAGAGAAAACTCTATCATC	25	59.01	CAACGACATGAACTCCCAGA	20	59.68	350
SiILP1344	Chr9	43844634	JK551475	LOC|Os10g35480	TTGGCACACCTGCATACATT	20	59.99	CACCGACCAGCATCACATAC	20	59.99	250, 450
SiILP4651	Chr9	46160355	JK567104	LOC|Os03g10370	TCTGTTTTGTTGTGACTATGTAAGTTT	27	57.66	TGAAAATGATTTATCTGGCTGGA	23	60.78	1100
SiILP3639	Chr9	46850199	JK562183	LOC|Os03g22160	TGGTTGATTATGCTTATTTGATCC	24	59.28	AATCTCCACAACTTCAGCATTT	22	57.87	180
SiILP1306	Chr9	47338317	JK551347	LOC|Os02g45170	TGCCTCAAGCTTGCTCTACC	20	60.68	TCCAGCTCCAAGTCAAGGTT	20	59.84	260
SiILP1943	Chr9	48942749	JK554257	LOC|Os05g10770	CTTCGTCGACAAGGACCAG	19	59.4	CCATGGGATCAACTTCATCTT	21	58.85	270
SiILP4704	Chr9	49534340	JK567358	LOC|Os05g07050	TCTTGGACAAAGTGAAAGAGAGA	23	58.24	GATATCCTCTTCGTATTTGCTCTTG	25	59.69	200
SiILP2476	Chr9	51066897	JK557025	LOC|Os01g01040	CGTGCTCACTGACTACTGCAT	21	59.13	GCTCATTCTCCGACGACATT	20	60.23	190
SiILP272	Chr9	51182765	GT090926	LOC|Os01g25820	TTCAATGTTAAAGAAGCTCACTGG	24	59.83	ATATCACAAGCTCCCCGTCTT	21	59.98	300
SiILP4847	Chr9	52007786	JK567948	LOC|Os03g12710	TTGGGTATGAGGCTGGTTGT	20	60.38	GGGGGACAGGTGATTGAAAC	20	61.53	190
SiILP1077	Chr9	53169368	JK550315	LOC|Os12g37970	TTTTGTAAAATACACAATCTCAAAGG	26	57.94	TTTAGCATCAACTTTTGCTCCA	22	59.89	230
SiILP4684	Chr9	54017001	JK567248	LOC|Os02g52860	TTCCTCGCTTTCCTCATCTC	20	59.51	AAGCAAAGAGGAAGGATCAGA	21	58.13	150
SiILP5096	Chr9	54813479	JK569133	LOC|Os03g08280	ACCTGTTCCCAATCACCAAG	20	59.82	AAGCGAAACTCAGCTGCTTC	20	59.9	120, 150
SiILP3516	Chr9	55017326	JK561547	LOC|Os03g07790	TGCTTCCTGTCACAAAGTACAA	22	58.48	CGTCATCTGCAAATTTCCTCT	21	59.33	350
SiILP1812	Chr9	55652472	JK553686	LOC|Os02g39730	AACGGGGGCATACATTACAC	20	59.57	GCTTCCAGTGGATCAACCAT	20	59.93	500
SiILP790	Chr9	56271623	JK548937	LOC|Os04g25570	TGTGCGGAATGCTAAAACAA	20	60.25	TCCTAGCTGCATCCAAGGAG	20	60.49	150
SiILP3602	Chr9	57008298	JK561990	LOC|Os03g08550	CAATCCTCACCTTTCAGATGC	21	59.69	ACCGGTCATGTCCACCTCT	19	60.39	260, 430
SiILP2051	Chr9	57436320	JK554727	LOC|Os03g03390	CACCCAAGAAAGACAAACCAG	21	59.62	CCTTGAAGATCGATTGCTGA	20	58.95	225
SiILP2059	Chr9	58320572	JK554741	LOC|Os12g44330	GGCACTGGTTTTAGATGAACTG	22	58.77	TCTGTCCACATTTGCTTTGC	20	59.85	400
