# Supplementary material for: Development of 5123 Intron-Length Polymorphic Markers for Large-Scale Genotyping Applications in Foxtail Millet
Source: DNA Res. 2013 Oct 1;21(1):41–52. doi: 10.1093/dnares/dst039 (PMC3925393; doi:10.1093/dnares/dst039)
Supplement: Supplementary Data [file supp_dst039_dst039supp_table4.xls]

## Sheet: Table S4
Supplementary Table S4: Characteristics of the 100 SiILP markers used for studying amplification, polymorphism and cross-transferability potential.
Marker ID	Monomorphic (M) / Polymorphic (P)	Primer Information					Cross species amplification in foxtail millet		Cross genera transferability across millets and non-millets			Chromosome	Physical position (bp)	Functional Annotation
		Forward Primer ( 5′-3′)	Tm (oC)	Reverse Primer ( 5′-3′)	Tm (oC)	Obtained product size (bp)	NA*	RAA (bp)*	NA	RAA (bp)	Transferability (%)			E Value	BLASTX annotation	Category
SiILP1810	M	ACGCTTGACTCGACGGATAA	60.8	GAGTGTTGATATCTAATGCTCTAGCC	58.98	125	1	215	3	190-230	100	Chr1	37549346	0	Pennisetum glaucum delta-1-pyrroline-5-carboxylate synthetase	Enzymes
SiILP272	M	CGACCTCTGGGAGCAATCTA	60.35	CATGGGACAGAGTGATGGTG	59.95	120	1	300	3	230-300	92.3077	Chr1	23861049	0	Oryza sativa cv indica respiratory burst oxidase protein B (rbohB)	Enzymes
SiILP3434	P	GAGTGGTCCTATGCTGAGCTG	60.03	GTCTGGTAACGTGGCTGCTA	58.95	230	3	280-400	2	280-400	84.6154	Chr1	32003855	0	Zea mays subsp. mays sulfite oxidase (SO)	Enzymes
SiILP278	M	CCAGATATTCCGAAATCCTGAC	59.8	TTCCATTGGTACATAGCCTTCA	59.47	700	1	180	4	180-450	84.6154	Chr1	6743138	0	Zea mays putative protein kinase superfamily protein	Hypothetical/uncharacterized/putative
SiILP1946	M	TTTCCTATCTGACTAACCGAGCA	60.26	AGTTCTCTCCCCCTCTCCAC	59.66	700	1	200	4	180-350	100	Chr1	32759579	0	Zea mays ARF transcription factor	Transcription factors
SiILP4403	P	GAGTGGTCCTATGCTGAGCTG	60.03	GTCTGGTAACGTGGCTGCTA	58.95	200	2	600-700	3	130-600	92.3077	Chr1	32003855	0	Zea mays putative homeodomain-like transcription factor superfamily protein	Transcription factors
SiILP45	P	GCTGGAGTACTGGGACCTGA	60.26	GCCTGGAGGATAACCTAATTCA	59.46	190	5	250-750	6	250-950	76.9231	Chr1	27830038	No hit	-	-
SiILP232	P	GGAACTGGTTGCGATTCTTC	59.68	GAACCTCCCTGGAATCCCTA	60.26	110	1	110	1	110	38.4615	Chr1	112573	2.66e-58	PREDICTED: Brachypodium distachyon aspartic proteinase-like	Hypothetical/uncharacterized/putative
SiILP916	P	TGATGTTTTAACTGGCAAGTGG	60.03	CTTCCGAAAAGAATGTACGC	57.51	300	1	300	4	240-360	46.1538	Chr1	37665100	0	Brachypodium distachyon probable alpha-mannosidase I MNS5-like	Enzymes
SiILP984	P	CAAGTCTACTTCTTGAACGTGGTG	60.25	CAATCTCCAGCTTGAAGTGC	58.6	205	1	205	2	205-215	69.2308	Chr1	677554	0	Sorghum bicolor hypothetical protein	Hypothetical/uncharacterized/putative
SiILP2002	P	GCCGTCAAGAAGCTCAACTC	60.14	GCTTGACAAGATTCGGATGC	60.75	900	1	900	2	750-900	38.4615	Chr1	9826622	1.6894e-112	Sorghum bicolor hypothetical protein	Hypothetical/uncharacterized/putative
SiILP2856	M	AATTTGACTTCGCCAACACC	59.98	CTCTGCTTGTGACCCTGGAT	60.26	280	4	200-310	6	250-350	100	Chr1	39006488	0	Oryza sativa phosphatidylinositol 4-kinase (pi4K1 gene)	Kinases
SiILP3320	M	GCTGAGGGCAATCTTAAAGC	59.07	ACTGCTAATGTTGCCTTTGG	57.91	260	2	240-260	3	260-500	61.5385	Chr1	32384152	0	Sorghum bicolor hypothetical protein	Hypothetical/uncharacterized/putative
SiILP4513	M	CAATGGATTTTGTGGGCTGT	60.76	AAGCCAGGTGATCTTGTTGC	60.26	125	2	125-230	1	125	100	Chr1	30263334	No hit	-	-
SiILP1365	P	CCAAGTTGATAATCCTTTCACAAA	59.43	AAGGAAGCATCCATGACTGG	60.07	200	2	180-225	4	200-400	84.6154	Chr2	12046693	0	Brachypodium distachyon spermidine synthase 1-like	Enzymes
SiILP2711	M	CCATCCAAGCTACCTGATGC	60.62	TGTTGATCGGTTGCTGTTTC	59.7	325	1	230	2	200-230	100	Chr2	15064234	0	Zea mays WRKY transcription factor	Transcription factors
SiILP229	M	TCGTTACCCTCGAATACAACC	58.96	CGAGTGGTGGTGAAGATGG	60.1	425	3	425-500	4	280-680	53.8462	Chr2	3494162	8.72e-63	Zea mays hypothetical protein	Hypothetical/uncharacterized/putative
SiILP241	P	GCTCAAGCTGCAGTTCCTTC	60.28	TTACGCAAAACATCAAGATTTC	57.03	200	1	200	3	200-225	76.9231	Chr2	30088642	2.23e-121	Sorghum bicolor hypothetical protein	Hypothetical/uncharacterized/putative
SiILP1129	P	TGTTGGGATCGTATCTCGTTC	59.95	CACCACCAATGCCTACACAA	60.43	190	1	190	2	190-210	69.2308	Chr2	44130968	0	Zea mays succinyl-CoA ligase alpha-chain 2	Enzymes
SiILP3223	M	ACTTGCTGTACAGTTTCAAACACC	59.67	TAGTCCAATGTGCCCTCCTT	59.55	200	2	200-250	3	200-260	92.3077	Chr2	37392880	0	Sorghum bicolor hypothetical protein	Hypothetical/uncharacterized/putative
SiILP4482	M	CGGACCTTGCACTCTCATCT	60.41	ATCTCCTCATTTGGCAATGG	59.89	290	2	290-315	5	200-500	76.9231	Chr2	6541824	No hit	-	-
SiILP4494	P	TGTCGGTCGGAGCTATTCTT	59.84	CCCCATAAGGCACCTATGAA	59.78	220	1	220	2	220-235	84.6154	Chr2	37991700	No hit	-	-
SiILP1496	P	CATCCGCACTCTTGCAAATA	59.83	ATCAAGAGGACACCCAAAGG	58.99	300	3	230-420	5	130-420	100	Chr3	17831220	0	Zea mayssubsp. mays clone UT3180 bZIP-type transcription factor	Transcription factors
SiILP3242	P	TGAGTCAGATATAGCTCCATACCG	59.67	TTGCTGGGAAGTTTGACAGA	59.42	200	2	125-415	4	125-415	100	Chr3	605522	0	Zea mays MADS-box transcription factor 18	Transcription factors
SiILP638	M	TCAGTGCGATCTTCTGCAAT	59.55	TGCTGCATACATTAAGCAGAGAG	59.7	160	1	200	3	190-210	100	Chr3	11582378	No hit	-	-
SiILP9	P	CACCAACAGCAGGTGATCC	60.1	GTTTCTTGCTCGCCTTTCAG	60.13	180	2	180-200	3	180-220	92.3077	Chr3	21273699	No hit	-	-
SiILP496	P	GCTACCGTGAGAAATGATTTACTAGA	59.33	TGGAGTGGTGCAATGAGAAA	60.24	115	1	115	2	115-1100	61.5385	Chr3	27782025	1.18923e-133	Sorghum bicolor hypothetical protein	Hypothetical/uncharacterized/putative
SiILP888	P	TGACAAAAGTTGAGGAACTCAAAG	59.83	CTCACGTGCCTCTGTGGTTA	59.9	200	1	200	2	180-220	92.3077	Chr3	20960270	0	Zea mays full-length cDNA clone	Hypothetical/uncharacterized/putative
SiILP969	P	CAGCGTTGATACGACGGATA	59.71	TGCTTCAATAACATTACCGTGTG	59.94	180	1	180	1	180	100	Chr3	14962099	0	Sorghum bicolor hypothetical protein	Hypothetical/uncharacterized/putative
SiILP2542	P	GAAGAACCACAATTATTTGTTGAGA	58.67	CGAATGTGGGTTCTTGAATTG	60.35	160	1	160	2	160-180	84.6154	Chr3	40126182	0	Sorghum bicolor hypothetical protein	Hypothetical/uncharacterized/putative
SiILP4057	M	CACATGAGATATCCCTTGAAGATG	59.86	AGGTTCTCATAGGCCTTCTCG	59.86	220	2	220-230	2	220-300	92.3077	Chr3	5450972	2.66e-58	Sorghum bicolor hypothetical protein	Hypothetical/uncharacterized/putative
SiILP4097	P	TGAGCCTGATGGTTACATGGT	60.39	GCTGTTGAAAACATCCCATGA	60.89	200	1	200	2	200-210	84.6154	Chr3	452639	0	Oryza sativa phosphatidylinositol 4-kinase (pi4K1 gene)	Kinases
SiILP4890	P	AAAGCTTTCATACTTTCTGCATCA	59.48	CACCGAGAAAGAGCCCAATA	60.21	180	1	180	3	180-220	100	Chr3	9494353	0	Zea mays salt-induced MAP kinase 1 (simk1)	Kinases
SiILP29	M	CGTACAACAATGGCAATCCA	60.38	TCAGGTAAGCCACCACCTTC	60.11	400	1	200	1	200	84.6154	Chr4	2021480	0	Zea mays nudix hydrolase	Enzymes
SiILP425	P	TTGATGCTCCTTTAGCTATTGTTG	59.82	CCATGATAGCAACTTTCCCTTT	59.5	415	2	450-500	7	200-700	84.6154	Chr4	33270093	0	Brachypodium distachyon ribose-phosphate pyrophosphokinase 2	Enzymes
SiILP1412	P	GACAACTTTCCAATCAAGATGATG	59.88	CAATAGTCTTGGGCACTACACG	59.69	400	3	210-400	3	200-400	100	Chr4	1842243	0	Zea mayssalt-inducible protein kinase (STY2)	Kinases
SiILP494	M	CTTTGGACTTGCCCGTGTAT	59.99	TTTGGAGAAAAAGGAACCACA	59.57	320	1	220	2	220-230	100	Chr4	39103292	0	Zea mays putative mitogen-activated protein kinase 17-3	Kinases
SiILP361	P	CTTTGGACTTGCCCGTGTAT	59.99	TTTGGAGAAAAAGGAACCACA	59.57	200	4	250-400	5	200-500	92.3077	Chr4	39103292	0	Zea mays RNA polymerase II transcription factor/ transcription initiation factor mRNA	Transcription factors
SiILP1603	M	ATCCTAGTGCATTCTGCAAGC	59.49	GCAAAGGCTTCATCCCATT	60.03	500	3	225-700	7	280-1200	69.2308	Chr4	7772166	0	Lolium temulentum mRNA for alkaline/neutral invertase	Enzymes
SiILP2550	P	TGCCTCATTCTAGATGCTCAAA	59.98	AACATTGATGAGTGGCTGGA	59.09	210	1	210	2	210-235	84.6154	Chr4	39553209	0	Zea mays salt-induced MAP kinase 1 (simk1)	Kinases
SiILP3114	P	ACTGCAGCTCTGGTTCTCCT	59.21	TTGAAGCCATCAACCGTAAT	58.09	230	1	230	3	220-250	76.9231	Chr4	31176579	0	Brachypodium distachyon transcription factor ASG4-like	Transcription factors
SiILP3752	M	GCAGCGGTTTCCTTGATCT	60.35	AAGGACAGCACTCCGATCAT	59.69	210	3	210-330	5	170-260	46.1538	Chr4	2270154	0	Zea mays MYB transcription factor	Transcription factors
SiILP3777	M	ATGAGTTTGGCCATGTCCTT	59.41	TGAACAATTATCCGACGCTCT	59.72	200	2	160-200	2	190-200	76.9231	Chr4	4615754	0	Sorghum bicolor hypothetical protein	Hypothetical/uncharacterized/putative
SiILP34	P	ACCACAGGTTTCATCCAAGC	59.97	CCATGGTGTTTTCGATTTCC	60.17	200	4	180-410	4	160-220	100	Chr5	15737233	0	Zea mays ketol-acid reductoisomerase	Enzymes
SiILP497	M	TAGTGGCTGTAGCTGCTGGT	58.7	CCAGACCTAATTGCCCTTCTC	60.08	360	1	210	2	210-220	100	Chr5	41339120	0	Brachypodium distachyon probable E3 ubiquitin-protein ligase HERC2-like	Enzymes
SiILP3602	P	AATGTTCCAGCAGAGCTCCA	60.94	TTCCTGGTACTTCTATTCATTGC	57.48	260	2	260-430	4	260-430	92.3077	Chr5	10182526	0	Zea mays leucine-rich repeat transmembrane protein kinase 1 (ltk1)	Kinases
SiILP431	P	ACCACAGGTTTCATCCAAGC	59.97	CCATGGTGTTTTCGATTTCC	60.17	220	2	220-230	2	220-230	100	Chr5	15737233	0	Brachypodium distachyon probable LRR receptor-like serine/threonine-protein kinase At1g06840-like	Kinases
SiILP3707	M	TAGTGGCTGTAGCTGCTGGT	58.7	CCAGACCTAATTGCCCTTCTC	60.08	280	1	120	2	120-200	76.9231	Chr5	41339120	1.4e-12	Populus EST from mild drought-stressed leaves	Stress-related
SiILP4686	P	AATGTTCCAGCAGAGCTCCA	60.94	TTCCTGGTACTTCTATTCATTGC	57.48	200	2	321-328	5	214- 455	100	Chr5	10182526	0	Zea mays PHD transcription factor	Transcription factors
SiILP159	P	GCAAGTGCATCACATGCTATTA	58.87	CAAGGTACTTGTTCAGACTGACG	58.97	500	2	325-350	4	325-410	76.9231	Chr5	325297	No hit	-	-
SiILP882	P	CCATCCAATGGTGAGTTGTG	59.81	TGTGGAGACTGATGGAAAAGG	60.1	200	1	200-300	4	190-500	100	Chr5	36657301	0	Brachypodium distachyon dolichyl-diphosphooligosaccharide--protein glycosyltransferase subunit STT3-like	Enzymes
SiILP1125	P	GTCCAGTCCCTGCACCAG	60.25	GGCGACCTTGAACAGATCAT	60.08	230	1	230	2	220-230	69.2308	Chr5	40793087	0	Glycine max zinc finger CCCH domain-containing protein	Enzymes
SiILP1441	M	TGAAGCTTCCAAAGCTGGAG	60.65	TGCTCTTTCTTTTCGGGTTT	58.95	220	2	190-220	3	180-220	100	Chr5	9103359	0	Sorghum bicolor hypothetical protein	Hypothetical/uncharacterized/putative
SiILP2974	P	TCTTGAGTCGCTTATTGTGGAA	59.88	TTGCTGAGCTCCCAATTTTC	60.33	200	1	200	2	170-200	61.5385	Chr5	13878576	0	Sorghum bicolor hypothetical protein	Hypothetical/uncharacterized/putative
SiILP4216	P	CCCTTTGAGGAATGGAACATAG	59.83	TTGATGGCAACATCAGTTCC	59.5	450	1	450	5	380-1000	61.5385	Chr5	32909749	0	Sorghum bicolor hypothetical protein	Hypothetical/uncharacterized/putative
SiILP4219	P	CACATATTCGAGCTTCTAGGATCA	59.78	AAGAATAAGGGGGTGGCATC	60.15	300	1	300-400	2	300-325	30.7692	Chr5	47010236	0	Oryza sativa Japonica Group isolate UT1333 WRKY transcription factor mRNA	Transcription factors
SiILP5002	P	GACTACCATGCTGGTTTTTGG	59.49	CAGCACAATTTCTGGCCATC	61.59	190	1	190	3	190-215	92.3077	Chr5	29127163	No hit	-	-
SiILP67	M	GCCGATCGTATCAATCTCGT	60.07	GAACAACACGCTGTAATTCATCA	60.05	328	1	190	2	180-190	100	Chr6	33400917	0	Zea mays uncharacterized LOC100193185	Hypothetical/uncharacterized/putative
SiILP3809	P	GGAAAGATGTTATGGCAAAAGG	59.84	ACAGGCACCATCACCAAAAT	60.24	220	2	200-230	3	190-230	100	Chr6	35799697	0	Oryza sativa phosphatidylinositol 4-kinase (pi4K1 gene)	Kinases
SiILP1422	P	GGATCATGAAGGAAAATTCCAA	60.13	TGAGGATCTGTTGGAGCTAAGA	59.08	210	2	125-200	3	105-200	92.3077	Chr6	35226366	0	Triticum aestivum biostress-resistance-related protein	Stress-related
SiILP2671	P	AAGCAGGCAACAGATCCTGA	60.94	ACACCAGGAACAACAACACG	59.49	215	2	600-700	5	250-650	69.2308	Chr6	33660755	0	Dactylis glomerata hsp organizing protein/stress-inducible protein	Stress-related
SiILP709	P	GGAAAGATGTTATGGCAAAAGG	59.84	ACAGGCACCATCACCAAAAT	60.24	120	3	160-600	5	160-600	84.6154	Chr6	35799697	0	Zea mays GATA transcription factor 25	Transcription factors
SiILP208	P	ATCTACTGCGAACCCCAGGA	61.94	TTTGCCGAATACGCTAAACC	60.1	150	1	150	2	125-150	53.8462	Chr6	5958648	0	Sorghum bicolor hypothetical protein	Hypothetical/uncharacterized/putative
SiILP2505	P	GCCACCGTCTCAGTATTTCC	59.56	CTAGGCAGCAATTTGGTTCTG	59.89	150	1	150	3	130-200	38.4615	Chr6	8071229	No hit	-	-
SiILP2776	P	CAAGGATACATATAGATGAGGACAAA	57.8	TTCATGCGCCATCTTTGTAG	59.83	200	1	250	1	200	69.2308	Chr6	32819512	0	Sorghum bicolor hypothetical protein	Hypothetical/uncharacterized/putative
SiILP4164	P	GCTGCAATATCTGATTCATCACT	58.37	GGGTTATAATCCACATCCCGTA	59.81	200	1	200	3	200-225	100	Chr6	35504369	0	Zea mays ARF transcription factor	Transcription factors
SiILP4997	P	CAGTGAAAACCAGAGCAGCA	60.17	CCACTGTTTTTCAAGGTTGC	58.26	180	1	180	4	250-700	38.4615	Chr6	6868442	No hit	-	-
SiILP2182	M	AGCACAAGACACAAACAGGTG	58.84	CACCTGAAAAACCCTGGAGT	59.04	700	1	600	2	500-600	100	Chr7	22466992	0	Brachypodium distachyon DEAD-box ATP-dependent RNA helicase ISE2	Enzymes
SiILP3864	P	CGCATTAAACAATTCTCTGCAA	60.26	ACATTTCCTTCAACCCAGCA	60.49	230	3	200-310	3	200-300	100	Chr7	28341073	0	Zea mays superoxide dismutase	Enzymes
SiILP156	P	TAGCCTCACTGAAACGTGGA	59.44	ACCTGGATTGAGCGTGACTT	59.73	200	2	160-200	3	160-200	84.6154	Chr7	30515636	0	Oryza sativa (indica) cDNA clone OSIGCRA120J09	Hypothetical/uncharacterized/putative
SiILP26	P	AGACTATCATTCCATTAAAATCAACG	58.97	TTCTGAAGTGCATCAAGTTTGG	60.28	230	2	270-290	4	230-290	92.3077	Chr7	32888471	0	Zea maysuncharacterized LOC100501850	hypothetical/uncharacterized/putative
SiILP76	M	CGCATTAAACAATTCTCTGCAA	60.26	ACATTTCCTTCAACCCAGCA	60.49	210	1	400	4	300-450	100	Chr7	28341073	0	Zea mays calcium dependent protein kinase (CDPK1)	Kinases
SiILP1028	P	ACCGCTACCCCCATAGTAGC	60.36	GCTATGCGTCTCGTGGATCT	60.39	390	2	190-200	3	190-210	92.3077	Chr7	26297136	0	Zea mays RNA recognition water-stress protein1 (rws1)	Stress-related
SiILP219	P	GCTTGATGAGGCTAAATCTCG	59.08	CCAACTGCCTCTGAAGTTTGT	59.39	200	1	200-210	4	190-250	76.9231	Chr7	32332515		Brachypodium distachyon arginyl-tRNA synthetase	Enzymes
SiILP502	P	AATCCTCCTAGCCAGCTGAA	59.03	AAGCATACCTGGTGGGTCTG	59.99	105	1	105	3	100-115	100	Chr7	21558979	0	Zea mays hypothetical protein	Hypothetical/uncharacterized/putative
SiILP1188	P	GACTCACGATGCCCCATATC	60.31	GCTGATCCTGGTTTTTGAGG	59.67	180	1	180-195	4	180-250	100	Chr7	19075455	0	Brachypodium distachyon acetyl-coenzyme A synthetase-like	Enzymes
SiILP2353	P	TGGCGGAGTCATTAGACTTTG	60.26	CCAGACAGATCGTACGCACTAA	60.33	300	1	300	2	285-550	69.2308	Chr7	29284181	0	Sorghum bicolor hypothetical protein	Hypothetical/uncharacterized/putative
SiILP2485	P	TCAACTTGAATGGTCATTATGG	57.49	ACAAGAACCCCCTGCCTAGT	59.99	210	1	210	1	210	100	Chr7	14836017	0	Zea mays ARF transcription factor	Transcription factors
SiILP3001	M	TCTATAAAGACCAGCCTGCACA	59.9	CTTCCTGCTTTTCCGAGCTT	61	200	2	190-200	4	160-210	69.2308	Chr7	24469290	0	Zea mays ARF transcription factor	Transcription factors
SiILP23	P	ATTGGGTATCTGCAGGTGGT	59.29	CAACGCAAAAGACCACAAAG	59.36	130	2	200-390	4	200-390	92.3077	Chr8	38468465	0	Brachypodium distachyon phosphoethanolamine N-methyltransferase 1-like	Enzymes
SiILP1945	M	CCCGGAAAATAGTTTTGACGTT	61.38	GGGTTTCAGCCATTTGAAGA	60.05	700	1	360	3	340-380	100	Chr8	37712837	0	Zea mays subsp. mays ARID10 ARID type transcription factor	Transcription factors
SiILP687	P	AACAAGTTTCCTGCTTCTTGG	58.5	CCCCTTTTCCAAAATCAATG	59.25	180	1	180	4	170-220	100	Chr8	1588116	0	PREDICTED: Brachypodium distachyon uncharacterized	Hypothetical/uncharacterized/putative
SiILP966	P	AGAGGTGATCGTGCTGATCC	60.23	TCACAACTTCATTTGGAAGAGG	59.22	200	1	280	1	200	84.6154	Chr8	28138219	0	Sorghum bicolor hypothetical protein	Hypothetical/uncharacterized/putative
SiILP1788	M	AATCCCAAATTCCATTCTCG	58.83	ATTGTGTGCAGCCGTCCA	62.4	220	2	220-240	4	200-650	61.5385	Chr8	43842	0	Oryza sativa (japonica cultivar-group) cathepsin B-like cysteine protease	Enzymes
SiILP2333	P	CCCGTATTATTGCATCAGGA	58.46	AATCTCTTTCCATCCTCTAGCTCA	59.89	190	1	190-700	1	190	100	Chr8	355828	0	Sorghum bicolor hypothetical protein	Hypothetical/uncharacterized/putative
SiILP4095	P	CTGCTGGACTTCTTCCCATC	59.8	GCTTAACTTCAAACATTTTCTTATCA	57.43	280	1	180	5	250-300	100	Chr8	17673693	0	Oryza sativa Indica Group cultivar Pusa Basmati 1 mitogen-activated protein kinase 4 (MPK4)	Kinases
SiILP4853	M	CCATCCTTCCTTCAAATACTCTT	57.87	ATATCTAAAGCCCGCGCAAG	61.55	230	2	230-250	1	230	100	Chr8	2439776	0	Oryza sativa phosphatidylinositol 4-kinase (pi4K1 gene)	Kinases
SiILP996	P	CTGCTAGATGGGAGTGATGC	58.42	TGCGATATAAGCAGGTGTTCC	60.11	230	3	300-340	4	250-340	100	Chr9	4718200	0	Zea mays osmotic stress/ABA-activated protein kinase	Kinases
SiILP2672	P	CAATCCTCACCTTTCAGATGC	59.69	ACCGGTCATGTCCACCTCT	60.39	600	2	110-130	2	110-130	100	Chr9	57008298	2.1e-92	Arabidopsis thaliana stress-inducible protein	Stress-related
SiILP1077	P	TTTTGTAAAATACACAATCTCAAAGG	57.94	TTTAGCATCAACTTTTGCTCCA	59.89	250	2	230-250	4	190-250	100	Chr9	53169368	0	Zea mays MYB transcription factor	Transcription factors
SiILP4042	P	CTGCTAGATGGGAGTGATGC	58.42	TGCGATATAAGCAGGTGTTCC	60.11	225	2	650-700	3	550-700	100	Chr9	4718200	0	Zea mays subsp. mays C3H49 C3H type transcription factor	Transcription factors
SiILP2366	M	TTCAATGTTAAAGAAGCTCACTGG	59.83	ATATCACAAGCTCCCCGTCTT	59.98	290	1	120	1	120	100	Chr9	51182765	No hit	-	-
SiILP8	M	CTTCTACTTGGGAGAAATCATGG	59.14	TTTAGTTGCCCCATCAGCAT	60.47	160	2	160-170	4	180-220	100	Chr9	1783386	0	Brachypodium distachyon putative uncharacterized protein YCR013C-like (LOC100832447)	Hypothetical/uncharacterized/putative
SiILP2051	P	CACCCAAGAAAGACAAACCAG	59.62	CCTTGAAGATCGATTGCTGA	58.95	200	1	200	2	200-220	100	Chr9	57436320	0	Sorghum bicolor hypothetical protein	Hypothetical/uncharacterized/putative
SiILP2476	M	CGTGCTCACTGACTACTGCAT	59.13	GCTCATTCTCCGACGACATT	60.23	200	2	200-215	7	180-320	100	Chr9	51066897		Zea mays subsp. mays C3H5 C3H type transcription factor	Transcription factors
SiILP3516	P	TGCTTCCTGTCACAAAGTACAA	58.48	CGTCATCTGCAAATTTCCTCT	59.33	280	1	280	7	220-780	84.6154	Chr9	55017326	No hit	-	-
SiILP3639	P	TGGTTGATTATGCTTATTTGATCC	59.28	AATCTCCACAACTTCAGCATTT	57.87	170	1	170	2	170-200	100	Chr9	46850199	0	Sorghum bicolor hypothetical protein	Hypothetical/uncharacterized/putative
SiILP3835	P	GGTTTGTCCATTCCACCTTC	59.24	TGAAGCTTTTGCAATTTCCAT	59.71	260	1	260	1	260	53.8462	Chr9	21621093	0	Zea mays RNA recognition water-stress protein1 (rws1)	Stress-related
SiILP4658	M	CCACTGAAGCAACGTAAAGGA	60.29	AGACCGGGAAGAAGTTGACA	59.7	100	2	100-150	2	100-550	53.8462	Chr9	35882915	0	Zea mays clone UT1500 ALFIN-like transcription factor	Transcription factors
SiILP4822	P	AGAGATGGCCTCGATTTTCA	59.77	TCCCACTCCATCTACATAAACTGT	58.96	200	1	170	1	200	100	Chr9	13212827	0	Sorghum bicolor hypothetical protein	Hypothetical/uncharacterized/putative
	*NA: Number of alleles and RAA: Range of allele size amplified
