# Supplementary material for: Development of 5123 Intron-Length Polymorphic Markers for Large-Scale Genotyping Applications in Foxtail Millet
Source: DNA Res. 2013 Oct 1;21(1):41–52. doi: 10.1093/dnares/dst039 (PMC3925393; doi:10.1093/dnares/dst039)
Supplement: Supplementary Data [file supp_dst039_dst039supp_table5.xls]

## Sheet: Table S5
Supplementary Table S5: Detailed results on ILP marker-based comparative mapping between foxtail millet and sorghum chromosomes.
Marker ID	Physical position in foxtail millet			Physical position in Sorghum bicolor				Foxtail Millet chromosomes	Sorghum bicolor (Sb) chromosomes (Chr)*
	Chr	Start	End	Chr	Start	End			Chr 1	Chr 2	Chr 3	Chr 4	Chr 5	Chr 6	Chr 7	Chr 8	Chr 9	Chr 10
SiILP1699	1	11895002	11895221	1	72386058	72385852		Chr1 (238)	1	3	3	221	1	3	1	2	0	3
SiILP3044	1	31608275	31608495	10	3386114	3386327		Chr2 (277)	5	241	6	2	1	9	3	0	4	6
SiILP2964	1	21573201	21573416	10	49639051	49638962		Chr3 (256)	2	2	12	6	1	25	4	43	158	3
SiILP1873	1	27484472	27484693	10	51707440	51707227		Chr4 (157)	6	1	3	6	1	1	0	2	3	134
SiILP3588	1	17592625	17592844	2	14838582	14838428		Chr5 (309)	6	8	274	4	1	2	8	3	3	0
SiILP3430	1	39966072	39966296	2	67769502	67769291		Chr6 (135)	5	4	0	1	0	5	116	2	1	1
SiILP2532	1	30763012	30763233	2	77285633	77285705		Chr7 (171)	7	2	3	7	4	114	3	16	7	8
SiILP3833	1	36378500	36378719	3	13389169	13389321		Chr8 (78)	5	2	0	1	59	3	0	5	3	0
SiILP3535	1	3749691	3749907	3	52007022	52006812		Chr9 (417)	380	4	5	1	2	5	4	5	4	7
SiILP5072	1	37645310	37645527	3	65969537	65969739		Total (2038)	417	267	306	249	70	167	139	78	183	162
SiILP16	1	112478	112697	4	103073	103291		* Chromosomes displaying higher synteny are highlighted in yellow
SiILP5047	1	121823	122042	4	131600	131743
SiILP4470	1	122692	122911	4	132550	132670
SiILP1720	1	122891	123115	4	132918	133003
SiILP834	1	158448	158667	4	208327	208210
SiILP4259	1	229490	229705	4	302052	302209
SiILP507	1	354332	354551	4	467159	467369
SiILP2457	1	10236147	10236367	4	959098	959312
SiILP1593	1	1245830	1246049	4	1297970	1297756
SiILP4565	1	9692097	9692316	4	1327075	1326892
SiILP2348	1	9616220	9616439	4	1430077	1429877
SiILP1733	1	9610670	9610889	4	1435574	1435361
SiILP439	1	9366180	9366399	4	1591627	1591415
SiILP2866	1	9259850	9260073	4	1632077	1631863
SiILP1957	1	9169793	9170012	4	1669885	1669754
SiILP4661	1	8955373	8955592	4	1894715	1894920
SiILP988	1	8957589	8957808	4	1896977	1897133
SiILP3344	1	8782744	8782960	4	2141216	2141042
SiILP669	1	8683573	8683792	4	2228885	2228668
SiILP3245	1	8652916	8653135	4	2271971	2271868
SiILP746	1	8647284	8647499	4	2283558	2283470
SiILP1404	1	8549727	8549948	4	2411200	2410979
SiILP2621	1	8273212	8273431	4	2794153	2793937
SiILP1691	1	8220614	8220830	4	2846267	2846109
SiILP4783	1	7945935	7946156	4	3254806	3254588
SiILP1281	1	7844596	7844814	4	3410224	3410083
SiILP3155	1	7620320	7620539	4	3645678	3645460
SiILP4667	1	7286076	7286295	4	3884610	3884433
SiILP119	1	7144731	7144953	4	4044027	4043856
SiILP4029	1	6882670	6882889	4	4326271	4326113
SiILP4486	1	6881829	6882055	4	4327112	4326941
SiILP604	1	6879842	6880059	4	4328935	4328752
SiILP4487	1	6879665	6879881	4	4329096	4328911
SiILP1051	1	6834475	6834694	4	4373002	4372803
SiILP4906	1	6832552	6832774	4	4374851	4374645
SiILP4899	1	6743399	6743618	4	4432674	4432468
SiILP3809	1	6743038	6743259	4	4433013	4432870
SiILP2564	1	6712410	6712631	4	4470150	4469950
SiILP1540	1	6477640	6477857	4	4661217	4661011
SiILP1628	1	6453883	6454107	4	4692749	4692549
SiILP1629	1	6452659	6452878	4	4693862	4693737
SiILP2245	1	6444820	6445035	4	4702411	4702250
SiILP664	1	6430786	6431002	4	4717058	4716896
SiILP3918	1	6340392	6340607	4	4831469	4831375
SiILP3700	1	6331068	6331287	4	4838826	4838645
SiILP4121	1	6024262	6024480	4	5239699	5239491
SiILP2409	1	5746247	5746465	4	5524295	5524133
SiILP3012	1	5529336	5529551	4	5751709	5751558
SiILP2170	1	5203485	5203700	4	6205224	6205023
SiILP4413	1	4967235	4967454	4	6452488	6452361
SiILP823	1	4764541	4764761	4	6619752	6619574
SiILP4952	1	4655374	4655594	4	6707442	6707300
SiILP3206	1	4540344	4540563	4	6856413	6856259
SiILP3216	1	4540048	4540270	4	6856700	6856508
SiILP1114	1	4532103	4532323	4	6877107	6876961
SiILP2152	1	4198646	4198865	4	7324330	7324140
SiILP3800	1	4198576	4198796	4	7324349	7324183
SiILP1430	1	3917499	3917720	4	7545936	7545755
SiILP2405	1	3881474	3881693	4	7601369	7601241
SiILP4938	1	3204420	3204634	4	8025609	8025719
SiILP1772	1	282963	283184	4	8068576	8068744
SiILP3311	1	286222	286441	4	8072277	8072351
SiILP2894	1	3298289	3298505	4	8170452	8170665
SiILP3268	1	3300847	3301069	4	8174659	8174821
SiILP777	1	2074572	2074791	4	9945899	9945689
SiILP1010	1	2072931	2073149	4	9947610	9947442
SiILP1960	1	2063812	2064031	4	9960185	9959989
SiILP1959	1	2062523	2062746	4	9961521	9961371
SiILP3138	1	1707594	1707812	4	10398121	10397913
SiILP1048	1	18661311	18661526	4	10904117	10904196
SiILP139	1	814831	815049	4	12347292	12347456
SiILP5056	1	677454	677673	4	12592649	12592477
SiILP2597	1	10627540	10627756	4	14191457	14191576
SiILP5035	1	10708076	10708299	4	14231477	14231702
SiILP1647	1	12253054	12253269	4	16571894	16571688
SiILP836	1	19783868	19784088	4	34155852	34156065
SiILP750	1	21589844	21590063	4	40253693	40253868
SiILP251	1	22042796	22043017	4	41099834	41099997
SiILP280	1	23002049	23002268	4	45724365	45724568
SiILP4051	1	23610532	23610753	4	46379659	46379863
SiILP2993	1	23816157	23816381	4	47320530	47320757
SiILP2714	1	24413186	24413407	4	48867544	48867712
SiILP4223	1	25064903	25065122	4	49821621	49821808
SiILP1763	1	25529056	25529275	4	50410548	50410742
SiILP2363	1	25529606	25529826	4	50411027	50411199
SiILP3412	1	25563195	25563417	4	50472600	50472797
SiILP1655	1	25769957	25770176	4	50611571	50611736
SiILP3552	1	26065851	26066072	4	50854519	50854674
SiILP4275	1	26589477	26589698	4	51273863	51274076
SiILP2229	1	26980938	26981157	4	51667151	51667347
SiILP1132	1	26982949	26983167	4	51669295	51669457
SiILP1372	1	27449743	27449963	4	52193313	52193517
SiILP1775	1	27452670	27452889	4	52196040	52196241
SiILP4737	1	27708912	27709131	4	52558800	52558980
SiILP5029	1	27719370	27719589	4	52572232	52572445
SiILP45	1	27829938	27830157	4	52672738	52672932
SiILP2027	1	28008250	28008469	4	53044235	53044412
SiILP3814	1	28020440	28020657	4	53056285	53056389
SiILP1607	1	28021787	28022006	4	53057724	53057861
SiILP64	1	28277671	28277890	4	53222714	53222863
SiILP1054	1	28339551	28339770	4	53300255	53300451
SiILP2511	1	28631818	28632035	4	53589736	53589518
SiILP2336	1	29339777	29339992	4	54191586	54191785
SiILP4113	1	29801261	29801480	4	54782702	54782863
SiILP4582	1	29802251	29802472	4	54783651	54783861
SiILP1839	1	29850728	29850946	4	54814843	54815061
SiILP4793	1	29974590	29974809	4	54904311	54904516
SiILP583	1	29998679	29998901	4	54947377	54947222
SiILP2	1	30051434	30051653	4	54970392	54970592
SiILP1600	1	30194925	30195147	4	55100294	55100463
SiILP351	1	30246881	30247105	4	55154575	55154735
SiILP1277	1	30718035	30718254	4	55645312	55645456
SiILP4930	1	30718457	30718678	4	55646015	55646172
SiILP774	1	30725456	30725679	4	55653364	55653595
SiILP97	1	30734115	30734334	4	55668558	55668742
SiILP2185	1	30797147	30797364	4	55725856	55725980
SiILP258	1	30797654	30797872	4	55726751	55726867
SiILP3355	1	32003735	32003955	4	56653527	56653684
SiILP4743	1	32286488	32286706	4	56877300	56877459
SiILP3320	1	32384052	32384271	4	56981938	56982140
SiILP3498	1	32399728	32399947	4	57005424	57005616
SiILP4239	1	38588095	38588317	4	57196413	57196278
SiILP3162	1	38386915	38387139	4	57489303	57489135
SiILP252	1	38283875	38284094	4	57614405	57614241
SiILP3957	1	38275899	38276118	4	57619919	57619811
SiILP1105	1	38127233	38127452	4	57769828	57769636
SiILP2718	1	38118920	38119142	4	57776381	57776203
SiILP2717	1	38115782	38116003	4	57780064	57779880
SiILP4271	1	38035421	38035640	4	57865118	57864978
SiILP3697	1	38033873	38034096	4	57866753	57866571
SiILP4	1	37715381	37715600	4	58381754	58381537
SiILP4809	1	37665666	37665885	4	58431167	58431005
SiILP916	1	37665000	37665221	4	58431887	58431682
SiILP257	1	37656051	37656270	4	58440066	58439869
SiILP3107	1	37587362	37587581	4	58510632	58510463
SiILP5066	1	37551153	37551372	4	58554377	58554167
SiILP2182	1	37549246	37549465	4	58556542	58556336
SiILP4135	1	37547311	37547532	4	58558335	58558115
SiILP537	1	37529013	37529233	4	58580575	58580380
SiILP2425	1	37384287	37384506	4	58757597	58757379
SiILP2426	1	37381897	37382112	4	58760591	58760379
SiILP572	1	37331674	37331890	4	58806325	58806106
SiILP3453	1	37309495	37309716	4	58835759	58835620
SiILP4053	1	36898394	36898619	4	59218123	59217901
SiILP1137	1	36746152	36746371	4	59512262	59512122
SiILP2253	1	36744128	36744347	4	59515484	59515286
SiILP4277	1	36656980	36657199	4	59609482	59609315
SiILP4290	1	36615518	36615734	4	59671082	59670868
SiILP2900	1	36366707	36366926	4	59877254	59877111
SiILP1605	1	36308645	36308864	4	60016209	60016000
SiILP4209	1	36306576	36306794	4	60017853	60017681
SiILP3437	1	36306278	36306493	4	60018015	60017941
SiILP5032	1	36304891	36305108	4	60019069	60018895
SiILP5062	1	35822972	35823188	4	60553306	60553146
SiILP70	1	35819745	35819964	4	60556552	60556360
SiILP4036	1	35819002	35819223	4	60557317	60557126
SiILP2022	1	35810997	35811216	4	60565819	60565617
SiILP3270	1	35807149	35807364	4	60571395	60571198
SiILP3992	1	35465024	35465242	4	60905348	60905144
SiILP2996	1	35051564	35051783	4	61247468	61247322
SiILP2498	1	34758844	34759063	4	61599748	61599546
SiILP3719	1	34555984	34556203	4	61759269	61759062
SiILP3968	1	34377177	34377394	4	61913088	61912899
SiILP2527	1	34290372	34290588	4	62035525	62035314
SiILP4988	1	34241136	34241355	4	62092526	62092349
SiILP4979	1	34214500	34214715	4	62130764	62130607
SiILP2002	1	34117796	34118013	4	62199229	62199034
SiILP1660	1	33304547	33304770	4	62933787	62933642
SiILP3093	1	33173870	33174084	4	63080138	63080035
SiILP2671	1	32759479	32759698	4	63416968	63416793
SiILP4346	1	32698415	32698634	4	63533936	63533751
SiILP2979	1	32697763	32697982	4	63534560	63534407
SiILP3299	1	38819273	38819488	4	63811705	63811885
SiILP3664	1	38852486	38852705	4	63844775	63844957
SiILP1292	1	39096667	39096885	4	64075577	64075791
SiILP3529	1	39272361	39272582	4	64318182	64318403
SiILP5030	1	39273484	39273707	4	64319252	64319454
SiILP4734	1	39395374	39395593	4	64476970	64477168
SiILP4158	1	39647104	39647324	4	64728174	64728371
SiILP4769	1	39739003	39739220	4	64820427	64820630
SiILP1698	1	39755229	39755450	4	64847532	64847720
SiILP4011	1	39825222	39825443	4	64915818	64916038
SiILP1807	1	39826567	39826786	4	64918816	64919008
SiILP3803	1	39827237	39827455	4	64919470	64919619
SiILP269	1	39940344	39940564	4	65059682	65059902
SiILP3424	1	39941927	39942146	4	65060461	65060649
SiILP2984	1	39948694	39948914	4	65067417	65067590
SiILP3445	1	39984073	39984294	4	65098596	65098809
SiILP3446	1	39986771	39986986	4	65100343	65100561
SiILP3380	1	39996600	39996819	4	65122253	65122418
SiILP3834	1	40021067	40021286	4	65172259	65172464
SiILP488	1	40022036	40022259	4	65173247	65173417
SiILP1456	1	40079937	40080156	4	65237700	65237857
SiILP780	1	40081989	40082210	4	65239485	65239676
SiILP344	1	40223097	40223314	4	65546281	65546484
SiILP4446	1	40260430	40260649	4	65586397	65586571
SiILP225	1	40261589	40261808	4	65587556	65587741
SiILP1784	1	40360484	40360703	4	65690497	65690632
SiILP1049	1	40367272	40367492	4	65699358	65699534
SiILP1770	1	40518254	40518473	4	65843367	65843577
SiILP3399	1	40639182	40639401	4	65996755	65996665
SiILP212	1	40802778	40802997	4	66234874	66235058
SiILP3421	1	41132243	41132462	4	66640678	66640882
SiILP2909	1	41133001	41133220	4	66642894	66643079
SiILP3611	1	41133185	41133406	4	66643107	66643290
SiILP1840	1	41235603	41235822	4	66750367	66750497
SiILP546	1	41323554	41323776	4	66862526	66862711
SiILP547	1	41325521	41325740	4	66864556	66864739
SiILP1074	1	41414965	41415185	4	66958501	66958688
SiILP2877	1	41451544	41451766	4	66966190	66966324
SiILP2545	1	41452934	41453149	4	66967682	66967883
SiILP96	1	41497933	41498156	4	67054995	67055208
SiILP2422	1	41517929	41518145	4	67083010	67083130
SiILP1202	1	41692388	41692603	4	67307908	67307990
SiILP2555	1	41693734	41693952	4	67309580	67309730
SiILP2622	1	41710770	41710990	4	67353363	67353577
SiILP730	1	41823517	41823739	4	67541018	67541191
SiILP2855	1	41948178	41948395	4	67766188	67766336
SiILP2251	1	41992276	41992495	4	67826696	67826832
SiILP3784	1	41994808	41995025	4	67829006	67829161
SiILP2635	1	42055498	42055717	4	68001220	68001334
SiILP2061	1	39034162	39034379	5	11647863	11648067
SiILP4368	1	28884145	28884362	6	48710284	48710429
SiILP1908	1	29604032	29604247	6	60043813	60043602
SiILP4777	1	30347315	30347530	6	60724670	60724708
SiILP255	1	17429851	17430071	7	59446065	59446208
SiILP4589	1	13762457	13762676	8	539755	539913
SiILP3026	1	23630972	23631190	8	16676626	16676822
SiILP158	2	8676485	8676704	1	2092918	2092840
SiILP1356	2	3817291	3817506	1	15049147	15048937
SiILP1156	2	37222852	37223069	1	18535801	18535877
SiILP3491	2	5050115	5050331	1	21674400	21674257
SiILP2586	2	35365133	35365348	1	51777603	51777389
SiILP2961	2	21706585	21706806	10	1613387	1613549
SiILP4676	2	21709216	21709436	10	1616172	1616372
SiILP4067	2	21709611	21709835	10	1616556	1616794
SiILP3783	2	25013443	25013662	10	6844359	6844170
SiILP3820	2	16163058	16163277	10	58753737	58753536
SiILP3821	2	16160840	16161057	10	58757047	58756844
SiILP2547	2	82953	83174	2	628457	628680
SiILP1184	2	590005	590220	2	1275173	1275381
SiILP612	2	725386	725602	2	1300771	1300954
SiILP4037	2	726668	726884	2	1302067	1302266
SiILP4526	2	1929824	1930039	2	2075610	2075758
SiILP2195	2	2432415	2432631	2	2939783	2939985
SiILP3460	2	2477036	2477257	2	3067856	3068081
SiILP2509	2	2478025	2478246	2	3069311	3069482
SiILP2196	2	2484727	2484948	2	3077747	3077961
SiILP2055	2	48985484	48985709	2	3135414	3135270
SiILP1798	2	2783451	2783670	2	3402088	3402296
SiILP4560	2	3069394	3069613	2	3769194	3769336
SiILP1486	2	3472233	3472452	2	4162559	4162718
SiILP4301	2	3472612	3472831	2	4162902	4163094
SiILP2828	2	3582472	3582687	2	4288674	4288811
SiILP2740	2	3583785	3584004	2	4289907	4290088
SiILP1735	2	3704618	3704833	2	4387590	4387670
SiILP5120	2	3710269	3710490	2	4393703	4393874
SiILP3488	2	3710964	3711183	2	4394417	4394581
SiILP5043	2	3711064	3711279	2	4394464	4394681
SiILP3652	2	3770410	3770629	2	4514230	4514405
SiILP4484	2	4186245	4186465	2	5022018	5022234
SiILP4595	2	5143169	5143387	2	5634734	5634766
SiILP561	2	5167739	5167962	2	5667721	5667919
SiILP1944	2	5168521	5168744	2	5668630	5668849
SiILP1005	2	5170545	5170764	2	5670912	5671024
SiILP4864	2	5390257	5390476	2	5861643	5861839
SiILP3607	2	5512598	5512817	2	6020601	6020808
SiILP3872	2	5535268	5535484	2	6053493	6053643
SiILP410	2	5764091	5764306	2	6539880	6540086
SiILP694	2	6034762	6034977	2	6840446	6840607
SiILP2826	2	6034995	6035214	2	6840678	6840867
SiILP3987	2	6469034	6469250	2	7262705	7262915
SiILP523	2	6469317	6469540	2	7262995	7263208
SiILP1282	2	6541410	6541629	2	7393894	7394052
SiILP4482	2	6541724	6541941	2	7394231	7394384
SiILP3579	2	7332084	7332304	2	8177559	8177708
SiILP2091	2	8317872	8318090	2	8966544	8966679
SiILP3961	2	8780869	8781090	2	9619954	9620175
SiILP4646	2	9657158	9657378	2	12337293	12337517
SiILP2434	2	10264921	10265138	2	13286588	13286757
SiILP4508	2	10273001	10273222	2	13290065	13290273
SiILP3841	2	10614101	10614319	2	13756502	13756659
SiILP5067	2	10662397	10662616	2	13792751	13792954
SiILP3195	2	10662722	10662940	2	13793112	13793271
SiILP1365	2	10744480	10744699	2	13935012	13935134
SiILP1880	2	10791388	10791607	2	13970614	13970826
SiILP3359	2	10792329	10792548	2	13971444	13971666
SiILP2709	2	11060143	11060362	2	14525796	14525896
SiILP2086	2	11424723	11424939	2	14694633	14694782
SiILP1485	2	11733882	11734101	2	15020288	15020446
SiILP1484	2	11737017	11737235	2	15024049	15024264
SiILP1804	2	14698494	14698717	2	18184894	18185110
SiILP82	2	15032187	15032406	2	18749936	18750140
SiILP3890	2	15062437	15062656	2	18821450	18821654
SiILP4767	2	15129963	15130182	2	18898958	18899118
SiILP2836	2	15310698	15310913	2	18986587	18986373
SiILP449	2	15409874	15410094	2	19814408	19814572
SiILP2000	2	15413076	15413298	2	19817286	19817428
SiILP2943	2	15414978	15415197	2	19819167	19819401
SiILP1398	2	15438216	15438435	2	19864355	19864567
SiILP4905	2	15461334	15461553	2	20136887	20137038
SiILP1881	2	16816521	16816741	2	23148206	23148373
SiILP3090	2	20364969	20365184	2	31166645	31166438
SiILP4924	2	20806454	20806678	2	37823589	37823741
SiILP2273	2	20808598	20808816	2	37842667	37842885
SiILP3146	2	24019481	24019698	2	45893494	45893310
SiILP1597	2	23431082	23431301	2	47375443	47375283
SiILP3759	2	24316719	24316939	2	47440823	47441028
SiILP2722	2	24895352	24895573	2	49319905	49320069
SiILP1201	2	25422132	25422356	2	51006716	51006899
SiILP810	2	25424319	25424538	2	51010209	51010366
SiILP2282	2	26200023	26200241	2	52127263	52127476
SiILP2915	2	26631184	26631403	2	53900710	53900532
SiILP5106	2	26618817	26619036	2	53918313	53918123
SiILP1780	2	26851412	26851631	2	54614555	54614739
SiILP3893	2	27144033	27144252	2	55063771	55063992
SiILP1159	2	27144798	27145016	2	55064593	55064789
SiILP3519	2	27558290	27558511	2	55577007	55577231
SiILP4616	2	39812139	39812359	2	55957717	55957496
SiILP1238	2	27955212	27955433	2	56021464	56021626
SiILP286	2	28091130	28091347	2	56164214	56164373
SiILP2287	2	28118368	28118587	2	56213448	56213661
SiILP4493	2	28887707	28887930	2	57427074	57427291
SiILP936	2	29078484	29078700	2	57611426	57611629
SiILP4019	2	29246032	29246251	2	57949950	57950161
SiILP682	2	29387824	29388043	2	58109365	58109547
SiILP2302	2	30388200	30388422	2	58993765	58993977
SiILP3788	2	30418739	30418958	2	59004391	59004533
SiILP3062	2	30418950	30419166	2	59004568	59004736
SiILP3058	2	30947928	30948145	2	59559122	59559295
SiILP4971	2	31082772	31082987	2	59716819	59717033
SiILP2804	2	31164198	31164419	2	59765112	59765320
SiILP4770	2	31414503	31414720	2	60092327	60092528
SiILP4606	2	31462653	31462872	2	60154686	60154904
SiILP2978	2	31466864	31467086	2	60159979	60160120
SiILP2247	2	31787895	31788110	2	60548705	60548914
SiILP4201	2	31793023	31793245	2	60559616	60559795
SiILP4696	2	31920565	31920782	2	60670471	60670602
SiILP3133	2	32045534	32045750	2	60779789	60779919
SiILP2054	2	32046953	32047172	2	60781186	60781391
SiILP1043	2	32306734	32306953	2	61022624	61022831
SiILP793	2	32777280	32777496	2	61386664	61386872
SiILP1645	2	32967381	32967600	2	61550349	61550508
SiILP1164	2	32967715	32967932	2	61550724	61550859
SiILP5087	2	33155787	33156002	2	61713877	61714091
SiILP964	2	33470459	33470674	2	61948981	61949183
SiILP2589	2	33922033	33922252	2	62234010	62234223
SiILP4645	2	33922902	33923121	2	62234913	62235097
SiILP1060	2	33923368	33923585	2	62235320	62235541
SiILP2523	2	34732602	34732825	2	62844689	62844878
SiILP1150	2	34783057	34783271	2	62917767	62917943
SiILP4807	2	35256256	35256475	2	63303938	63304097
SiILP794	2	35290655	35290877	2	63359301	63359507
SiILP3779	2	35714084	35714303	2	63636236	63636449
SiILP3089	2	35714993	35715212	2	63637123	63637336
SiILP688	2	36092696	36092914	2	63907920	63908095
SiILP3689	2	36294434	36294653	2	64032345	64032503
SiILP1027	2	36459125	36459344	2	64229166	64229369
SiILP1270	2	36967295	36967514	2	64661855	64662055
SiILP4785	2	37218261	37218476	2	64938057	64938271
SiILP1157	2	37222087	37222305	2	64942284	64942433
SiILP2078	2	37364873	37365092	2	64975797	64976004
SiILP3362	2	37533112	37533331	2	65173620	65173818
SiILP165	2	37618272	37618491	2	65273908	65274124
SiILP5102	2	37619398	37619617	2	65274904	65275106
SiILP2450	2	38023835	38024052	2	65682557	65682735
SiILP2932	2	38107539	38107755	2	65764944	65765091
SiILP3082	2	38215568	38215785	2	65828227	65828381
SiILP1418	2	38267870	38268089	2	65878719	65878933
SiILP2239	2	38355567	38355786	2	65994027	65994244
SiILP1178	2	38356794	38357014	2	65995606	65995823
SiILP4970	2	38409392	38409614	2	66045570	66045773
SiILP469	2	38418342	38418560	2	66056251	66056469
SiILP1663	2	38425705	38425927	2	66060375	66060578
SiILP3464	2	38597161	38597380	2	66220761	66220924
SiILP760	2	39276037	39276256	2	66787963	66788095
SiILP3178	2	39482111	39482329	2	67019543	67019699
SiILP29	2	39486385	39486604	2	67025122	67025319
SiILP366	2	39486554	39486772	2	67025290	67025504
SiILP2439	2	39514793	39515013	2	67076454	67076653
SiILP1747	2	39718645	39718861	2	67231151	67231206
SiILP2818	2	39775255	39775475	2	67293925	67294131
SiILP2929	2	39809451	39809672	2	67341509	67341621
SiILP2928	2	39811554	39811773	2	67343279	67343483
SiILP4161	2	39860740	39860958	2	67376056	67375852
SiILP407	2	39993345	39993564	2	67445805	67446023
SiILP2607	2	40005733	40005948	2	67465719	67465936
SiILP1151	2	40017392	40017612	2	67476991	67477193
SiILP4256	2	40266671	40266890	2	67739718	67739876
SiILP4383	2	40268346	40268565	2	67741356	67741574
SiILP3160	2	40375213	40375432	2	67882974	67883188
SiILP4791	2	40380311	40380530	2	67887941	67888132
SiILP923	2	40645310	40645529	2	68078192	68078356
SiILP3849	2	40645967	40646190	2	68078867	68079056
SiILP2604	2	40646750	40646972	2	68079688	68079884
SiILP3053	2	40646941	40647160	2	68079860	68080073
SiILP2605	2	40648085	40648305	2	68081032	68081147
SiILP2695	2	40789137	40789355	2	68206631	68206826
SiILP3429	2	40806583	40806799	2	68225491	68225627
SiILP548	2	40808034	40808249	2	68226841	68227031
SiILP3855	2	41051105	41051324	2	68454523	68454696
SiILP1539	2	41081096	41081315	2	68495295	68495459
SiILP3725	2	41084360	41084583	2	68496903	68497114
SiILP2666	2	41323480	41323699	2	68726455	68726645
SiILP5063	2	41357540	41357756	2	68755114	68755317
SiILP1152	2	41740673	41740892	2	69150250	69150468
SiILP1302	2	42006842	42007059	2	69490968	69491187
SiILP2921	2	42027032	42027251	2	69518109	69518320
SiILP3116	2	42032205	42032421	2	69525360	69525532
SiILP1526	2	42246491	42246710	2	69709911	69710107
SiILP592	2	42247159	42247380	2	69710570	69710798
SiILP2165	2	42598210	42598426	2	70075418	70075493
SiILP5115	2	42634104	42634320	2	70111500	70111689
SiILP3958	2	42679874	42680095	2	70177417	70177633
SiILP2648	2	42711653	42711870	2	70238747	70238940
SiILP1924	2	42963374	42963594	2	70469578	70469793
SiILP3678	2	43169853	43170072	2	70652450	70652669
SiILP2186	2	43201823	43202038	2	70692366	70692571
SiILP3581	2	43349074	43349291	2	70874092	70874290
SiILP2296	2	43571011	43571226	2	71074064	71074215
SiILP1423	2	43950635	43950853	2	71495597	71495405
SiILP39	2	43924518	43924740	2	71502244	71502051
SiILP739	2	43922958	43923178	2	71504071	71503854
SiILP4902	2	43986052	43986271	2	71542933	71543102
SiILP741	2	23985533	23985752	2	71597806	71597641
SiILP742	2	44017622	44017842	2	71597920	71598068
SiILP3762	2	44018174	44018393	2	71598637	71598853
SiILP3789	2	44018191	44018410	2	71598654	71598871
SiILP3578	2	23984569	23984786	2	71598785	71598585
SiILP211	2	44037871	44038088	2	71622085	71622280
SiILP4133	2	44080846	44081065	2	71655011	71655197
SiILP2488	2	44094058	44094281	2	71673689	71673811
SiILP3167	2	44130279	44130498	2	71707644	71707826
SiILP1129	2	44130868	44131088	2	71708264	71708418
SiILP1130	2	44133518	44133737	2	71711562	71711759
SiILP4537	2	44375048	44375267	2	71948328	71948542
SiILP4331	2	44439448	44439669	2	72024989	72025181
SiILP3973	2	44442921	44443141	2	72028790	72028991
SiILP5006	2	44507979	44508198	2	72103063	72103227
SiILP4476	2	44865738	44865958	2	72522274	72522422
SiILP1683	2	45073916	45074135	2	72756900	72757045
SiILP859	2	45075434	45075652	2	72759489	72759673
SiILP134	2	45214612	45214828	2	72919528	72919741
SiILP2977	2	45627055	45627274	2	73377115	73377315
SiILP356	2	45627515	45627733	2	73377571	73377765
SiILP2927	2	45657061	45657280	2	73418277	73418427
SiILP292	2	45708169	45708388	2	73458485	73458703
SiILP4030	2	45839758	45839973	2	73567232	73567301
SiILP4789	2	45972395	45972614	2	73713591	73713805
SiILP2803	2	46140314	46140531	2	74031631	74031421
SiILP3032	2	46218173	46218389	2	74077462	74077676
SiILP2233	2	46423129	46423348	2	74277690	74277914
SiILP1170	2	46476711	46476932	2	74318389	74318585
SiILP1703	2	46642495	46642710	2	74508886	74509048
SiILP3482	2	46656018	46656237	2	74523118	74523336
SiILP3766	2	46791118	46791336	2	74760624	74760432
SiILP1191	2	46821675	46821894	2	74768538	74768774
SiILP1190	2	46822775	46822999	2	74769782	74769961
SiILP2373	2	46838586	46838801	2	74786835	74786965
SiILP4874	2	47157766	47157984	2	75278215	75278376
SiILP32	2	47159801	47160025	2	75280537	75280703
SiILP2003	2	47200470	47200686	2	75346562	75346777
SiILP3254	2	47342630	47342849	2	75482814	75483016
SiILP4081	2	47461066	47461286	2	75637533	75637733
SiILP3008	2	47557602	47557823	2	75765405	75765573
SiILP2142	2	47644751	47644966	2	75871423	75871568
SiILP3200	2	47677919	47678137	2	75898134	75898265
SiILP1636	2	47821359	47821579	2	76256301	76256100
SiILP4977	2	47821154	47821369	2	76256475	76256308
SiILP3806	2	47799804	47800026	2	76277742	76277552
SiILP708	2	47798866	47799087	2	76278796	76278587
SiILP424	2	48144227	48144447	2	76510763	76510927
SiILP1692	2	48144967	48145186	2	76511449	76511665
SiILP3749	2	48802419	48802638	2	77295996	77296192
SiILP692	2	48817010	48817230	2	77317687	77317864
SiILP1505	2	48874698	48874917	2	77441031	77441241
SiILP2164	2	48874872	48875094	2	77441283	77441422
SiILP2136	2	48875542	48875761	2	77442049	77442248
SiILP4633	2	49007533	49007748	2	77647540	77647747
SiILP489	2	49103455	49103671	2	77856703	77856838
SiILP2073	2	1914738	1914953	3	2562470	2562344
SiILP4193	2	16120322	16120541	3	3777530	3777329
SiILP2935	2	21244269	21244488	3	5783404	5783529
SiILP5021	2	27319069	27319288	3	25719400	25719269
SiILP3462	2	15607901	15608117	3	50577492	50577339
SiILP3925	2	28052629	28052851	3	51210762	51210979
SiILP2077	2	37367234	37367453	4	11228887	11228991
SiILP1665	2	35599444	35599661	4	66164533	66164632
SiILP3622	2	20881910	20882129	5	1899721	1899938
SiILP3223	2	23815575	23815791	6	1857622	1857527
SiILP363	2	30988775	30988990	6	38511407	38511367
SiILP2491	2	17373305	17373524	6	49580691	49580854
SiILP2634	2	17375497	17375714	6	49582336	49582450
SiILP2044	2	22768274	22768491	6	53375050	53374834
SiILP1003	2	5064022	5064238	6	53692827	53693038
SiILP2123	2	36458165	36458384	6	55229325	55229481
SiILP1721	2	39677844	39678064	6	57161697	57161504
SiILP4518	2	46873107	46873328	6	60299843	60299709
SiILP3730	2	23217030	23217249	7	41599151	41599223
SiILP4375	2	15360010	15360228	7	60663391	60663243
SiILP3293	2	43078839	43079056	7	62805934	62806071
SiILP1412	2	12046593	12046816	9	4516312	4516525
SiILP886	2	37504843	37505062	9	46621468	46621640
SiILP1790	2	37508051	37508269	9	46627641	46627804
SiILP821	2	6872971	6873188	9	58236841	58237033
SiILP1208	3	8452498	8452716	1	2771674	2771497
SiILP811	3	9045380	9045597	1	6816987	6816866
SiILP4350	3	35483265	35483483	10	2129131	2129180
SiILP1510	3	4955279	4955498	10	42870093	42870016
SiILP2304	3	22221229	22221448	10	54923393	54923228
SiILP925	3	2406253	2406475	2	77268951	77269137
SiILP2216	3	2408109	2408333	2	77270598	77270820
SiILP2377	3	5798290	5798509	3	57259800	57259583
SiILP1967	3	5797777	5797997	3	57260223	57260080
SiILP4656	3	5780180	5780399	3	57272622	57272409
SiILP921	3	5779775	5779994	3	57273025	57272815
SiILP2489	3	5779593	5779808	3	57273207	57273011
SiILP636	3	5778881	5779100	3	57274247	57274096
SiILP4057	3	5450849	5451072	3	58063689	58063491
SiILP4060	3	5450446	5450667	3	58064054	58063895
SiILP2931	3	38185369	38185588	3	58749209	58749416
SiILP1708	3	44515641	44515859	3	62110035	62110201
SiILP913	3	8118551	8118770	3	72652675	72652648
SiILP3592	3	11084274	11084494	3	72761426	72761593
SiILP2994	3	49808307	49808527	4	1094805	1095038
SiILP3899	3	24954201	24954420	4	4848856	4848662
SiILP1308	3	11043246	11043465	4	52013007	52013186
SiILP579	3	5560147	5560367	4	58973634	58973416
SiILP1504	3	5345195	5345410	4	61246223	61246283
SiILP2487	3	49665510	49665725	4	65757428	65757587
SiILP197	3	20912183	20912402	5	260517	260371
SiILP161	3	983075	983296	6	57907416	57907247
SiILP318	3	2035153	2035372	6	59479507	59479295
SiILP1216	3	1519422	1519642	6	59932721	59932939
SiILP4738	3	1525995	1526214	6	59938526	59938738
SiILP571	3	1581458	1581677	6	60006027	60006216
SiILP4131	3	1802744	1802959	6	60276122	60276283
SiILP2663	3	1805049	1805268	6	60278797	60278999
SiILP1276	3	1818677	1818896	6	60306432	60306639
SiILP3793	3	1880559	1880775	6	60367165	60367367
SiILP3716	3	1910984	1911205	6	60414815	60414899
SiILP120	3	1204040	1204257	6	60577652	60577439
SiILP4367	3	1115420	1115635	6	60706870	60706664
SiILP567	3	1086777	1086996	6	60729541	60729395
SiILP3092	3	1030740	1030963	6	60790824	60790606
SiILP1571	3	1011993	1012212	6	60815573	60815428
SiILP1317	3	823688	823907	6	61015246	61015037
SiILP1269	3	762151	762371	6	61116928	61116697
SiILP398	3	605422	605641	6	61300858	61300635
SiILP3507	3	501234	501458	6	61435288	61435129
SiILP577	3	413352	413572	6	61540427	61540307
SiILP3965	3	301009	301227	6	61706916	61706751
SiILP421	3	300827	301046	6	61707097	61706884
SiILP2454	3	300200	300417	6	61707629	61707445
SiILP4729	3	72220	72438	6	62008081	62007930
SiILP1249	3	18399	18615	6	62140373	62140197
SiILP1143	3	10120506	10120725	7	6516191	6516034
SiILP1006	3	22397090	22397310	7	16807658	16807801
SiILP1898	3	460182	460401	7	57281184	57280975
SiILP397	3	42903641	42903857	7	59465530	59465454
SiILP2162	3	47803803	47804023	8	3675969	3676182
SiILP192	3	6322227	6322446	8	10729897	10729728
SiILP2378	3	5796466	5796686	8	16234581	16234447
SiILP1428	3	5722011	5722232	8	17123104	17122921
SiILP1163	3	5577435	5577652	8	18764875	18764765
SiILP3799	3	5547394	5547610	8	19254602	19254707
SiILP2001	3	34834169	34834394	8	33994022	33994244
SiILP2542	3	40126058	40126282	8	38068927	38068719
SiILP3953	3	40125729	40125953	8	38069273	38069051
SiILP2102	3	45925136	45925358	8	41737467	41737288
SiILP3765	3	45505271	45505493	8	43281350	43281158
SiILP1340	3	45085741	45085960	8	44380722	44380550
SiILP1245	3	44610776	44610995	8	45124365	45124159
SiILP3943	3	44492159	44492378	8	45298277	45298175
SiILP1785	3	44471642	44471861	8	45308036	45307829
SiILP4665	3	44398814	44399034	8	45380133	45379979
SiILP486	3	43367453	43367672	8	47443874	47443656
SiILP4221	3	42359253	42359472	8	48788667	48788450
SiILP4935	3	42198998	42199217	8	48994409	48994194
SiILP845	3	42194873	42195088	8	48998578	48998366
SiILP2289	3	47189877	47190099	8	50298751	50298955
SiILP2963	3	47384647	47384862	8	50689722	50689936
SiILP187	3	47409613	47409832	8	50745524	50745714
SiILP3990	3	47837107	47837328	8	51175359	51175140
SiILP993	3	47917360	47917575	8	51269898	51270102
SiILP2843	3	24859629	24859851	8	51666703	51666926
SiILP2800	3	48374915	48375134	8	52054628	52054481
SiILP294	3	48456158	48456381	8	52135047	52135192
SiILP206	3	48673304	48673520	8	52431131	52431345
SiILP1091	3	49678016	49678234	8	52908490	52908292
SiILP1227	3	49178877	49179096	8	53593566	53593348
SiILP3492	3	49117570	49117786	8	53691461	53691246
SiILP296	3	2129972	2130191	8	54026764	54026596
SiILP4577	3	2128554	2128776	8	54028233	54028035
SiILP3506	3	49786800	49787019	8	54083915	54084113
SiILP3571	3	49788923	49789140	8	54086078	54086261
SiILP1707	3	7244027	7244245	8	55074325	55074184
SiILP3447	3	50348726	50348945	8	55108882	55109059
SiILP545	3	50492607	50492827	8	55248129	55248347
SiILP4553	3	50493574	50493790	8	55249058	55249271
SiILP1378	3	50624940	50625161	8	55362602	55362385
SiILP581	3	50614337	50614556	8	55398514	55398305
SiILP798	3	50613078	50613297	8	55399687	55399492
SiILP3948	3	7880980	7881197	9	70140	70005
SiILP601	3	4517751	4517973	9	243400	243209
SiILP699	3	4517300	4517518	9	243907	243691
SiILP1568	3	4424310	4424531	9	508256	508100
SiILP2713	3	4422462	4422678	9	510101	509883
SiILP1523	3	4287072	4287291	9	841865	841755
SiILP40	3	4279605	4279822	9	894815	894671
SiILP1847	3	3877302	3877518	9	1616956	1616745
SiILP1846	3	3876550	3876769	9	1617699	1617530
SiILP3211	3	2834163	2834380	9	2344972	2345185
SiILP4944	3	2851191	2851410	9	2362708	2362928
SiILP5101	3	2935340	2935557	9	2450177	2450400
SiILP1361	3	3130312	3130534	9	2691627	2691835
SiILP226	3	3131183	3131402	9	2692514	2692670
SiILP2976	3	3390343	3390562	9	3089454	3089648
SiILP2756	3	3390784	3391004	9	3089893	3090043
SiILP231	3	3467448	3467667	9	3215638	3215860
SiILP2684	3	3468319	3468543	9	3216543	3216628
SiILP1690	3	3686712	3686934	9	3656725	3656934
SiILP3545	3	3729882	3730101	9	3922407	3922534
SiILP4170	3	3824975	3825196	9	4041537	4041721
SiILP1260	3	2312651	2312870	9	4311361	4311169
SiILP3887	3	2312606	2312825	9	4311398	4311197
SiILP1467	3	2311230	2311449	9	4312743	4312577
SiILP1139	3	2309354	2309573	9	4314852	4314686
SiILP4721	3	2300053	2300276	9	4327045	4326851
SiILP4075	3	2286833	2287050	9	4339701	4339539
SiILP2885	3	2233989	2234210	9	4421401	4421183
SiILP3839	3	6458307	6458526	9	6265881	6266025
SiILP3669	3	6458394	6458616	9	6265897	6266105
SiILP3100	3	6686585	6686800	9	6664711	6664831
SiILP828	3	6686777	6686997	9	6664844	6665043
SiILP3662	3	6687769	6687991	9	6666016	6666124
SiILP317	3	6706966	6707181	9	6731142	6731194
SiILP514	3	7218427	7218646	9	7621246	7621433
SiILP1466	3	7635353	7635572	9	9232913	9233129
SiILP553	3	4663286	4663505	9	9947151	9947311
SiILP1858	3	5101269	5101490	9	13353305	13353523
SiILP4920	3	5189315	5189538	9	14435943	14436136
SiILP4281	3	26682652	26682871	9	35064843	35064999
SiILP4790	3	26510108	26510327	9	38466836	38466691
SiILP4995	3	25948748	25948966	9	40588947	40588776
SiILP276	3	25564555	25564770	9	41640945	41640907
SiILP2484	3	25300084	25300305	9	42106120	42105941
SiILP4512	3	25299214	25299433	9	42107004	42106827
SiILP1345	3	25298311	25298530	9	42107897	42107726
SiILP1828	3	25240004	25240220	9	42452114	42451898
SiILP2785	3	24979590	24979809	9	43176388	43176225
SiILP2797	3	23694361	23694582	9	46149580	46149369
SiILP3880	3	22640674	22640892	9	47388036	47387919
SiILP5034	3	22501792	22502007	9	47704141	47704064
SiILP1853	3	22072793	22073013	9	48194064	48193902
SiILP490	3	22023460	22023676	9	48236377	48236160
SiILP4954	3	21771620	21771835	9	48365400	48365195
SiILP3831	3	21586974	21587196	9	48456920	48456753
SiILP1093	3	21308849	21309067	9	48762345	48762560
SiILP300	3	21272165	21272384	9	48941100	48940890
SiILP2794	3	21269049	21269270	9	48943760	48943604
SiILP874	3	21159804	21160019	9	49142585	49142363
SiILP2859	3	21154549	21154768	9	49148481	49148294
SiILP282	3	21080647	21080866	9	49206028	49205833
SiILP888	3	20960155	20960370	9	49331496	49331312
SiILP1669	3	20959919	20960134	9	49331769	49331562
SiILP185	3	20732240	20732459	9	49572725	49572569
SiILP3456	3	20688574	20688794	9	49603222	49603058
SiILP4941	3	20400732	20400950	9	49827587	49827423
SiILP2237	3	20343472	20343695	9	49871226	49871025
SiILP327	3	20341550	20341771	9	49873253	49873034
SiILP171	3	20274928	20275147	9	49923166	49922953
SiILP849	3	20273745	20273966	9	49924720	49924500
SiILP105	3	20168239	20168462	9	50018837	50018634
SiILP2563	3	20166888	20167107	9	50020181	50019985
SiILP193	3	19689755	19689973	9	50289742	50289542
SiILP1805	3	19245848	19246070	9	50747125	50746915
SiILP1888	3	19180714	19180930	9	50780754	50780584
SiILP179	3	19126717	19126936	9	50830601	50830432
SiILP2801	3	19121584	19121803	9	50836372	50836216
SiILP1168	3	18879460	18879679	9	51010416	51010205
SiILP1169	3	18877278	18877498	9	51018642	51018422
SiILP1755	3	18450972	18451189	9	51502446	51502306
SiILP1235	3	4471465	4471684	9	51613738	51613647
SiILP4420	3	17940141	17940356	9	51923065	51922932
SiILP3792	3	17679491	17679710	9	52113424	52113262
SiILP334	3	17494299	17494518	9	52283579	52283475
SiILP3121	3	17332675	17332892	9	52400823	52400651
SiILP4242	3	17254556	17254775	9	52501925	52501769
SiILP3042	3	17057608	17057830	9	52575254	52575074
SiILP1606	3	17056777	17056996	9	52576201	52576021
SiILP4426	3	16116510	16116730	9	52871770	52871606
SiILP2914	3	16028861	16029078	9	52936751	52936538
SiILP620	3	15520039	15520259	9	53195763	53195556
SiILP1562	3	15519195	15519412	9	53196582	53196383
SiILP1932	3	34218407	34218626	9	53231457	53231553
SiILP1379	3	15469792	15470011	9	53272211	53272003
SiILP3174	3	15467050	15467271	9	53275356	53275141
SiILP2603	3	15055965	15056183	9	53489330	53489169
SiILP969	3	14961980	14962199	9	53572466	53572278
SiILP1000	3	14913059	14913279	9	53633322	53633112
SiILP1244	3	14673270	14673485	9	53821676	53821527
SiILP1440	3	14635431	14635649	9	53861206	53860989
SiILP3551	3	14237130	14237347	9	54296896	54296726
SiILP866	3	13990521	13990742	9	54507296	54507096
SiILP1524	3	13965620	13965841	9	54543129	54543041
SiILP1339	3	13965274	13965494	9	54543532	54543312
SiILP2166	3	13832042	13832261	9	54672384	54672172
SiILP1769	3	13829460	13829680	9	54674875	54674672
SiILP1964	3	13689307	13689523	9	54839632	54839517
SiILP1522	3	13683955	13684175	9	54845103	54844939
SiILP2953	3	13226216	13226435	9	55059652	55059525
SiILP1495	3	13011697	13011916	9	55294480	55294325
SiILP2005	3	12940568	12940787	9	55382525	55382365
SiILP1389	3	12757012	12757231	9	55490690	55490500
SiILP1327	3	12755761	12755981	9	55491930	55491849
SiILP94	3	12528739	12528958	9	55661097	55660892
SiILP3428	3	12431630	12431849	9	55719651	55719436
SiILP2400	3	12429709	12429929	9	55721609	55721438
SiILP2178	3	12288242	12288461	9	55796624	55796428
SiILP3323	3	12017354	12017572	9	56049450	56049260
SiILP433	3	11851141	11851360	9	56184985	56184770
SiILP678	3	11781118	11781338	9	56281658	56281436
SiILP3465	3	11665777	11665996	9	56386655	56386450
SiILP1228	3	11582259	11582478	9	56427540	56427322
SiILP3644	3	11572208	11572428	9	56443864	56443666
SiILP1067	3	11493818	11494037	9	56455470	56455662
SiILP124	3	11389889	11390108	9	56687649	56687455
SiILP615	3	11389615	11389835	9	56687888	56687722
SiILP4302	3	11389340	11389562	9	56688230	56688017
SiILP616	3	11384725	11384945	9	56689534	56689373
SiILP2262	3	11236041	11236260	9	56824681	56824549
SiILP2254	3	11108208	11108427	9	56918040	56917958
SiILP1869	3	10895036	10895253	9	57069994	57069824
SiILP4842	3	10753470	10753689	9	57199004	57198791
SiILP542	3	10211637	10211855	9	57486649	57486808
SiILP4850	3	9933920	9934140	9	57706606	57706460
SiILP1648	3	9688768	9688986	9	57853454	57853237
SiILP1131	3	9688165	9688385	9	57854010	57853850
SiILP3755	3	9687228	9687448	9	57854978	57854772
SiILP3217	3	9683333	9683550	9	57893671	57893554
SiILP1062	3	9556408	9556629	9	57974422	57974207
SiILP1778	3	9544541	9544760	9	57987549	57987356
SiILP4890	3	9494231	9494453	9	58042106	58041956
SiILP222	3	9493205	9493425	9	58043155	58042972
SiILP4889	3	9492932	9493152	9	58043429	58043213
SiILP4574	3	9282514	9282732	9	58229999	58229787
SiILP2584	3	9154359	9154578	9	58398032	58398210
SiILP3896	3	9159668	9159892	9	58408285	58408489
SiILP4522	3	9074537	9074751	9	58455599	58455405
SiILP1309	3	9073584	9073803	9	58456484	58456334
SiILP4805	3	8777817	8778036	9	58615383	58615161
SiILP1177	3	8758632	8758852	9	58649854	58649724
SiILP4940	3	2502168	2502388	9	58684577	58684409
SiILP4867	3	8588858	8589079	9	58777518	58777361
SiILP556	3	8229310	8229529	9	59149338	59149122
SiILP3110	3	8122132	8122350	9	59369968	59369802
SiILP1243	3	8121809	8122028	9	59370285	59370123
SiILP3832	3	8064425	8064644	9	59421611	59421432
SiILP3367	3	8056837	8057054	9	59429633	59429456
SiILP1863	3	8055697	8055916	9	59431256	59431124
SiILP500	4	20626870	20627089	1	1373477	1373261
SiILP2670	4	20619537	20619757	1	1377907	1377724
SiILP1360	4	33997813	33998035	1	3495031	3495101
SiILP1836	4	34238242	34238461	1	5158807	5159002
SiILP5000	4	27838763	27838982	1	66478719	66478877
SiILP2456	4	27840174	27840393	1	66480398	66480607
SiILP3056	4	347731	347951	10	384606	384806
SiILP315	4	701811	702029	10	973226	973440
SiILP3099	4	1245262	1245481	10	1536048	1536207
SiILP3153	4	1246866	1247086	10	1537506	1537703
SiILP112	4	1285289	1285508	10	1607289	1607459
SiILP3049	4	1603165	1603387	10	2040251	2040464
SiILP1166	4	1645647	1645863	10	2103582	2103780
SiILP1186	4	1659693	1659914	10	2133725	2133924
SiILP1198	4	1660192	1660410	10	2134360	2134557
SiILP4617	4	1947820	1948036	10	2486579	2486658
SiILP3864	4	2021380	2021599	10	2582390	2582539
SiILP3515	4	2445711	2445931	10	2952927	2953102
SiILP4693	4	5467203	5467422	10	3216836	3216940
SiILP1792	4	4630190	4630406	10	3897425	3897270
SiILP297	4	4423936	4424159	10	4182972	4182780
SiILP2205	4	4334907	4335125	10	4254434	4254216
SiILP3458	4	3779798	3780019	10	5017849	5017664
SiILP714	4	3694043	3694258	10	5086853	5086640
SiILP2008	4	3632816	3633039	10	5129184	5129015
SiILP5113	4	3460141	3460365	10	5293204	5292996
SiILP2917	4	3411211	3411430	10	5339545	5339342
SiILP2528	4	3392348	3392567	10	5358887	5358713
SiILP766	4	3035472	3035687	10	5684457	5684341
SiILP4757	4	2946740	2946960	10	5774844	5774676
SiILP3857	4	2946546	2946765	10	5775046	5774832
SiILP2588	4	2705869	2706088	10	5911466	5911330
SiILP4435	4	2704566	2704785	10	5912763	5912573
SiILP2608	4	6808775	6808997	10	6533335	6533142
SiILP883	4	6636927	6637146	10	6824154	6823951
SiILP2264	4	6163062	6163277	10	7065396	7065436
SiILP2852	4	6010632	6010851	10	7202609	7202394
SiILP2179	4	7616636	7616852	10	7606071	7606286
SiILP4365	4	7772825	7773050	10	7781649	7781817
SiILP1591	4	7777414	7777629	10	7786528	7786742
SiILP4936	4	7780415	7780630	10	7789822	7789940
SiILP4006	4	7839414	7839633	10	7850564	7850782
SiILP3009	4	8121567	8121786	10	7904500	7904665
SiILP1096	4	8124705	8124925	10	7917972	7918121
SiILP3259	4	8719367	8719588	10	8222645	8222830
SiILP2084	4	8720266	8720484	10	8223644	8223855
SiILP2519	4	8720729	8720945	10	8224108	8224316
SiILP4288	4	8788131	8788350	10	8350408	8350530
SiILP4122	4	8788364	8788583	10	8350679	8350843
SiILP451	4	10070923	10071142	10	9271768	9271870
SiILP1030	4	10465608	10465829	10	9773217	9773367
SiILP1133	4	11989640	11989856	10	11356251	11356457
SiILP2637	4	19163988	19164207	10	13686305	13686088
SiILP1112	4	13992453	13992672	10	15198401	15198611
SiILP2941	4	15632041	15632262	10	18040478	18040674
SiILP1632	4	15725350	15725565	10	18098498	18098713
SiILP4825	4	16558740	16558964	10	19500855	19501018
SiILP4919	4	18095306	18095528	10	23275826	23276040
SiILP4648	4	18174054	18174270	10	23904713	23904505
SiILP1390	4	18369252	18369474	10	35223880	35224085
SiILP1368	4	18369997	18370218	10	35240897	35241063
SiILP2853	4	19608245	19608461	10	37968707	37968919
SiILP355	4	23590697	23590917	10	41179217	41179389
SiILP540	4	24524179	24524399	10	41795307	41795500
SiILP1511	4	25604434	25604652	10	42868283	42868497
SiILP195	4	26092817	26093036	10	43917798	43917964
SiILP3438	4	26630331	26630550	10	44642833	44643018
SiILP2792	4	29356648	29356864	10	48773724	48773929
SiILP3287	4	36308148	36308367	10	49708197	49708009
SiILP4234	4	36240858	36241077	10	49816541	49816353
SiILP385	4	36239764	36239979	10	49818035	49817889
SiILP4754	4	36238928	36239151	10	49818915	49818695
SiILP417	4	35823436	35823657	10	50418572	50418379
SiILP2743	4	35823100	35823319	10	50419108	50418898
SiILP4018	4	35822609	35822828	10	50419566	50419358
SiILP2010	4	35473813	35474031	10	50814006	50813858
SiILP2327	4	35103348	35103563	10	51194111	51193903
SiILP4746	4	34862157	34862376	10	51395366	51395141
SiILP213	4	34781242	34781461	10	51504566	51504354
SiILP3479	4	34780142	34780361	10	51506126	51505919
SiILP3084	4	34776371	34776591	10	51509209	51509069
SiILP899	4	34630090	34630309	10	51761880	51761688
SiILP3279	4	34615448	34615665	10	51782575	51782394
SiILP3554	4	34614729	34614947	10	51783476	51783262
SiILP3280	4	34613335	34613554	10	51784688	51784539
SiILP4951	4	34593642	34593861	10	51808243	51808042
SiILP2151	4	34538523	34538738	10	51844391	51844182
SiILP3064	4	34534764	34534984	10	51954115	51953938
SiILP3256	4	34069534	34069749	10	52517809	52517758
SiILP4816	4	33998626	33998846	10	52580316	52580179
SiILP4817	4	33996821	33997040	10	52582265	52582059
SiILP3886	4	33963971	33964190	10	52611972	52611847
SiILP425	4	33269993	33270216	10	53291556	53291396
SiILP4039	4	32794221	32794441	10	53730873	53730683
SiILP1055	4	32792742	32792966	10	53732371	53732175
SiILP3590	4	32325915	32326130	10	54163829	54163697
SiILP69	4	32064656	32064876	10	54354943	54354772
SiILP1987	4	32012057	32012279	10	54437930	54437723
SiILP4911	4	32002924	32003143	10	54499940	54499751
SiILP1491	4	32001232	32001451	10	54501494	54501272
SiILP2592	4	31984796	31985016	10	54528070	54527865
SiILP352	4	31814203	31814422	10	54724159	54723942
SiILP1993	4	31813720	31813941	10	54724585	54724401
SiILP383	4	31806851	31807069	10	54733394	54733238
SiILP4967	4	31784435	31784654	10	54777195	54777038
SiILP4225	4	31410718	31410934	10	54998714	54998839
SiILP3114	4	31176464	31176679	10	55267128	55266921
SiILP3078	4	30405402	30405617	10	55934808	55934603
SiILP3079	4	30403701	30403921	10	55936281	55936068
SiILP151	4	30370368	30370588	10	55978101	55977923
SiILP3487	4	38599410	38599629	10	56119297	56119155
SiILP3601	4	38528329	38528548	10	56175658	56175515
SiILP2918	4	38465991	38466210	10	56290910	56290753
SiILP1508	4	38447311	38447530	10	56322586	56322366
SiILP12	4	38085045	38085265	10	56898415	56898216
SiILP767	4	37825472	37825691	10	57301119	57300941
SiILP4050	4	37610174	37610389	10	57496020	57496231
SiILP734	4	37610648	37610867	10	57496535	57496749
SiILP3743	4	37412506	37412725	10	57821809	57821589
SiILP3285	4	37114468	37114687	10	58165059	58164842
SiILP58	4	36753225	36753444	10	58619650	58619460
SiILP3025	4	38742830	38743045	10	59023310	59023524
SiILP1341	4	38793840	38794061	10	59082677	59082797
SiILP2230	4	38799730	38799948	10	59095577	59095736
SiILP2244	4	38800576	38800795	10	59096435	59096616
SiILP4619	4	39066135	39066354	10	59198208	59198412
SiILP494	4	39103192	39103408	10	59246811	59247014
SiILP5019	4	39104506	39104721	10	59247976	59248167
SiILP3144	4	39104921	39105136	10	59248421	59248619
SiILP3397	4	39133273	39133494	10	59286999	59287137
SiILP2707	4	39187156	39187375	10	59321441	59321619
SiILP4773	4	39208577	39208795	10	59340774	59340938
SiILP907	4	39453511	39453730	10	59777731	59777956
SiILP2549	4	39551262	39551481	10	59871846	59872047
SiILP2550	4	39553090	39553309	10	59873066	59873271
SiILP3796	4	39889925	39890144	10	60346713	60346926
SiILP1069	4	39908949	39909175	10	60420706	60420918
SiILP3557	4	39944105	39944324	10	60513802	60513954
SiILP2554	4	40044314	40044533	10	60689058	60689209
SiILP718	4	40199827	40200046	10	60942591	60942756
SiILP1795	4	40042259	40042482	2	77285576	77285791
SiILP79	4	21615330	21615550	3	67349510	67349344
SiILP541	4	21614771	21614991	3	67350108	67349888
SiILP4230	4	33026450	33026665	3	69979764	69979553
SiILP1743	4	37152671	37152892	4	2258943	2258842
SiILP1236	4	34236662	34236881	4	11610818	11610697
SiILP4750	4	1060476	1060691	4	13150705	13150543
SiILP2260	4	1306422	1306638	4	56743399	56743184
SiILP2115	4	10012036	10012256	4	58510456	58510559
SiILP1307	4	3928612	3928834	4	65512014	65511799
SiILP2403	4	394610	394829	5	17294518	17294299
SiILP2789	4	6749248	6749467	6	56884990	56885181
SiILP524	4	6339517	6339736	8	47472743	47472949
SiILP4397	4	31923016	31923235	8	48187795	48187641
SiILP463	4	10370073	10370292	9	8457694	8457519
SiILP1396	4	3137517	3137740	9	58992534	58992715
SiILP1371	4	3138714	3138930	9	58994817	58994942
SiILP554	5	42930941	42931161	1	3149422	3149225
SiILP2530	5	40334629	40334845	1	10402560	10402432
SiILP328	5	40333444	40333661	1	10404056	10403849
SiILP153	5	44049308	44049528	1	60889680	60889849
SiILP3054	5	23502885	23503104	1	68906443	68906263
SiILP392	5	26660902	26661121	1	72986238	72986365
SiILP1492	5	17128401	17128620	2	20039052	20038882
SiILP4647	5	23406154	23406372	2	49087436	49087251
SiILP1408	5	23404329	23404548	2	49088967	49088769
SiILP4552	5	40712079	40712300	2	65958079	65958285
SiILP2751	5	40712259	40712478	2	65958348	65958497
SiILP1497	5	5578106	5578325	2	73598277	73598482
SiILP816	5	47195349	47195568	2	74279393	74279574
SiILP2823	5	12158795	12159010	2	75904597	75904810
SiILP242	5	254383	254602	3	263638	263781
SiILP3691	5	300576	300794	3	326265	326384
SiILP2468	5	300828	301047	3	326451	326605
SiILP1946	5	325176	325397	3	377578	377747
SiILP4663	5	389983	390201	3	449637	449841
SiILP4664	5	391975	392194	3	451807	451995
SiILP915	5	430149	430368	3	518334	518533
SiILP2582	5	635876	636095	3	767363	767511
SiILP2310	5	637859	638080	3	769462	769599
SiILP568	5	742116	742341	3	897015	897219
SiILP1900	5	742847	743066	3	897707	897910
SiILP3596	5	800518	800737	3	963696	963534
SiILP5081	5	799704	799919	3	964623	964429
SiILP1882	5	1841937	1842156	3	1053203	1053416
SiILP1912	5	13717170	13717385	3	1475292	1475112
SiILP1913	5	13713426	13713646	3	1479406	1479219
SiILP797	5	13084516	13084739	3	2035666	2035473
SiILP990	5	12911307	12911531	3	2147680	2147514
SiILP2104	5	12169267	12169486	3	2777131	2776960
SiILP1120	5	11828250	11828466	3	3233866	3233669
SiILP322	5	11691319	11691541	3	3359525	3359337
SiILP2415	5	11498255	11498471	3	3522949	3522736
SiILP236	5	11263499	11263718	3	3635585	3635402
SiILP2330	5	11242831	11243050	3	3732634	3732521
SiILP2697	5	11022847	11023064	3	3918752	3918540
SiILP3503	5	10585508	10585727	3	4258168	4257947
SiILP299	5	1267332	1267548	3	4302021	4301817
SiILP2132	5	1267058	1267277	3	4302303	4302108
SiILP1304	5	10195904	10196128	3	4673086	4672863
SiILP764	5	9931696	9931919	3	4958841	4958663
SiILP1128	5	9928587	9928805	3	4964184	4963990
SiILP1512	5	9572272	9572491	3	5246169	5245946
SiILP510	5	5400300	5400520	3	5458133	5457934
SiILP331	5	9437063	9437279	3	5485443	5485247
SiILP4974	5	9411604	9411826	3	5519830	5519659
SiILP1487	5	9410890	9411115	3	5520589	5520380
SiILP2934	5	9103542	9103763	3	5786774	5786548
SiILP1441	5	9103259	9103478	3	5787053	5786845
SiILP2444	5	8828975	8829192	3	6098096	6097899
SiILP3377	5	8745498	8745719	3	6206866	6206743
SiILP1023	5	8433989	8434204	3	6460430	6460214
SiILP1231	5	7900821	7901036	3	7149050	7148841
SiILP465	5	7660589	7660810	3	7416431	7416234
SiILP170	5	7389442	7389660	3	7625740	7625557
SiILP1954	5	7054497	7054717	3	8148356	8148145
SiILP4584	5	6332097	6332316	3	9056019	9055802
SiILP1517	5	5887197	5887416	3	9679805	9679594
SiILP1521	5	5698006	5698225	3	9913194	9913412
SiILP3988	5	5648272	5648487	3	9974140	9973989
SiILP2881	5	5623282	5623498	3	10009897	10009724
SiILP2880	5	5622407	5622622	3	10010842	10010629
SiILP1814	5	5390326	5390546	3	10269993	10269781
SiILP271	5	5388124	5388343	3	10272099	10271909
SiILP3566	5	5191659	5191875	3	10584124	10583936
SiILP3565	5	5189444	5189665	3	10586531	10586354
SiILP2107	5	5004988	5005208	3	10757276	10757059
SiILP2562	5	4868555	4868775	3	10881509	10881305
SiILP3502	5	3592164	3592385	3	12648930	12648771
SiILP2721	5	3570069	3570290	3	12667778	12667622
SiILP1280	5	3569597	3569812	3	12668266	12668036
SiILP4795	5	3299348	3299567	3	13085751	13085530
SiILP347	5	3099786	3100007	3	13469631	13469482
SiILP976	5	2964918	2965137	3	13635209	13635101
SiILP2212	5	2828934	2829158	3	13875708	13875849
SiILP4939	5	2388896	2389115	3	15244304	15244110
SiILP1675	5	2250693	2250912	3	15665116	15664934
SiILP4953	5	2200474	2200693	3	15807957	15807764
SiILP2974	5	13878455	13878676	3	15922536	15922740
SiILP4878	5	13879987	13880210	3	15924063	15924286
SiILP2175	5	13881879	13882098	3	15925629	15925838
SiILP4782	5	13888234	13888453	3	15931729	15931952
SiILP4443	5	13920811	13921033	3	15986380	15986592
SiILP1745	5	14122997	14123214	3	16264606	16264822
SiILP972	5	14203265	14203480	3	16408718	16408906
SiILP1809	5	14615953	14616173	3	16816110	16816336
SiILP1029	5	14923088	14923307	3	17166225	17166418
SiILP262	5	14923521	14923741	3	17166669	17166866
SiILP4831	5	14925702	14925923	3	17171078	17171298
SiILP431	5	15737133	15737352	3	18504021	18504234
SiILP2137	5	16006895	16007116	3	19152194	19152334
SiILP3842	5	16192970	16193187	3	19487805	19487989
SiILP3420	5	16400118	16400333	3	19961431	19961593
SiILP238	5	16844097	16844316	3	20828797	20829016
SiILP648	5	20608995	20609215	3	27985583	27985802
SiILP3630	5	20454997	20455218	3	30328770	30328595
SiILP2427	5	19477711	19477934	3	31620882	31621043
SiILP4213	5	24011953	24012172	3	46425549	46425333
SiILP3941	5	24173139	24173353	3	46966646	46966859
SiILP3830	5	24952126	24952345	3	49106817	49107027
SiILP1248	5	25309066	25309285	3	50446196	50446324
SiILP3258	5	25330213	25330434	3	50569649	50569714
SiILP3461	5	25342100	25342319	3	50579383	50579599
SiILP2316	5	25346283	25346502	3	50586019	50586203
SiILP1066	5	25387752	25387967	3	50611743	50611826
SiILP5015	5	25565638	25565856	3	50831241	50831444
SiILP1574	5	25600220	25600439	3	50915481	50915639
SiILP1537	5	25600632	25600851	3	50915929	50916051
SiILP3179	5	25883314	25883532	3	51039465	51039622
SiILP2246	5	25908059	25908277	3	51083887	51084049
SiILP1279	5	25923314	25923529	3	51103946	51104144
SiILP690	5	25968368	25968586	3	51216296	51216508
SiILP4253	5	26318200	26318419	3	51395885	51395677
SiILP3853	5	26576691	26576910	3	51719933	51720128
SiILP3255	5	26577906	26578125	3	51721176	51721312
SiILP1380	5	32097020	32097239	3	52311191	52311020
SiILP2802	5	32096170	32096393	3	52312077	52311855
SiILP3695	5	31852702	31852921	3	52816499	52816334
SiILP697	5	31852191	31852411	3	52816981	52816771
SiILP1862	5	27309129	27309348	3	54139467	54139284
SiILP2382	5	27775829	27776045	3	54681498	54681706
SiILP1429	5	28426892	28427115	3	55445171	55445380
SiILP2905	5	28870738	28870957	3	55650340	55650538
SiILP1109	5	29041641	29041860	3	55893968	55894178
SiILP4410	5	29127043	29127263	3	55995157	55995326
SiILP4282	5	29479940	29480159	3	56268532	56268749
SiILP2500	5	29479216	29479433	3	56277610	56277814
SiILP868	5	30064598	30064813	3	56944257	56944441
SiILP3742	5	30082787	30083009	3	56964124	56964319
SiILP2568	5	30357445	30357660	3	57348061	57348238
SiILP4439	5	30363184	30363403	3	57356115	57356300
SiILP4317	5	30364358	30364581	3	57357249	57357471
SiILP2079	5	30373087	30373310	3	57366896	57367077
SiILP326	5	30530755	30530974	3	57566123	57566310
SiILP209	5	30621526	30621747	3	57685303	57685481
SiILP674	5	30684745	30684965	3	57724415	57724591
SiILP791	5	30702149	30702367	3	57769539	57769688
SiILP3416	5	30703282	30703496	3	57770700	57770823
SiILP1490	5	30959266	30959485	3	58073618	58073788
SiILP1748	5	30960506	30960725	3	58074855	58075070
SiILP4688	5	31015599	31015819	3	58142717	58142924
SiILP1678	5	31369387	31369606	3	58307894	58308062
SiILP864	5	31404661	31404882	3	58348888	58349074
SiILP640	5	31406655	31406876	3	58351182	58351400
SiILP865	5	31408239	31408454	3	58352817	58353031
SiILP3262	5	31589009	31589227	3	58500619	58500408
SiILP4120	5	32364067	32364286	3	58648521	58648719
SiILP2669	5	32530021	32530239	3	58820215	58820416
SiILP3848	5	32660613	32660829	3	58958570	58958764
SiILP3040	5	32855175	32855392	3	59180665	59180861
SiILP3039	5	32858379	32858596	3	59184070	59184281
SiILP4942	5	32874056	32874272	3	59206642	59206754
SiILP3406	5	32908174	32908393	3	59229519	59229735
SiILP1734	5	33015736	33015955	3	59320275	59320434
SiILP3248	5	33041184	33041400	3	59350568	59350786
SiILP3291	5	33147147	33147366	3	59437389	59437591
SiILP1829	5	33343312	33343531	3	59629931	59630098
SiILP254	5	33343827	33344046	3	59630412	59630618
SiILP2611	5	33368815	33369034	3	59666281	59666472
SiILP1615	5	33635070	33635291	3	59855146	59855328
SiILP3273	5	33635912	33636128	3	59855918	59856079
SiILP2879	5	33636936	33637155	3	59856694	59856820
SiILP3615	5	33637764	33637982	3	59858039	59858241
SiILP5073	5	33739533	33739752	3	59920879	59921043
SiILP4768	5	33850422	33850637	3	60059196	60059336
SiILP3020	5	33960620	33960837	3	60169545	60169765
SiILP4352	5	33965010	33965230	3	60175055	60175211
SiILP4705	5	34148281	34148501	3	60353619	60353728
SiILP4810	5	34239474	34239693	3	60434767	60434978
SiILP4845	5	34328072	34328287	3	60508785	60508999
SiILP4338	5	34554530	34554748	3	60735038	60735239
SiILP3220	5	34866478	34866696	3	61053535	61053725
SiILP3991	5	35106090	35106309	3	61270294	61270461
SiILP2199	5	35143159	35143373	3	61294729	61294922
SiILP2074	5	35192256	35192471	3	61347718	61347873
SiILP1007	5	35398485	35398704	3	61475288	61475439
SiILP3164	5	35659120	35659339	3	61690201	61690418
SiILP3181	5	35878445	35878661	3	61809621	61809826
SiILP4284	5	35918984	35919203	3	61847837	61848062
SiILP910	5	36542686	36542905	3	62491540	62491724
SiILP517	5	36598160	36598379	3	62540267	62540428
SiILP1494	5	36656183	36656403	3	62596877	62597089
SiILP882	5	36657182	36657401	3	62598679	62598903
SiILP4722	5	36753127	36753346	3	62666017	62666221
SiILP1626	5	37316662	37316881	3	63185403	63185613
SiILP1627	5	37318828	37319048	3	63187605	63187757
SiILP3963	5	37395746	37395965	3	63263264	63263481
SiILP214	5	37522729	37522948	3	63371202	63371359
SiILP224	5	37526129	37526347	3	63375162	63375328
SiILP1796	5	37600210	37600431	3	63462157	63462332
SiILP2220	5	37725684	37725901	3	63556348	63556553
SiILP5084	5	37728444	37728665	3	63558945	63559097
SiILP1475	5	37736040	37736259	3	63566768	63566875
SiILP1774	5	37939186	37939405	3	63779011	63779173
SiILP49	5	37953054	37953269	3	63793525	63793684
SiILP3555	5	38225193	38225414	3	64057309	64057518
SiILP3426	5	38236841	38237062	3	64068845	64069004
SiILP3019	5	38343331	38343549	3	64138116	64138228
SiILP4824	5	38354704	38354919	3	64155206	64155415
SiILP4091	5	38397466	38397685	3	64234184	64234354
SiILP4090	5	38400089	38400308	3	64237738	64237936
SiILP876	5	38579856	38580076	3	64415516	64415735
SiILP1071	5	38591000	38591214	3	64424187	64424403
SiILP4252	5	38891285	38891507	3	64835289	64835492
SiILP2796	5	39109497	39109717	3	65057489	65057652
SiILP3390	5	39254642	39254861	3	65218425	65218592
SiILP149	5	39300228	39300447	3	65268235	65268449
SiILP1300	5	39435791	39436009	3	65395985	65396170
SiILP3688	5	39534459	39534674	3	65465257	65465463
SiILP2070	5	39593292	39593511	3	65507246	65507454
SiILP1583	5	39617253	39617471	3	65581591	65581791
SiILP4611	5	39704927	39705146	3	65728059	65728268
SiILP2046	5	39706100	39706318	3	65730501	65730720
SiILP2127	5	39764190	39764407	3	65784282	65784496
SiILP666	5	39909380	39909601	3	65968123	65968274
SiILP3466	5	39910278	39910497	3	65968794	65968952
SiILP4054	5	40072936	40073152	3	66155863	66156042
SiILP2808	5	40380031	40380251	3	66450395	66450579
SiILP2098	5	40384168	40384392	3	66454249	66454406
SiILP504	5	40486082	40486304	3	66574602	66574814
SiILP2923	5	40487411	40487630	3	66576085	66576281
SiILP952	5	40610692	40610912	3	66665203	66665402
SiILP1909	5	40612115	40612336	3	66666448	66666669
SiILP1752	5	40614177	40614398	3	66670068	66670291
SiILP1079	5	40793701	40793918	3	66782132	66782284
SiILP1126	5	40796332	40796549	3	66785658	66785869
SiILP3156	5	40811778	40811997	3	66816035	66816246
SiILP116	5	40936122	40936344	3	66939780	66939932
SiILP4442	5	40952128	40952351	3	66956231	66956411
SiILP26	5	40952413	40952632	3	66956557	66956780
SiILP4618	5	41270768	41270987	3	67281367	67281579
SiILP3096	5	41340577	41340796	3	67405675	67405872
SiILP2286	5	41340726	41340946	3	67405830	67406020
SiILP3081	5	41344056	41344275	3	67410300	67410480
SiILP2878	5	41372172	41372389	3	67427173	67427324
SiILP4821	5	41428296	41428511	3	67486332	67486375
SiILP497	5	41886235	41886450	3	67970882	67971099
SiILP4844	5	42116395	42116615	3	68241224	68241435
SiILP1033	5	42320350	42320569	3	68463632	68463801
SiILP2221	5	42392734	42392957	3	68600208	68600397
SiILP5045	5	42573551	42573774	3	68804968	68805189
SiILP2235	5	42636638	42636860	3	68860784	68860985
SiILP1901	5	42638972	42639191	3	68863145	68863362
SiILP4236	5	42715954	42716175	3	68931158	68931323
SiILP2045	5	43301110	43301329	3	69536973	69537189
SiILP4466	5	43315909	43316128	3	69561695	69561826
SiILP3817	5	43370031	43370246	3	69637401	69637631
SiILP3999	5	43651732	43651948	3	69933802	69934002
SiILP4976	5	44040647	44040867	3	70322506	70322669
SiILP77	5	44139222	44139443	3	70443411	70443592
SiILP1918	5	44217087	44217305	3	70518827	70519003
SiILP103	5	44241226	44241441	3	70544650	70544835
SiILP2243	5	44262625	44262847	3	70567129	70567345
SiILP1949	5	44422338	44422553	3	70741039	70741205
SiILP2719	5	44473787	44474012	3	70766830	70767055
SiILP3102	5	44485473	44485698	3	70783909	70784088
SiILP4841	5	44502338	44502558	3	70831954	70832156
SiILP3523	5	44753497	44753713	3	71059575	71059667
SiILP1514	5	44764866	44765084	3	71064462	71064652
SiILP132	5	44766509	44766728	3	71065072	71065270
SiILP2372	5	44903855	44904074	3	71243637	71243788
SiILP3476	5	44904378	44904594	3	71244259	71244436
SiILP107	5	44947734	44947953	3	71308977	71309115
SiILP2897	5	45105148	45105367	3	71504991	71505140
SiILP2224	5	45186257	45186476	3	71694947	71695166
SiILP2174	5	45395134	45395353	3	71852657	71852872
SiILP1742	5	45398055	45398274	3	71855647	71855824
SiILP2034	5	45490724	45490944	3	72017983	72018195
SiILP1832	5	45517566	45517789	3	72057643	72057801
SiILP3237	5	45829092	45829312	3	72483447	72483662
SiILP4291	5	45852156	45852379	3	72504872	72505035
SiILP1553	5	45975798	45976012	3	72650558	72650760
SiILP1004	5	45985257	45985472	3	72656957	72657170
SiILP4527	5	46114173	46114392	3	72819118	72819300
SiILP1981	5	46728637	46728856	3	73569615	73569830
SiILP462	5	46732022	46732237	3	73576511	73576691
SiILP2667	5	46759590	46759816	3	73606170	73606327
SiILP965	5	46788731	46788950	3	73669478	73669696
SiILP1754	5	46795682	46795902	3	73681060	73681262
SiILP1848	5	46796555	46796773	3	73681932	73682114
SiILP2419	5	46952378	46952596	3	73975407	73975592
SiILP4219	5	47010113	47010336	3	74051768	74051900
SiILP775	5	47079561	47079780	3	74188666	74188752
SiILP908	5	47151333	47151552	3	74331806	74331964
SiILP3625	5	47152228	47152454	3	74333087	74333237
SiILP1619	5	40933484	40933708	4	2190319	2190540
SiILP470	5	31614661	31614881	4	3648847	3648961
SiILP890	5	30706020	30706238	4	4795162	4795016
SiILP1728	5	18672652	18672871	4	47422222	47422409
SiILP1239	5	2572205	2572425	5	31743901	31743683
SiILP1830	5	41441126	41441341	6	9673759	9673562
SiILP152	5	46938936	46939153	6	48168957	48169087
SiILP4452	5	5882905	5883124	7	987532	987372
SiILP2093	5	42425476	42425695	7	5445328	5445132
SiILP3891	5	19728164	19728384	7	6022459	6022243
SiILP3086	5	19727098	19727317	7	6023726	6023570
SiILP2903	5	36715082	36715297	7	50222166	50222241
SiILP2390	5	6727698	6727918	7	56365409	56365597
SiILP1822	5	39791688	39791904	7	60662787	60662626
SiILP3257	5	9984158	9984377	7	61501891	61501743
SiILP1564	5	34920032	34920251	8	3900102	3900310
SiILP216	5	34920464	34920683	8	3900543	3900737
SiILP2056	5	33344251	33344470	8	40380499	40380427
SiILP2160	5	33409511	33409736	9	379687	379881
SiILP2753	5	36944833	36945052	9	55077114	55076980
SiILP3269	5	33732376	33732595	9	57722541	57722760
SiILP3668	6	15037293	15037516	1	11674626	11674815
SiILP2791	6	29293403	29293619	1	14362320	14362123
SiILP2053	6	33590033	33590248	1	27054933	27055050
SiILP3627	6	8279529	8279749	1	27346635	27346805
SiILP3157	6	8324288	8324507	1	72948006	72947816
SiILP2094	6	7159061	7159276	10	59610335	59610524
SiILP2534	6	10369115	10369334	2	9304215	9304039
SiILP2835	6	25220607	25220822	2	56696100	56696063
SiILP67	6	33400817	33401033	2	64227002	64226949
SiILP2473	6	33715473	33715693	2	66206928	66207144
SiILP1941	6	31583303	31583523	4	64746511	64746340
SiILP4149	6	34389055	34389270	6	49378207	49378420
SiILP1920	6	11036039	11036257	6	52279892	52280090
SiILP3041	6	34888990	34889210	6	54661351	54661132
SiILP2300	6	1269262	1269483	6	56670834	56670996
SiILP1525	6	1725755	1725971	6	61166100	61165925
SiILP2090	6	156904	157123	7	79851	80038
SiILP1895	6	234449	234673	7	236312	236511
SiILP3350	6	189866	190085	7	386036	385894
SiILP4945	6	431557	431773	7	396302	396101
SiILP1894	6	642254	642469	7	903864	904043
SiILP4740	6	875890	876110	7	1219014	1219220
SiILP108	6	877512	877731	7	1220478	1220639
SiILP1997	6	7508420	7508638	7	1925995	1925792
SiILP13	6	7160448	7160667	7	2413669	2413452
SiILP350	6	7087275	7087491	7	2439378	2439201
SiILP4691	6	6987060	6987282	7	2506059	2505870
SiILP3448	6	6949356	6949576	7	2544199	2544046
SiILP2019	6	6947762	6947979	7	2546195	2545994
SiILP177	6	6619746	6619971	7	2795331	2795110
SiILP560	6	5972465	5972684	7	3095717	3095515
SiILP2458	6	5769625	5769846	7	3329647	3329520
SiILP2575	6	5766839	5767055	7	3332292	3332112
SiILP3227	6	5765218	5765437	7	3333874	3333667
SiILP831	6	5195325	5195541	7	3863866	3864066
SiILP1065	6	5196587	5196807	7	3865173	3865297
SiILP723	6	4932570	4932789	7	4245607	4245432
SiILP2876	6	4931347	4931564	7	4246830	4246630
SiILP1247	6	4819097	4819313	7	4384070	4383861
SiILP2420	6	4818967	4819184	7	4384214	4383983
SiILP532	6	4767536	4767751	7	4420766	4420599
SiILP3405	6	4560347	4560567	7	4666458	4666315
SiILP1546	6	4439029	4439248	7	4785970	4785757
SiILP3403	6	4258412	4258633	7	5067203	5066979
SiILP1689	6	3954569	3954790	7	5396181	5395985
SiILP4695	6	3924591	3924810	7	5454414	5454253
SiILP1952	6	3916905	3917128	7	5473910	5473687
SiILP533	6	3350288	3350507	7	6584652	6584550
SiILP3369	6	3336167	3336387	7	6607514	6607400
SiILP4699	6	2719350	2719567	7	7615391	7615235
SiILP3801	6	2720509	2720727	7	7622067	7621939
SiILP2504	6	2719132	2719352	7	7623471	7623374
SiILP3364	6	2391980	2392197	7	7861868	7861704
SiILP204	6	2130411	2130630	7	8397544	8397722
SiILP1119	6	2035664	2035886	7	8410562	8410398
SiILP1545	6	1667935	1668152	7	9076681	9076487
SiILP4417	6	8144711	8144934	7	11670527	11670715
SiILP156	6	8437309	8437528	7	12066649	12066855
SiILP3897	6	11034319	11034538	7	16494984	16495080
SiILP1218	6	11060480	11060695	7	16521590	16521739
SiILP247	6	11950546	11950765	7	20733941	20734108
SiILP1209	6	20437199	20437418	7	24562937	24563154
SiILP3534	6	21484420	21484635	7	37678224	37678048
SiILP3407	6	21294803	21295019	7	37937987	37937826
SiILP2987	6	21280542	21280764	7	37950668	37950446
SiILP2986	6	21277611	21277830	7	37954275	37954071
SiILP338	6	18615755	18615978	7	41604019	41603794
SiILP492	6	16294175	16294393	7	43748321	43748149
SiILP4500	6	16293947	16294171	7	43748548	43748326
SiILP710	6	22730566	22730785	7	48363508	48363292
SiILP210	6	22565353	22565573	7	49127718	49127580
SiILP3126	6	22491371	22491588	7	49313675	49313459
SiILP180	6	22489761	22489978	7	49315143	49314966
SiILP992	6	21927549	21927768	7	49675516	49675297
SiILP826	6	23867644	23867863	7	50200023	50200241
SiILP2379	6	25025349	25025564	7	51570989	51571203
SiILP5013	6	25195069	25195288	7	51788991	51789139
SiILP2910	6	25239699	25239924	7	51920021	51920166
SiILP2076	6	25401105	25401324	7	52160914	52161111
SiILP131	6	27023689	27023908	7	53507992	53508202
SiILP4283	6	27584568	27584787	7	54562233	54562401
SiILP2955	6	27861264	27861483	7	55022879	55023016
SiILP1676	6	28091999	28092219	7	55190866	55191030
SiILP3736	6	28439398	28439617	7	55540147	55540360
SiILP4903	6	28544445	28544662	7	55759852	55760012
SiILP3826	6	28863809	28864028	7	56096028	56096199
SiILP2724	6	29125513	29125732	7	56295108	56295312
SiILP2394	6	29263824	29264045	7	56466306	56466525
SiILP2781	6	29265795	29266014	7	56468596	56468794
SiILP278	6	29701094	29701309	7	56956971	56957181
SiILP3413	6	30690162	30690383	7	57920824	57921044
SiILP2385	6	35960138	35960355	7	58377923	58377735
SiILP4046	6	35881176	35881394	7	58537589	58537389
SiILP709	6	35799582	35799797	7	58825246	58825070
SiILP4596	6	35763008	35763227	7	58929466	58929251
SiILP3661	6	35759997	35760213	7	58935068	58934860
SiILP1386	6	35568536	35568762	7	59110852	59110630
SiILP4989	6	35201418	35201638	7	59172071	59172250
SiILP1625	6	35202110	35202334	7	59172702	59172877
SiILP3982	6	35225535	35225756	7	59215457	59215676
SiILP4715	6	35226075	35226293	7	59216039	59216188
SiILP1496	6	35226247	35226466	7	59216257	59216390
SiILP1654	6	35292317	35292536	7	59458810	59459020
SiILP4164	6	35504247	35504469	7	59647927	59648108
SiILP4604	6	35509130	35509354	7	59652025	59652247
SiILP5005	6	34413212	34413428	7	60552184	60552399
SiILP4459	6	6879566	6879784	7	60556213	60556425
SiILP1015	6	34335604	34335825	7	60651908	60651695
SiILP1100	6	34297624	34297840	7	60702051	60701945
SiILP3347	6	34075640	34075859	7	60953681	60953465
SiILP685	6	34061701	34061921	7	60986660	60986509
SiILP1977	6	33974230	33974449	7	61106533	61106303
SiILP1639	6	33972683	33972905	7	61108207	61108032
SiILP381	6	33903886	33904105	7	61257930	61257839
SiILP2218	6	33855887	33856106	7	61307652	61307508
SiILP2769	6	33699730	33699950	7	61478157	61477939
SiILP3434	6	33660655	33660874	7	61490054	61489885
SiILP1506	6	33643238	33643457	7	61512004	61511789
SiILP1612	6	33642280	33642502	7	61512956	61512748
SiILP3208	6	33617215	33617434	7	61548452	61548247
SiILP1883	6	33427968	33428190	7	61691993	61691875
SiILP773	6	33227297	33227512	7	61847333	61847125
SiILP60	6	32877887	32878104	7	62354101	62353899
SiILP659	6	32840441	32840664	7	62398261	62398134
SiILP2776	6	32819426	32819642	7	62424897	62424714
SiILP2256	6	32620252	32620470	7	62554728	62554550
SiILP2518	6	32348067	32348285	7	62919360	62919154
SiILP1381	6	32303759	32303978	7	62998213	62998024
SiILP2326	6	32037726	32037945	7	63327303	63327170
SiILP2325	6	32036264	32036481	7	63328265	63328074
SiILP3847	6	31959642	31959860	7	63416098	63415885
SiILP1195	6	31696150	31696365	7	63678429	63678331
SiILP2505	6	8071129	8071348	8	51123719	51123937
SiILP2647	6	8073725	8073944	8	51126036	51126181
SiILP3095	6	17247382	17247599	9	2665665	2665542
SiILP3215	7	14643809	14644024	1	1951243	1951029
SiILP2392	7	32419380	32419598	1	14998870	14999047
SiILP102	7	32419521	32419740	1	14998974	14999192
SiILP1916	7	32846196	32846414	1	56597237	56597042
SiILP5109	7	27846897	27847112	1	59149373	59149428
SiILP5	7	18155334	18155551	1	66806000	66805851
SiILP1154	7	18659300	18659515	1	70666414	70666608
SiILP2485	7	14835917	14836138	10	1579847	1580064
SiILP3103	7	14272813	14273032	10	1995470	1995660
SiILP1257	7	24114241	24114460	10	4673227	4673005
SiILP1561	7	16091724	16091943	10	19767975	19767822
SiILP3715	7	34819079	34819298	10	58773970	58773752
SiILP2386	7	34817575	34817790	10	58775469	58775266
SiILP3304	7	23251930	23252149	10	58897778	58897950
SiILP2981	7	23252650	23252869	10	58898426	58898638
SiILP2515	7	33679797	33680013	2	69656040	69655831
SiILP4600	7	30182801	30183020	2	74387893	74387742
SiILP342	7	12424845	12425066	3	3360411	3360218
SiILP2024	7	19106811	19107030	3	60133361	60133553
SiILP3067	7	13167759	13167976	3	71132422	71132635
SiILP3052	7	35419076	35419300	4	861263	861099
SiILP3066	7	23850355	23850574	4	3278706	3278870
SiILP1624	7	23852566	23852785	4	3281801	3281987
SiILP4198	7	15678261	15678480	4	58604990	58604830
SiILP2324	7	1022506	1022725	4	58971120	58970913
SiILP1493	7	26598968	26599188	4	65512115	65512301
SiILP2742	7	28197618	28197833	4	67312105	67312314
SiILP3375	7	34707683	34707902	5	2204370	2204584
SiILP2258	7	34770120	34770343	5	2244976	2245129
SiILP3962	7	35102300	35102519	5	3117199	3117398
SiILP815	7	30821786	30822002	5	12970295	12970239
SiILP4717	7	769947	770163	6	369352	369463
SiILP4374	7	1820968	1821187	6	1129803	1129999
SiILP2183	7	3088021	3088245	6	1830912	1831130
SiILP3769	7	4725379	4725598	6	3297009	3296800
SiILP62	7	12406423	12406643	6	3814081	3813871
SiILP661	7	9188925	9189147	6	6217353	6217165
SiILP4226	7	8314705	8314922	6	6504143	6503928
SiILP3433	7	8159263	8159480	6	6682465	6682387
SiILP1971	7	16725328	16725547	6	30272248	30272467
SiILP1817	7	16749208	16749423	6	31216965	31217152
SiILP1330	7	18596433	18596651	6	41330690	41330863
SiILP2650	7	18733791	18734006	6	41806386	41806413
SiILP1083	7	19014555	19014771	6	42232129	42232294
SiILP1657	7	19025415	19025634	6	42309402	42309600
SiILP3681	7	19074576	19074793	6	42411408	42411601
SiILP4558	7	19076095	19076314	6	42413030	42413202
SiILP4299	7	19301136	19301356	6	42667174	42667347
SiILP2355	7	19316247	19316466	6	42750339	42750545
SiILP4004	7	19340347	19340566	6	42786440	42786561
SiILP3977	7	19949487	19949703	6	45256215	45256400
SiILP3109	7	19952367	19952586	6	45260076	45260262
SiILP2134	7	20556167	20556386	6	46405467	46405692
SiILP3472	7	20557150	20557371	6	46406663	46406825
SiILP4916	7	20606166	20606385	6	46504517	46504692
SiILP3970	7	20607693	20607914	6	46505538	46505712
SiILP1927	7	20916920	20917137	6	46923122	46923287
SiILP4015	7	20918408	20918628	6	46925168	46925377
SiILP359	7	20965729	20965946	6	46985666	46985826
SiILP2099	7	21096916	21097135	6	47180729	47180948
SiILP2535	7	21213294	21213509	6	47433663	47433857
SiILP3087	7	21406566	21406784	6	47637659	47637799
SiILP3976	7	21439879	21440098	6	47666456	47666626
SiILP1311	7	21482389	21482611	6	47717739	47717961
SiILP1700	7	21623990	21624209	6	48123938	48124157
SiILP2125	7	22067717	22067936	6	48710281	48710495
SiILP3154	7	22167723	22167945	6	48826904	48827084
SiILP1767	7	22179358	22179573	6	48841581	48841690
SiILP3188	7	22260441	22260658	6	48914310	48914524
SiILP3851	7	22323311	22323531	6	49005208	49005429
SiILP2868	7	22462924	22463143	6	49137956	49138174
SiILP246	7	22498320	22498539	6	49198444	49198659
SiILP3650	7	22800542	22800760	6	49540769	49540943
SiILP3037	7	23235569	23235789	6	50018401	50018185
SiILP1415	7	23260831	23261049	6	50053434	50053584
SiILP4092	7	23282401	23282620	6	50085165	50085340
SiILP1889	7	23283041	23283266	6	50085797	50086012
SiILP50	7	23284671	23284891	6	50087368	50087570
SiILP4630	7	23482995	23483214	6	50298603	50298391
SiILP4631	7	23482151	23482369	6	50299458	50299243
SiILP1187	7	23558453	23558673	6	50371760	50371978
SiILP3686	7	23618712	23618931	6	50453818	50454003
SiILP3091	7	23637464	23637682	6	50480068	50480207
SiILP4608	7	23637729	23637948	6	50480350	50480554
SiILP2990	7	23914710	23914929	6	50725740	50725833
SiILP445	7	24217124	24217345	6	50970219	50970439
SiILP3001	7	24469169	24469390	6	51214442	51214659
SiILP148	7	24512458	24512677	6	51304086	51304241
SiILP1295	7	24906977	24907194	6	51824601	51824506
SiILP1316	7	25029674	25029895	6	51951985	51952166
SiILP2441	7	25100377	25100595	6	52013955	52014127
SiILP3935	7	25530361	25530580	6	52389041	52389252
SiILP1331	7	25532241	25532462	6	52390838	52391055
SiILP2499	7	25571684	25571903	6	52431597	52431761
SiILP897	7	25573053	25573273	6	52432979	52433149
SiILP683	7	25573972	25574191	6	52434016	52434234
SiILP2761	7	25589301	25589516	6	52442955	52443026
SiILP933	7	25734119	25734338	6	52611156	52611370
SiILP1382	7	26009420	26009645	6	52866987	52867212
SiILP160	7	26248321	26248536	6	53169530	53169739
SiILP1845	7	26296288	26296507	6	53232877	53233045
SiILP4012	7	26913432	26913651	6	54100867	54101029
SiILP4736	7	26915575	26915797	6	54102860	54102962
SiILP4061	7	25699311	25699530	6	54394951	54394729
SiILP3379	7	27426505	27426725	6	54649476	54649641
SiILP1570	7	27426960	27427182	6	54649938	54650135
SiILP3338	7	27427347	27427567	6	54650340	54650537
SiILP819	7	27672807	27673026	6	54898002	54898187
SiILP3684	7	27750346	27750570	6	54982091	54982301
SiILP3685	7	27751324	27751544	6	54983156	54983321
SiILP3541	7	27921157	27921376	6	55161089	55161245
SiILP4040	7	27931083	27931302	6	55170000	55170216
SiILP3776	7	27938148	27938369	6	55178201	55178335
SiILP4670	7	28340343	28340559	6	55594631	55594792
SiILP3150	7	28707039	28707258	6	56040964	56041133
SiILP1349	7	28992441	28992657	6	56358635	56358837
SiILP2846	7	29028555	29028774	6	56399209	56399030
SiILP2887	7	29036637	29036857	6	56409815	56409971
SiILP3561	7	29088850	29089074	6	56414714	56414938
SiILP628	7	29105803	29106022	6	56442598	56442783
SiILP2798	7	29250335	29250556	6	56571703	56571616
SiILP2353	7	29284061	29284281	6	56651258	56651474
SiILP4465	7	29468586	29468806	6	56785978	56786146
SiILP3266	7	29568149	29568369	6	56926628	56926842
SiILP380	7	29800908	29801123	6	57192500	57192653
SiILP3131	7	29801298	29801517	6	57192902	57193110
SiILP1953	7	29846329	29846551	6	57235379	57235541
SiILP1138	7	30143401	30143621	6	57485369	57485587
SiILP3240	7	30240211	30240431	6	57611962	57612160
SiILP3230	7	30333745	30333965	6	57690936	57691162
SiILP838	7	30369187	30369404	6	57720116	57720233
SiILP4712	7	30371325	30371540	6	57722062	57722259
SiILP1945	7	30515517	30515736	6	57864566	57864761
SiILP1910	7	30626572	30626793	6	58055500	58055683
SiILP721	7	30664932	30665154	6	58113486	58113665
SiILP1519	7	30677974	30678193	6	58126461	58126615
SiILP4139	7	26094058	26094276	6	58446978	58446791
SiILP1813	7	26092119	26092340	6	58449348	58449127
SiILP2847	7	31075190	31075411	6	58479625	58479831
SiILP2985	7	31194218	31194438	6	58677647	58677799
SiILP1674	7	31250313	31250533	6	58773876	58774034
SiILP203	7	31371968	31372187	6	58884022	58884173
SiILP526	7	31391714	31391937	6	58894322	58894520
SiILP1274	7	31391904	31392129	6	58894491	58894714
SiILP2013	7	31693457	31693677	6	59297312	59297525
SiILP1457	7	13131030	13131245	7	10712455	10712515
SiILP10	7	13738537	13738756	7	36455511	36455637
SiILP1825	7	13740287	13740506	7	36457440	36457600
SiILP4318	7	33540252	33540471	8	1888711	1888858
SiILP168	7	35448855	35449075	8	3589172	3589299
SiILP4855	7	33648574	33648794	8	4648109	4647902
SiILP2295	7	33628084	33628299	8	4669852	4669651
SiILP2758	7	33610476	33610696	8	4688203	4687992
SiILP4064	7	33580720	33580935	8	4720081	4719901
SiILP1127	7	33447216	33447430	8	5045533	5045420
SiILP1980	7	33336663	33336882	8	5556276	5556483
SiILP626	7	33035667	33035886	8	6081884	6081696
SiILP4310	7	32890797	32891017	8	6642482	6642294
SiILP3242	7	32888371	32888586	8	6644861	6644647
SiILP3295	7	32732397	32732616	8	7193276	7193096
SiILP2374	7	32667820	32668035	8	7820453	7820286
SiILP2581	7	32600524	32600743	8	9280380	9280173
SiILP1739	7	3825307	3825527	8	54186305	54186211
SiILP1906	7	32845184	32845403	8	55185828	55186038
SiILP1741	7	32194014	32194237	9	5516546	5516698
SiILP3111	7	32248350	32248570	9	5602950	5603102
SiILP219	7	32332415	32332635	9	5772698	5772908
SiILP3184	7	32360334	32360553	9	5798222	5798413
SiILP4312	7	32360975	32361194	9	5798842	5799059
SiILP3910	7	32384070	32384289	9	5907812	5907930
SiILP2533	7	30779184	30779403	9	52156654	52156781
SiILP4387	8	19349922	19350137	1	5386146	5386277
SiILP4886	8	30115186	30115406	1	58137345	58137507
SiILP3333	8	28121106	28121323	1	65319644	65319475
SiILP3386	8	28120973	28121192	1	65319851	65319659
SiILP3371	8	830522	830741	1	71399134	71399212
SiILP2641	8	23186348	23186563	2	58632659	58632709
SiILP2573	8	44162	44381	2	69071756	69071548
SiILP1712	8	33286987	33287204	4	14277909	14277743
SiILP2861	8	109473	109692	5	71878	72025
SiILP4475	8	111090	111311	5	73572	73772
SiILP1009	8	136668	136887	5	137400	137616
SiILP4653	8	1055342	1055562	5	435681	435604
SiILP846	8	567449	567669	5	1544228	1544076
SiILP2388	8	223731	223950	5	2204785	2204567
SiILP3499	8	1297096	1297318	5	2345266	2345436
SiILP260	8	1520365	1520584	5	2436671	2436802
SiILP687	8	1581230	1581450	5	2587351	2587501
SiILP429	8	1736464	1736684	5	2989049	2989186
SiILP3543	8	1912854	1913069	5	3342508	3342351
SiILP1679	8	2180720	2180936	5	3475196	3475351
SiILP325	8	2946273	2946492	5	4302261	4302469
SiILP307	8	3669165	3669384	5	4876861	4877021
SiILP2848	8	4346964	4347183	5	5837681	5837832
SiILP2810	8	4347459	4347676	5	5838159	5838378
SiILP3192	8	5276858	5277074	5	6916013	6916222
SiILP1464	8	5635387	5635606	5	7207793	7208006
SiILP1375	8	6018987	6019209	5	8110030	8109850
SiILP1376	8	6017175	6017390	5	8112057	8111857
SiILP364	8	8339956	8340175	5	11646059	11646158
SiILP4649	8	12102916	12103139	5	17028674	17028867
SiILP3365	8	12116225	12116442	5	17046245	17046389
SiILP3198	8	12178044	12178259	5	17294015	17294227
SiILP1557	8	13645767	13645986	5	20045674	20045861
SiILP1771	8	21637275	21637494	5	27793398	27793246
SiILP2255	8	22617141	22617356	5	33736127	33736336
SiILP4818	8	22632609	22632835	5	34610626	34610842
SiILP4819	8	22633986	22634205	5	34612032	34612151
SiILP2559	8	23093192	23093411	5	41099870	41100060
SiILP3536	8	23159423	23159644	5	41341398	41341600
SiILP1122	8	25015467	25015682	5	44379287	44379413
SiILP358	8	25236803	25237018	5	44979707	44979505
SiILP2308	8	25590345	25590567	5	45706463	45706668
SiILP1938	8	27386352	27386573	5	49698235	49698455
SiILP2031	8	28016916	28017135	5	51134353	51134520
SiILP2032	8	28018139	28018358	5	51136707	51136917
SiILP4669	8	28037701	28037917	5	51188409	51188497
SiILP600	8	28037866	28038085	5	51188535	51188709
SiILP3085	8	28040005	28040226	5	51190451	51190650
SiILP4678	8	28487540	28487755	5	52232783	52232971
SiILP4504	8	28498357	28498577	5	52239861	52240078
SiILP4433	8	29889539	29889765	5	53878691	53878907
SiILP853	8	29895289	29895508	5	53884393	53884573
SiILP1725	8	29895795	29896015	5	53884867	53885091
SiILP1370	8	29903920	29904135	5	53892866	53893041
SiILP2644	8	30235331	30235556	5	54375502	54375642
SiILP980	8	31882286	31882505	5	56266199	56266340
SiILP1687	8	32611723	32611938	5	56495137	56495351
SiILP1102	8	32713378	32713596	5	56685970	56686118
SiILP608	8	32713952	32714168	5	56686486	56686638
SiILP2437	8	35601301	35601520	5	58713849	58714051
SiILP1824	8	35601614	35601833	5	58714134	58714304
SiILP4192	8	36860146	36860365	5	59115283	59115462
SiILP639	8	39142082	39142302	5	59718057	59718226
SiILP3404	8	38049850	38050070	5	60207664	60207468
SiILP1930	8	38049424	38049643	5	60208059	60207876
SiILP1970	8	38581088	38581303	5	60446012	60446152
SiILP1017	8	39699585	39699805	5	61370013	61370168
SiILP2207	8	20537525	20537743	6	50180224	50180401
SiILP3586	8	20538586	20538806	6	50182205	50182422
SiILP4063	8	2622754	2622973	6	58479540	58479480
SiILP2349	8	1056719	1056941	8	574745	574573
SiILP3376	8	222668	222884	8	1388400	1388598
SiILP1630	8	355728	355943	8	1724031	1724155
SiILP4218	8	357453	357671	8	1725478	1725660
SiILP2332	8	877810	878025	8	2948501	2948658
SiILP3524	8	8340818	8341038	9	4400770	4400556
SiILP2356	8	11939853	11940068	9	41332697	41332624
SiILP264	8	30139825	30140044	9	56204356	56204240
SiILP4187	9	111074	111293	1	60544	60675
SiILP1843	9	112942	113159	1	62696	62920
SiILP1921	9	131606	131820	1	115512	115597
SiILP3083	9	301025	301244	1	576142	576343
SiILP275	9	423990	424205	1	876687	876901
SiILP3135	9	433271	433492	1	887553	887730
SiILP2956	9	434257	434477	1	888399	888614
SiILP1044	9	441248	441468	1	907735	907893
SiILP3989	9	470974	471193	1	950819	950995
SiILP2733	9	55788996	55789212	1	1036037	1035828
SiILP4463	9	644077	644292	1	1227918	1228102
SiILP1288	9	734279	734497	1	1357838	1358005
SiILP2893	9	735284	735503	1	1358824	1359005
SiILP2431	9	864018	864237	1	1477593	1477683
SiILP2850	9	898473	898697	1	1529953	1530169
SiILP2039	9	915692	915910	1	1537948	1538085
SiILP1731	9	916257	916476	1	1538647	1538817
SiILP3229	9	1047097	1047316	1	1713640	1713818
SiILP1852	9	1047830	1048048	1	1714278	1714496
SiILP4038	9	1049523	1049742	1	1715927	1716119
SiILP3892	9	1067976	1068197	1	1726914	1727064
SiILP2618	9	11066675	11066894	1	1816774	1816961
SiILP4069	9	1400056	1400275	1	1849556	1849365
SiILP2464	9	1395694	1395909	1	1854203	1853990
SiILP672	9	1255337	1255556	1	2030270	2030055
SiILP3767	9	1196781	1197003	1	2113418	2113201
SiILP3909	9	1622438	1622653	1	2377505	2377718
SiILP2168	9	1624324	1624542	1	2379411	2379578
SiILP1621	9	1710563	1710780	1	2489188	2489305
SiILP1253	9	1783935	1784160	1	2533083	2533163
SiILP1509	9	1819449	1819668	1	2583069	2583256
SiILP1252	9	2013767	2013985	1	2818157	2818337
SiILP388	9	2120213	2120432	1	2945363	2945573
SiILP2685	9	2134256	2134475	1	2961188	2961407
SiILP3705	9	2135312	2135531	1	2962438	2962607
SiILP1965	9	2135531	2135752	1	2962610	2962827
SiILP1622	9	2152297	2152517	1	2979383	2979565
SiILP1530	9	2325622	2325841	1	3114736	3114869
SiILP1193	9	2327012	2327233	1	3116105	3116289
SiILP1255	9	2327658	2327878	1	3120347	3120554
SiILP1254	9	2330172	2330393	1	3122822	3123007
SiILP2096	9	2837491	2837710	1	3775957	3776130
SiILP3786	9	2938709	2938931	1	3887724	3887935
SiILP4479	9	2992907	2993127	1	4022298	4022488
SiILP2594	9	3152368	3152584	1	4206070	4206282
SiILP3417	9	3243949	3244164	1	4320804	4321009
SiILP1567	9	3412815	3413037	1	4507359	4507581
SiILP194	9	3441298	3441518	1	4525944	4526134
SiILP1391	9	3477432	3477653	1	4564567	4564788
SiILP304	9	3789277	3789496	1	5084821	5085039
SiILP686	9	3801468	3801688	1	5093514	5093697
SiILP539	9	3909060	3909275	1	5229377	5229539
SiILP4985	9	4179379	4179594	1	5460452	5460612
SiILP2026	9	4180655	4180870	1	5461965	5462168
SiILP3945	9	4268981	4269200	1	5579232	5579427
SiILP1012	9	4284329	4284548	1	5626737	5626905
SiILP444	9	4476470	4476685	1	5863005	5863169
SiILP3694	9	4476742	4476963	1	5863276	5863415
SiILP4603	9	4476937	4477156	1	5863497	5863593
SiILP3508	9	4615386	4615605	1	5962272	5962390
SiILP198	9	4675162	4675381	1	5987362	5987564
SiILP4203	9	4716613	4716832	1	6040268	6040474
SiILP4622	9	4717736	4717955	1	6041338	6041520
SiILP101	9	4718081	4718300	1	6042725	6042886
SiILP484	9	4728174	4728393	1	6055106	6055292
SiILP1250	9	4740638	4740857	1	6071228	6071382
SiILP4229	9	4748018	4748237	1	6084238	6084445
SiILP1019	9	4858381	4858602	1	6232420	6232584
SiILP1020	9	4860347	4860566	1	6234616	6234736
SiILP1602	9	5060665	5060886	1	6425975	6426147
SiILP4407	9	5132609	5132824	1	6532813	6533027
SiILP4388	9	5278828	5279047	1	6624756	6624935
SiILP2698	9	5286403	5286622	1	6633104	6633316
SiILP2009	9	5300685	5300900	1	6656858	6657005
SiILP1534	9	5433348	5433567	1	6816810	6816994
SiILP259	9	5526149	5526368	1	6959665	6959876
SiILP475	9	5597402	5597621	1	7048076	7048284
SiILP15	9	5756900	5757120	1	7223627	7223844
SiILP983	9	5757811	5758030	1	7224628	7224837
SiILP3520	9	5795211	5795426	1	7246212	7246426
SiILP2035	9	5830863	5831082	1	7289976	7290160
SiILP3917	9	5855493	5855708	1	7330617	7330816
SiILP3051	9	5867749	5867967	1	7350734	7350949
SiILP5090	9	6071305	6071528	1	7543892	7544054
SiILP2159	9	6118262	6118481	1	7603889	7604085
SiILP1118	9	6151415	6151637	1	7630615	7630824
SiILP4898	9	6151777	6151999	1	7630971	7631186
SiILP4838	9	6173337	6173552	1	7650725	7650935
SiILP411	9	6232074	6232290	1	7696479	7696682
SiILP126	9	6232452	6232672	1	7696972	7697090
SiILP2438	9	6383173	6383392	1	7897362	7897532
SiILP2883	9	6391333	6391548	1	7923437	7923620
SiILP1914	9	6512983	6513198	1	8040811	8040998
SiILP3098	9	6724454	6724674	1	8272942	8273104
SiILP129	9	6845887	6846106	1	8448667	8448840
SiILP379	9	6917720	6917939	1	8542307	8542500
SiILP4391	9	7033084	7033303	1	8732379	8732594
SiILP3315	9	7035913	7036132	1	8735105	8735274
SiILP5038	9	7055687	7055911	1	8772959	8773144
SiILP1001	9	7101368	7101584	1	8823200	8823361
SiILP3183	9	7225571	7225790	1	8990765	8990958
SiILP904	9	7249852	7250073	1	9006205	9006420
SiILP3023	9	7298886	7299105	1	9072335	9072494
SiILP2404	9	7406870	7407085	1	9204107	9204321
SiILP3553	9	7432109	7432328	1	9240918	9241136
SiILP2490	9	7513161	7513381	1	9325334	9325480
SiILP2680	9	7662223	7662443	1	9474848	9475067
SiILP3680	9	7764709	7764925	1	9645920	9646135
SiILP3952	9	7784777	7784996	1	9660278	9660465
SiILP1548	9	7807494	7807716	1	9700915	9701130
SiILP2192	9	7809283	7809501	1	9702630	9702828
SiILP4502	9	7879144	7879359	1	9793386	9793608
SiILP2389	9	8195421	8195640	1	10139310	10139527
SiILP2320	9	8196879	8197094	1	10140535	10140618
SiILP2346	9	8288112	8288332	1	10249837	10250053
SiILP3241	9	8292355	8292573	1	10252702	10252882
SiILP3878	9	8292856	8293073	1	10253405	10253607
SiILP3740	9	8426074	8426297	1	10375536	10375754
SiILP5009	9	8569914	8570129	1	10463878	10464042
SiILP3459	9	8672575	8672794	1	10608843	10609062
SiILP2646	9	8756542	8756762	1	10671656	10671440
SiILP289	9	8755584	8755804	1	10672864	10672656
SiILP3862	9	9425290	9425506	1	11430452	11430655
SiILP3290	9	9590170	9590385	1	11620763	11620952
SiILP3321	9	9671459	9671674	1	11733337	11733551
SiILP1706	9	9709189	9709412	1	11829607	11829824
SiILP1173	9	9828054	9828273	1	11988599	11988754
SiILP290	9	9830763	9830982	1	11991273	11991489
SiILP163	9	10175556	10175775	1	12385476	12385692
SiILP3274	9	10175892	10176112	1	12385813	12386027
SiILP2967	9	10279246	10279465	1	12606570	12606370
SiILP1045	9	10508646	10508861	1	12761188	12761386
SiILP2992	9	10520726	10520941	1	12776387	12776598
SiILP1677	9	10601862	10602077	1	12862651	12862686
SiILP4514	9	10695411	10695626	1	13033414	13033629
SiILP1740	9	10766910	10767125	1	13085616	13085826
SiILP2526	9	11105563	11105778	1	13435720	13435867
SiILP2525	9	11107166	11107387	1	13437149	13437321
SiILP3883	9	11468235	11468454	1	13989291	13989496
SiILP4613	9	11470803	11471023	1	14003584	14003718
SiILP330	9	11509843	11510059	1	14073998	14074175
SiILP2313	9	11512893	11513108	1	14076740	14076947
SiILP121	9	11770877	11771096	1	14490795	14491013
SiILP223	9	11987296	11987515	1	14628015	14628195
SiILP3597	9	12237074	12237293	1	15017759	15017919
SiILP4362	9	12247233	12247454	1	15031779	15031942
SiILP3312	9	12567497	12567712	1	15646044	15646220
SiILP1751	9	12753270	12753492	1	15949499	15949699
SiILP1558	9	12753821	12754042	1	15950108	15950286
SiILP1513	9	12826033	12826248	1	16495089	16495297
SiILP1551	9	13394881	13395101	1	17177213	17177413
SiILP263	9	13624686	13624901	1	17537116	17537283
SiILP1499	9	13908818	13909033	1	17836854	17836972
SiILP4262	9	14029045	14029260	1	18008634	18008806
SiILP2087	9	14031500	14031719	1	18012004	18012164
SiILP1844	9	14381092	14381309	1	18384994	18385203
SiILP1082	9	14382114	14382333	1	18386330	18386469
SiILP1081	9	14383891	14384108	1	18388411	18388594
SiILP220	9	14760159	14760378	1	18891756	18891944
SiILP3929	9	14766987	14767206	1	18896466	18896683
SiILP691	9	14922954	14923175	1	19112984	19113213
SiILP3193	9	14923241	14923467	1	19113280	19113504
SiILP1579	9	15519087	15519302	1	19724242	19724459
SiILP1998	9	15707546	15707766	1	19841138	19841290
SiILP5060	9	15736025	15736246	1	19881736	19881913
SiILP3634	9	15860318	15860539	1	20019591	20019793
SiILP5070	9	16313024	16313243	1	20283758	20283931
SiILP3202	9	16313745	16313965	1	20284364	20284555
SiILP128	9	16314494	16314713	1	20285095	20285303
SiILP2277	9	16315516	16315739	1	20285979	20286151
SiILP1175	9	16520018	16520237	1	20516397	20516549
SiILP2738	9	16521501	16521722	1	20518132	20518275
SiILP2845	9	16693195	16693414	1	20819568	20819769
SiILP1272	9	16698289	16698514	1	20824700	20824900
SiILP1080	9	17176130	17176350	1	21550208	21550309
SiILP4820	9	17180941	17181160	1	21560182	21560305
SiILP3141	9	17921361	17921584	1	22405562	22405643
SiILP2145	9	18424310	18424525	1	23326215	23326422
SiILP4632	9	18646757	18646976	1	23940411	23940602
SiILP2418	9	18855423	18855642	1	24398913	24399074
SiILP762	9	19462912	19463133	1	25183609	25183827
SiILP4623	9	22226045	22226265	1	25647233	25647100
SiILP4065	9	21736849	21737071	1	26691941	26691749
SiILP5036	9	21736273	21736494	1	26697879	26697666
SiILP2038	9	21734734	21734951	1	26707906	26707717
SiILP1552	9	21654853	21655068	1	26984298	26984117
SiILP267	9	21518699	21518918	1	27262564	27262397
SiILP3324	9	21493929	21494145	1	27283190	27282975
SiILP174	9	21360848	21361068	1	27499379	27499175
SiILP1868	9	21228609	21228828	1	27997206	27997088
SiILP403	9	21226883	21227102	1	27999146	27998946
SiILP2276	9	20508702	20508919	1	30421831	30421623
SiILP2423	9	20507799	20508018	1	30422619	30422479
SiILP4520	9	20492250	20492469	1	30475372	30475188
SiILP3385	9	20486692	20486911	1	30479537	30479326
SiILP2561	9	20132966	20133185	1	31750155	31749980
SiILP3658	9	20131430	20131649	1	31751886	31751689
SiILP835	9	20088955	20089174	1	31996878	31996668
SiILP2651	9	35424638	35424856	1	48511943	48512106
SiILP2552	9	35441689	35441909	1	48521252	48521421
SiILP3444	9	35479879	35480098	1	48537865	48538081
SiILP4430	9	35494508	35494726	1	48620862	48621034
SiILP1590	9	35495292	35495515	1	48621637	48621826
SiILP4658	9	35882795	35883015	1	49299207	49299404
SiILP3614	9	36024197	36024416	1	49481671	49481846
SiILP1999	9	36221920	36222143	1	49673357	49673556
SiILP2585	9	36222981	36223201	1	49674513	49674726
SiILP1090	9	36407226	36407441	1	49806286	49806489
SiILP1289	9	36620074	36620296	1	50176115	50176309
SiILP1536	9	36664802	36665021	1	50258233	50258433
SiILP1865	9	36966447	36966664	1	50492283	50492495
SiILP4590	9	37274782	37275002	1	50784623	50784825
SiILP4720	9	37518136	37518355	1	50905983	50906188
SiILP501	9	38414539	38414758	1	51580312	51580146
SiILP1951	9	39455485	39455704	1	52254911	52255075
SiILP3844	9	39571869	39572088	1	52356322	52356511
SiILP2204	9	40111249	40111468	1	52874699	52874881
SiILP382	9	40428067	40428288	1	53255049	53255271
SiILP1947	9	40448856	40449071	1	53284836	53285022
SiILP3140	9	41084897	41085116	1	53883589	53883749
SiILP4268	9	41298714	41298933	1	54126137	54126344
SiILP3600	9	41406312	41406531	1	54240542	54240730
SiILP435	9	41408115	41408332	1	54242451	54242633
SiILP5055	9	42730338	42730559	1	55637237	55637421
SiILP4744	9	42795398	42795618	1	55668296	55668482
SiILP982	9	42795773	42795992	1	55668722	55668860
SiILP2274	9	42990789	42991005	1	55902849	55902992
SiILP3747	9	43166029	43166245	1	56115315	56115484
SiILP2660	9	43166805	43167021	1	56116118	56116318
SiILP1806	9	43423839	43424054	1	56428333	56428547
SiILP2023	9	43534729	43534950	1	56524712	56524928
SiILP3870	9	43029895	43030110	1	56859270	56859398
SiILP1344	9	43844542	43844758	1	56897811	56897959
SiILP2729	9	44207830	44208047	1	57370543	57370698
SiILP2241	9	44208074	44208293	1	57370793	57371008
SiILP164	9	44316468	44316689	1	57464414	57464604
SiILP4982	9	45216025	45216244	1	57594371	57594570
SiILP2440	9	45586017	45586232	1	57899312	57899517
SiILP2655	9	45634499	45634718	1	57977395	57977551
SiILP3610	9	45635369	45635589	1	57978460	57978656
SiILP2901	9	45896535	45896754	1	58290467	58290689
SiILP1213	9	45991463	45991678	1	58434472	58434648
SiILP1040	9	46255971	46256190	1	58828663	58828849
SiILP1939	9	46660084	46660303	1	59218690	59218845
SiILP61	9	46671834	46672053	1	59231013	59231223
SiILP3046	9	46672264	46672480	1	59231349	59231445
SiILP1658	9	46686958	46687177	1	59247737	59247896
SiILP2391	9	46748263	46748480	1	59283915	59284124
SiILP1891	9	46771302	46771521	1	59398744	59398958
SiILP3639	9	46850076	46850299	1	59489176	59489401
SiILP2710	9	46891460	46891676	1	59525514	59525685
SiILP3395	9	46918465	46918679	1	59605602	59605683
SiILP1333	9	47092094	47092310	1	59771414	59771557
SiILP603	9	47162801	47163021	1	59864883	59865035
SiILP1369	9	47219661	47219876	1	59928927	59929141
SiILP2541	9	47229666	47229885	1	59946962	59947126
SiILP4887	9	47239960	47240181	1	59960992	59961187
SiILP1556	9	47627098	47627317	1	60325252	60325422
SiILP1232	9	47630078	47630296	1	60329250	60329416
SiILP3124	9	47756168	47756383	1	60424330	60424541
SiILP1984	9	47995014	47995233	1	60616616	60616786
SiILP1746	9	48133135	48133355	1	60731470	60731695
SiILP4828	9	48230113	48230332	1	60851397	60851538
SiILP19	9	48255071	48255293	1	60871142	60871351
SiILP455	9	48342377	48342596	1	60957843	60958050
SiILP2867	9	48376045	48376264	1	61006599	61006818
SiILP994	9	48385321	48385536	1	61016779	61016992
SiILP3805	9	48387064	48387283	1	61021850	61021980
SiILP3750	9	48415182	48415401	1	61036736	61036897
SiILP3033	9	48513248	48513464	1	61115101	61115252
SiILP1842	9	48910523	48910742	1	61661220	61661421
SiILP74	9	49034045	49034266	1	61781433	61781635
SiILP1217	9	49091721	49091941	1	61840481	61840630
SiILP1969	9	49129971	49130190	1	61891114	61891310
SiILP557	9	49242672	49242888	1	62007449	62007662
SiILP4872	9	49268099	49268318	1	62037549	62037687
SiILP4140	9	49529644	49529862	1	62328491	62328656
SiILP3341	9	49808710	49808931	1	62685294	62685505
SiILP452	9	49895692	49895907	1	62809697	62809911
SiILP3432	9	50065881	50066100	1	63110471	63110666
SiILP113	9	50086573	50086793	1	63130992	63131184
SiILP44	9	50087099	50087321	1	63131521	63131745
SiILP1656	9	50591699	50591914	1	63321886	63321830
SiILP1515	9	50535095	50535310	1	63387420	63387249
SiILP999	9	50474747	50474966	1	63417563	63417347
SiILP3727	9	50447753	50447972	1	63452053	63451847
SiILP1016	9	50445240	50445454	1	63454775	63454625
SiILP237	9	50357315	50357534	1	63564614	63564490
SiILP1322	9	50309464	50309683	1	63623525	63623309
SiILP1203	9	50996059	50996277	1	64087388	64087503
SiILP1204	9	50998279	50998495	1	64089754	64089915
SiILP4156	9	51005600	51005819	1	64100964	64101183
SiILP3171	9	51006847	51007062	1	64102225	64102445
SiILP1902	9	51008806	51009027	1	64104126	64104326
SiILP3063	9	51054744	51054959	1	64169408	64169619
SiILP2208	9	51102550	51102771	1	64224644	64224799
SiILP3584	9	51600753	51600974	1	64797202	64797408
SiILP2252	9	51604770	51604991	1	64801093	64801251
SiILP3772	9	51636032	51636248	1	64845347	64845500
SiILP1460	9	51690224	51690440	1	64893840	64894027
SiILP1011	9	51867209	51867427	1	65042019	65042158
SiILP2884	9	51882879	51883097	1	65056040	65056215
SiILP4405	9	52103508	52103728	1	65274841	65275022
SiILP727	9	52237768	52237983	1	65376263	65376468
SiILP4576	9	52238406	52238625	1	65376938	65377134
SiILP3392	9	30282435	30282653	1	65459025	65459222
SiILP4625	9	52531108	52531324	1	65681419	65681627
SiILP3243	9	52826656	52826874	1	66008334	66008482
SiILP3729	9	52831266	52831488	1	66012747	66012964
SiILP2899	9	52968473	52968689	1	66196530	66196703
SiILP3070	9	52984205	52984424	1	66210207	66210354
SiILP3303	9	52986332	52986551	1	66212402	66212618
SiILP189	9	4800047	4800266	1	66340596	66340440
SiILP3642	9	53097541	53097756	1	66384323	66384517
SiILP1821	9	53098083	53098302	1	66384787	66384956
SiILP4189	9	53125731	53125952	1	66408554	66408733
SiILP920	9	53149760	53149980	1	66435095	66435267
SiILP1885	9	53150009	53150233	1	66435300	66435472
SiILP4546	9	53236404	53236619	1	66491878	66492018
SiILP3176	9	53580385	53580602	1	66844863	66845051
SiILP937	9	53586695	53586910	1	66854259	66854291
SiILP1387	9	53656264	53656483	1	66910020	66910237
SiILP3923	9	53657553	53657773	1	66911417	66911637
SiILP2700	9	54018532	54018751	1	67288276	67288111
SiILP3930	9	54162601	54162822	1	67455875	67455650
SiILP51	9	54212461	54212680	1	67538628	67538819
SiILP759	9	54657543	54657758	1	68164391	68164592
SiILP4861	9	54661227	54661446	1	68186848	68187065
SiILP1610	9	4215819	4216035	1	68243585	68243752
SiILP2596	9	54719237	54719456	1	68254244	68254431
SiILP2190	9	54813379	54813598	1	68362670	68362861
SiILP2453	9	54814723	54814944	1	68364057	68364193
SiILP201	9	54816109	54816328	1	68364561	68364778
SiILP4132	9	54818839	54819058	1	68370015	68370203
SiILP1334	9	54906575	54906796	1	68456321	68456546
SiILP1394	9	54907828	54908047	1	68457544	68457724
SiILP2226	9	54962263	54962485	1	68570709	68570870
SiILP3860	9	55013758	55013982	1	68651489	68651647
SiILP959	9	55016833	55017048	1	68655587	68655790
SiILP2121	9	55016933	55017155	1	68655688	68655865
SiILP4501	9	55231595	55231813	1	68887740	68887964
SiILP1088	9	55271165	55271384	1	68980158	68980378
SiILP2383	9	55275730	55275949	1	69005229	69005366
SiILP4545	9	55276279	55276500	1	69005774	69005974
SiILP1884	9	55298194	55298409	1	69034253	69034454
SiILP1871	9	55314816	55315035	1	69073226	69073431
SiILP1800	9	55346362	55346581	1	69094260	69094416
SiILP4497	9	55495057	55495272	1	69268277	69268487
SiILP2626	9	55659585	55659806	1	69539672	69539887
SiILP117	9	55742506	55742721	1	69640490	69640704
SiILP2920	9	55838517	55838736	1	69741470	69741688
SiILP2042	9	55959919	55960137	1	69890442	69890565
SiILP133	9	55961592	55961811	1	69891894	69892057
SiILP394	9	55969933	55970157	1	69895883	69896080
SiILP790	9	56271523	56271738	1	70232896	70233110
SiILP314	9	56273523	56273741	1	70234296	70234446
SiILP4679	9	56375524	56375743	1	70414798	70415016
SiILP4660	9	56418280	56418499	1	70447026	70447172
SiILP2624	9	56595984	56596201	1	70721655	70721438
SiILP1737	9	56764668	56764882	1	70993300	70993513
SiILP1986	9	56869962	56870187	1	71111210	71111425
SiILP2052	9	56872656	56872875	1	71114722	71114940
SiILP2321	9	56988897	56989119	1	71247373	71247565
SiILP3005	9	56989512	56989733	1	71248485	71248639
SiILP1319	9	57023488	57023707	1	71294530	71294753
SiILP1961	9	9115581	9115798	1	71542034	71542192
SiILP1265	9	57292365	57292582	1	71625235	71625445
SiILP2863	9	57302702	57302918	1	71634950	71635141
SiILP3628	9	57385264	57385480	1	71766485	71766686
SiILP1929	9	57424750	57424965	1	71808079	71808295
SiILP3978	9	57434309	57434529	1	71819289	71819512
SiILP227	9	57522053	57522273	1	71935481	71935692
SiILP2020	9	57537606	57537822	1	71957017	71957233
SiILP2231	9	57863625	57863844	1	72356883	72357099
SiILP3281	9	58221517	58221736	1	72731744	72731914
SiILP1779	9	58239905	58240124	1	72761456	72761659
[truncated: 41 more rows]
