# Supplementary material for: Development of 5123 Intron-Length Polymorphic Markers for Large-Scale Genotyping Applications in Foxtail Millet
Source: DNA Res. 2013 Oct 1;21(1):41–52. doi: 10.1093/dnares/dst039 (PMC3925393; doi:10.1093/dnares/dst039)
Supplement: Supplementary Data [file supp_dst039_dst039supp_table6.xls]

## Sheet: Table S6
Supplementary Table S6: Detailed results on ILP marker-based comparative mapping between foxtail millet and maize chromosomes.
Marker ID	Physical position in foxtail millet			Physical position in Zea mays				Foxtail Millet chromosomes	Zea mays (Zm) chromosomes (Chr)
	Chr	Start	End	Chr	Start	End			Chr 1	Chr 2	Chr 3	Chr 4	Chr 5	Chr 6	Chr 7	Chr 8	Chr 9	Chr 10
SiILP852	1	31723720	31723939	2	28141546	28141430		Chr1 (217)	0	2	3	85	117	3	1	3	2	1
SiILP2532	1	30763012	30763233	2	217640205	217640277		Chr2 (244)	5	65	8	1	3	4	143	2	11	2
SiILP252	1	38283875	38284094	3	38631817	38631926		Chr3 (225)	17	20	23	8	3	67	0	64	2	21
SiILP774	1	30725456	30725679	3	163072116	163071905		Chr4 (151)	5	4	5	9	17	42	1	4	64	0
SiILP2245	1	6444820	6445035	3	187368889	187368743		Chr5 (288)	3	9	146	5	4	8	7	101	3	2
SiILP2061	1	39034162	39034379	4	12044257	12044065		Chr6 (115)	37	3	4	36	6	10	3	1	0	15
SiILP255	1	17429851	17430071	4	53191993	53192115		Chr7 (162)	4	64	11	11	7	9	2	2	2	50
SiILP2229	1	26980938	26981157	4	113855457	113855586		Chr8 (76)	2	25	4	34	2	1	3	2	1	2
SiILP1132	1	26982949	26983167	4	113858498	113858660		Chr9 (389)	221	8	2	4	73	8	1	6	60	6
SiILP4904	1	40847557	40847779	4	115017523	115017712		Total (1867)	294	200	206	193	232	152	161	185	145	99
SiILP1775	1	27452670	27452889	4	116443433	116443632		* Chromosomes displaying higher synteny are highlighted in yellow
SiILP1931	1	27688675	27688891	4	118699762	118699577
SiILP45	1	27829938	27830157	4	119703494	119703293
SiILP3814	1	28020440	28020657	4	120888641	120888752
SiILP64	1	28277671	28277890	4	122873490	122873669
SiILP763	1	28338756	28338975	4	123331996	123332199
SiILP2511	1	28631818	28632035	4	125351501	125351287
SiILP4368	1	28884145	28884362	4	126344184	126344350
SiILP2336	1	29339777	29339992	4	127854390	127854587
SiILP1908	1	29604032	29604247	4	130027536	130027746
SiILP4582	1	29802251	29802472	4	131252559	131252767
SiILP1839	1	29850728	29850946	4	131771726	131771944
SiILP2	1	30051434	30051653	4	133105049	133105211
SiILP351	1	30246881	30247105	4	134016453	134016571
SiILP2185	1	30797147	30797364	4	138156585	138156741
SiILP258	1	30797654	30797872	4	138157727	138157844
SiILP3320	1	32384052	32384271	4	145818030	145818104
SiILP2757	1	32385080	32385299	4	145819913	145820041
SiILP3498	1	32399728	32399947	4	146059470	146059631
SiILP2671	1	32759479	32759698	4	149168872	149169044
SiILP2002	1	34117796	34118013	4	154380774	154380622
SiILP2228	1	34554601	34554821	4	155834582	155834789
SiILP3719	1	34555984	34556203	4	155835936	155836147
SiILP1221	1	35358470	35358690	4	158140759	158140962
SiILP2279	1	35654836	35655055	4	159200069	159200274
SiILP3270	1	35807149	35807364	4	159756344	159756543
SiILP70	1	35819745	35819964	4	159865083	159865245
SiILP5062	1	35822972	35823188	4	159868531	159868683
SiILP1137	1	36746152	36746371	4	163392227	163392067
SiILP2253	1	36744128	36744347	4	163395374	163395188
SiILP4053	1	36898394	36898619	4	165639540	165639760
SiILP3731	1	36905458	36905674	4	165661187	165661365
SiILP572	1	37331674	37331890	4	167188506	167188724
SiILP186	1	37389711	37389930	4	167192568	167192730
SiILP2855	1	41948178	41948395	4	168990548	168990414
SiILP2622	1	41710770	41710990	4	170009144	170008928
SiILP2555	1	41693734	41693952	4	170227386	170227234
SiILP1202	1	41692388	41692603	4	170229616	170229540
SiILP96	1	41497933	41498156	4	170979799	170979595
SiILP1594	1	41319587	41319807	4	171547001	171547190
SiILP3399	1	40639182	40639401	4	173373896	173373813
SiILP225	1	40261589	40261808	4	174597182	174596998
SiILP4446	1	40260430	40260649	4	174598330	174598178
SiILP3895	1	40223398	40223616	4	174767412	174767247
SiILP344	1	40223097	40223314	4	174767697	174767508
SiILP2984	1	39948694	39948914	4	175736053	175735839
SiILP3424	1	39941927	39942146	4	175743043	175742877
SiILP269	1	39940344	39940564	4	175743827	175743607
SiILP3803	1	39827237	39827455	4	176348565	176348454
SiILP5030	1	39273484	39273707	4	177652332	177652124
SiILP3529	1	39272361	39272582	4	177653598	177653376
SiILP3162	1	38386915	38387139	4	180632404	180632241
SiILP2718	1	38118920	38119142	4	181773526	181773374
SiILP2717	1	38115782	38116003	4	181782338	181782159
SiILP1699	1	11895002	11895221	4	220092266	220092472
SiILP2597	1	10627540	10627756	4	221071432	221071313
SiILP2702	1	11145916	11146135	4	221523347	221523152
SiILP139	1	814831	815049	4	222827256	222827043
SiILP5056	1	677454	677673	4	224038705	224038533
SiILP3268	1	3300847	3301069	4	229971082	229970866
SiILP2894	1	3298289	3298505	4	229975060	229974853
SiILP1772	1	282963	283184	4	230193540	230193373
SiILP1116	1	3108506	3108725	4	230591535	230591325
SiILP1114	1	4532103	4532323	4	233000439	233000583
SiILP823	1	4764541	4764761	4	233222219	233222394
SiILP2170	1	5203485	5203700	4	234191201	234191413
SiILP4121	1	6024262	6024480	4	234908200	234908045
SiILP3700	1	6331068	6331287	4	235444830	235445010
SiILP1540	1	6477640	6477857	4	235726204	235726411
SiILP4906	1	6832552	6832774	4	236370071	236370278
SiILP1051	1	6834475	6834694	4	236372479	236372639
SiILP4486	1	6881829	6882055	4	236386212	236386382
SiILP119	1	7144731	7144953	4	236890776	236890935
SiILP4667	1	7286076	7286295	4	237032058	237032236
SiILP2463	1	7361485	7361703	4	237264601	237264795
SiILP1281	1	7844596	7844814	4	237508912	237509064
SiILP1733	1	9610670	9610889	4	238056343	238056175
SiILP1957	1	9169793	9170012	4	238435229	238435099
SiILP669	1	8683573	8683792	4	239077129	239076900
SiILP3031	1	8546886	8547103	4	239207809	239207690
SiILP3107	1	37587362	37587581	5	49666500	49666636
SiILP4470	1	122692	122911	5	66427905	66428011
SiILP1720	1	122891	123115	5	66428099	66428177
SiILP834	1	158448	158667	5	66831813	66831901
SiILP833	1	159231	159450	5	66832466	66832655
SiILP507	1	354332	354551	5	67670205	67670422
SiILP2457	1	10236147	10236367	5	69314946	69315160
SiILP1593	1	1245830	1246049	5	70689352	70689160
SiILP4565	1	9692097	9692316	5	70768887	70768715
SiILP2348	1	9616220	9616439	5	70885013	70884813
SiILP439	1	9366180	9366399	5	71697782	71697570
SiILP2866	1	9259850	9260073	5	71847486	71847273
SiILP746	1	8647284	8647499	5	74453041	74452978
SiILP1404	1	8549727	8549948	5	74622509	74622290
SiILP2621	1	8273212	8273431	5	76940595	76940385
SiILP731	1	8272854	8273076	5	76941329	76941163
SiILP4783	1	7945935	7946156	5	78917422	78917208
SiILP3155	1	7620320	7620539	5	80972052	80971839
SiILP4487	1	6879665	6879881	5	83402175	83402123
SiILP4899	1	6743399	6743618	5	84102692	84102641
SiILP3809	1	6743038	6743259	5	84103158	84103015
SiILP2564	1	6712410	6712631	5	84797519	84797372
SiILP1628	1	6453883	6454107	5	86073131	86072981
SiILP1629	1	6452659	6452878	5	86074364	86074253
SiILP664	1	6430786	6431002	5	86220864	86220698
SiILP3216	1	4540048	4540270	5	116869120	116869306
SiILP3206	1	4540344	4540563	5	116869390	116869557
SiILP4952	1	4655374	4655594	5	118672905	118673065
SiILP4413	1	4967235	4967454	5	123634627	123634754
SiILP836	1	19783868	19784088	5	126236438	126236633
SiILP3173	1	12388540	12388755	5	130362584	130362368
SiILP1647	1	12253054	12253269	5	131177671	131177872
SiILP4672	1	1105510	1105729	5	141173559	141173393
SiILP1959	1	2062523	2062746	5	145868076	145868226
SiILP1960	1	2063812	2064031	5	145869211	145869404
SiILP1010	1	2072931	2073149	5	146842818	146842985
SiILP777	1	2074572	2074791	5	146844976	146845187
SiILP3311	1	286222	286441	5	155531507	155531413
SiILP1430	1	3917499	3917720	5	157284760	157284938
SiILP3800	1	4198576	4198796	5	158609071	158609241
SiILP2152	1	4198646	4198865	5	158609095	158609262
SiILP251	1	22042796	22043017	5	159114034	159114216
SiILP750	1	21589844	21590063	5	159453556	159453703
SiILP280	1	23002049	23002268	5	161478102	161478307
SiILP3026	1	23630972	23631190	5	161882597	161882804
SiILP3707	1	23860930	23861149	5	162766892	162767122
SiILP2714	1	24413186	24413407	5	165082707	165082531
SiILP1903	1	25066347	25066565	5	166329995	166329791
SiILP4223	1	25064903	25065122	5	166331731	166331550
SiILP3412	1	25563195	25563417	5	167941287	167941470
SiILP3552	1	26065851	26066072	5	169225388	169225568
SiILP4275	1	26589477	26589698	5	170071733	170071914
SiILP1873	1	27484472	27484693	5	172936535	172936320
SiILP2514	1	27575815	27576034	5	173385413	173385617
SiILP5029	1	27719370	27719589	5	174295599	174295396
SiILP4737	1	27708912	27709131	5	174304765	174304585
SiILP2027	1	28008250	28008469	5	174673859	174674034
SiILP1054	1	28339551	28339770	5	175620305	175620484
SiILP3446	1	39986771	39986986	5	179757459	179757239
SiILP4113	1	29801261	29801480	5	180736963	180737128
SiILP4793	1	29974590	29974809	5	181212443	181212648
SiILP583	1	29998679	29998901	5	181385343	181385542
SiILP1600	1	30194925	30195147	5	182126782	182126935
SiILP1194	1	30736716	30736937	5	184085916	184086125
SiILP3355	1	32003735	32003955	5	187022099	187022262
SiILP4743	1	32286488	32286706	5	188463194	188463055
SiILP4346	1	32698415	32698634	5	189213473	189213317
SiILP3093	1	33173870	33174084	5	191069790	191069950
SiILP1660	1	33304547	33304770	5	191770234	191770411
SiILP4979	1	34214500	34214715	5	194259426	194259646
SiILP402	1	34238465	34238682	5	194340558	194340738
SiILP3968	1	34377177	34377394	5	195446595	195446404
SiILP2996	1	35051564	35051783	5	198575772	198575930
SiILP4725	1	35054176	35054395	5	198577539	198577685
SiILP3992	1	35465024	35465242	5	199762165	199762368
SiILP2022	1	35810997	35811216	5	200778472	200778661
SiILP4036	1	35819002	35819223	5	200823097	200823288
SiILP5032	1	36304891	36305108	5	202812110	202812277
SiILP4209	1	36306576	36306794	5	202814214	202814394
SiILP2900	1	36366707	36366926	5	203224135	203224267
SiILP155	1	36585858	36586077	5	203819250	203819389
SiILP4290	1	36615518	36615734	5	203936622	203936836
SiILP2006	1	37087581	37087800	5	204805455	204805332
SiILP2426	1	37381897	37382112	5	205338926	205339104
SiILP2425	1	37384287	37384506	5	205342430	205342651
SiILP537	1	37529013	37529233	5	205578684	205578880
SiILP4135	1	37547311	37547532	5	205714668	205714882
SiILP5066	1	37551153	37551372	5	205718855	205718989
SiILP257	1	37656051	37656270	5	206014684	206014861
SiILP916	1	37665000	37665221	5	206027020	206027225
SiILP4	1	37715381	37715600	5	206075629	206075845
SiILP2998	1	37820894	37821113	5	206629011	206628855
SiILP3697	1	38033873	38034096	5	207173374	207173537
SiILP1837	1	38870797	38871017	5	209681584	209681799
SiILP4190	1	39057983	39058202	5	210023057	210023194
SiILP1292	1	39096667	39096885	5	210146806	210146971
SiILP4158	1	39647104	39647324	5	211903812	211903985
SiILP4769	1	39739003	39739220	5	212097466	212097619
SiILP4011	1	39825222	39825443	5	212242156	212242369
SiILP1807	1	39826567	39826786	5	212244645	212244812
SiILP3445	1	39984073	39984294	5	212516797	212517014
SiILP3380	1	39996600	39996819	5	212547033	212547233
SiILP1456	1	40079937	40080156	5	212760024	212760181
SiILP4418	1	40134466	40134683	5	213030431	213030288
SiILP1049	1	40367272	40367492	5	213548783	213548948
SiILP1770	1	40518254	40518473	5	213907804	213908004
SiILP4351	1	40563586	40563806	5	214073795	214073961
SiILP3421	1	41132243	41132462	5	215291033	215291234
SiILP546	1	41323554	41323776	5	215658513	215658699
SiILP2283	1	41446931	41447150	5	215829429	215829643
SiILP2877	1	41451544	41451766	5	215833653	215833774
SiILP2422	1	41517929	41518145	5	215966088	215966212
SiILP277	1	41518662	41518881	5	215966788	215966935
SiILP730	1	41823517	41823739	5	216554710	216554877
SiILP4605	1	41934310	41934531	5	216699540	216699684
SiILP2140	1	42054677	42054896	5	217601453	217601641
SiILP2261	1	42060346	42060565	5	217627695	217627806
SiILP3044	1	31608275	31608495	6	75517185	75517404
SiILP4259	1	229490	229705	6	131832307	131832166
SiILP2964	1	21573201	21573416	6	161984200	161984122
SiILP3430	1	39966072	39966296	7	144131387	144131598
SiILP4029	1	6882670	6882889	8	104858258	104858095
SiILP3535	1	3749691	3749907	8	139015075	139015282
SiILP5072	1	37645310	37645527	8	170763426	170763211
SiILP2201	1	41835370	41835592	9	100439954	100439846
SiILP16	1	112478	112697	9	156593505	156593294
SiILP1655	1	25769957	25770176	10	308231	308067
SiILP489	2	49103455	49103671	1	43761537	43761402
SiILP3730	2	23217030	23217249	1	144813312	144813390
SiILP3491	2	5050115	5050331	1	234000977	234001121
SiILP292	2	45708169	45708388	1	242212440	242212649
SiILP2695	2	40789137	40789355	1	260462301	260462456
SiILP1721	2	39677844	39678064	2	10386808	10386993
SiILP1003	2	5064022	5064238	2	19834118	19834329
SiILP3622	2	20881910	20882129	2	149520967	149520754
SiILP4924	2	20806454	20806678	2	154605008	154605217
SiILP2273	2	20808598	20808816	2	154609333	154609547
SiILP3146	2	24019481	24019698	2	155955620	155955444
SiILP3195	2	10662722	10662940	2	156944209	156944407
SiILP1365	2	10744480	10744699	2	157213521	157213609
SiILP2709	2	11060143	11060362	2	157608027	157608127
SiILP2460	2	11249432	11249653	2	157630261	157630479
SiILP2943	2	15414978	15415197	2	165609672	165609442
SiILP449	2	15409874	15410094	2	165616869	165616705
SiILP82	2	15032187	15032406	2	166445923	166445728
SiILP1326	2	14611417	14611633	2	167327807	167327631
SiILP3961	2	8780869	8781090	2	170490852	170491020
SiILP2749	2	25699771	25699994	2	174478322	174478514
SiILP159	2	28095144	28095364	2	176646743	176646885
SiILP2302	2	30388200	30388422	2	181731953	181731734
SiILP4606	2	31462653	31462872	2	182865628	182865844
SiILP2978	2	31466864	31467086	2	182872909	182873049
SiILP2054	2	32046953	32047172	2	184128484	184128690
SiILP1899	2	32048683	32048906	2	184130752	184130901
SiILP1164	2	32967715	32967932	2	185218094	185217946
SiILP1645	2	32967381	32967600	2	185218455	185218244
SiILP5087	2	33155787	33156002	2	186118622	186118835
SiILP1060	2	33923368	33923585	2	187381729	187381508
SiILP3779	2	35714084	35714303	2	189968065	189968279
SiILP1157	2	37222087	37222305	2	193417334	193417519
SiILP165	2	37618272	37618491	2	194038677	194038890
SiILP5102	2	37619398	37619617	2	194040561	194040764
SiILP3082	2	38215568	38215785	2	195661795	195661976
SiILP2047	2	38413437	38413656	2	195922359	195922462
SiILP3061	2	38595572	38595790	2	196360570	196360779
SiILP3178	2	39482111	39482329	2	197759500	197759687
SiILP2439	2	39514793	39515013	2	197816100	197816299
SiILP1747	2	39718645	39718861	2	198030235	198030278
SiILP2607	2	40005733	40005948	2	198653603	198653819
SiILP4395	2	28996359	28996574	2	199289023	199288978
SiILP3160	2	40375213	40375432	2	199293212	199293053
SiILP3014	2	40713835	40714054	2	199893306	199893432
SiILP548	2	40808034	40808249	2	200416215	200416421
SiILP5063	2	41357540	41357756	2	202276068	202276270
SiILP2921	2	42027032	42027251	2	203714260	203714455
SiILP3116	2	42032205	42032421	2	203722751	203722916
SiILP3678	2	43169853	43170072	2	204924469	204924658
SiILP1423	2	43950635	43950853	2	206493668	206493518
SiILP2488	2	44094058	44094281	2	206856216	206856341
SiILP3167	2	44130279	44130498	2	207034169	207034352
SiILP4331	2	44439448	44439669	2	208197832	208198033
SiILP5006	2	44507979	44508198	2	208225687	208225848
SiILP4476	2	44865738	44865958	2	209252983	209253131
SiILP859	2	45075434	45075652	2	209589111	209589280
SiILP356	2	45627515	45627733	2	211397877	211398082
SiILP4789	2	45972395	45972614	2	212182881	212183066
SiILP1703	2	46642495	46642710	2	213167120	213166950
SiILP1190	2	46822775	46822999	2	213586184	213586403
SiILP1454	2	47125160	47125379	2	214296033	214296203
SiILP3806	2	47799804	47800026	2	216430875	216430711
SiILP708	2	47798866	47799087	2	216432204	216432032
SiILP424	2	48144227	48144447	2	216685559	216685740
SiILP2055	2	48985484	48985709	2	218036022	218036243
SiILP4633	2	49007533	49007748	2	218115975	218116187
SiILP2828	2	3582472	3582687	2	233798111	233797974
SiILP2547	2	82953	83174	2	235379511	235379624
SiILP1184	2	590005	590220	2	236047073	236047247
SiILP3849	2	40645967	40646190	3	3719817	3720006
SiILP4193	2	16120322	16120541	3	9037142	9036950
SiILP2935	2	21244269	21244488	3	16318585	16318460
SiILP612	2	725386	725602	3	20145518	20145685
SiILP5021	2	27319069	27319288	3	82058825	82058713
SiILP3223	2	23815575	23815791	3	213544253	213544291
SiILP3462	2	15607901	15608117	3	226576107	226576268
SiILP3200	2	47677919	47678137	3	231002980	231002849
SiILP4375	2	15360010	15360228	4	193894416	193894605
SiILP4273	2	32940640	32940855	5	68883683	68883541
SiILP1294	2	22731670	22731888	5	191083026	191082924
SiILP1665	2	35599444	35599661	5	214378471	214378583
SiILP4037	2	726668	726884	6	77278473	77278262
SiILP3820	2	16163058	16163277	6	87280897	87281097
SiILP1790	2	37508051	37508269	6	136267520	136267370
SiILP886	2	37504843	37505062	6	136287528	136287356
SiILP3460	2	2477036	2477257	7	5074043	5074238
SiILP2509	2	2478025	2478246	7	5075253	5075434
SiILP2196	2	2484727	2484948	7	5098266	5098480
SiILP1486	2	3472233	3472452	7	7456759	7456917
SiILP4301	2	3472612	3472831	7	7457117	7457294
SiILP2740	2	3583785	3584004	7	8054962	8055141
SiILP5120	2	3710269	3710490	7	8306707	8306863
SiILP3488	2	3710964	3711183	7	8307395	8307560
SiILP5043	2	3711064	3711279	7	8307442	8307659
SiILP3652	2	3770410	3770629	7	8572634	8572815
SiILP561	2	5167739	5167962	7	13401391	13401597
SiILP1944	2	5168521	5168744	7	13402343	13402501
SiILP4864	2	5390257	5390476	7	13611410	13611628
SiILP3607	2	5512598	5512817	7	13837388	13837561
SiILP3872	2	5535268	5535484	7	13848689	13848839
SiILP410	2	5764091	5764306	7	14607497	14607702
SiILP3987	2	6469034	6469250	7	16995966	16996175
SiILP523	2	6469317	6469540	7	16996263	16996461
SiILP1282	2	6541410	6541629	7	17477213	17477417
SiILP4482	2	6541724	6541941	7	17477547	17477695
SiILP2091	2	8317872	8318090	7	22156453	22156597
SiILP158	2	8676485	8676704	7	24227053	24227264
SiILP4646	2	9657158	9657378	7	27979578	27979801
SiILP2434	2	10264921	10265138	7	30670212	30670435
SiILP4508	2	10273001	10273222	7	30674178	30674389
SiILP3841	2	10614101	10614319	7	33227690	33227847
SiILP1880	2	10791388	10791607	7	34177726	34177940
SiILP3359	2	10792329	10792548	7	34178576	34178802
SiILP2086	2	11424723	11424939	7	36524624	36524814
SiILP1485	2	11733882	11734101	7	37834467	37834604
SiILP1484	2	11737017	11737235	7	37844538	37844748
SiILP1479	2	13881572	13881791	7	41332366	41332534
SiILP1804	2	14698494	14698717	7	45147179	45147338
SiILP3890	2	15062437	15062656	7	46332861	46333064
SiILP1881	2	16816521	16816741	7	50501803	50501641
SiILP1597	2	23431082	23431301	7	78793799	78793637
SiILP3759	2	24316719	24316939	7	78905186	78905350
SiILP1201	2	25422132	25422356	7	84547023	84546840
SiILP2282	2	26200023	26200241	7	86434667	86434865
SiILP2915	2	26631184	26631403	7	88124759	88124888
SiILP1780	2	26851412	26851631	7	89433999	89434183
SiILP3519	2	27558290	27558511	7	94024706	94024928
SiILP1238	2	27955212	27955433	7	95539769	95539938
SiILP2287	2	28118368	28118587	7	97890750	97890965
SiILP4493	2	28887707	28887930	7	103507240	103507459
SiILP4019	2	29246032	29246251	7	106120150	106120362
SiILP682	2	29387824	29388043	7	106998046	106998222
SiILP3788	2	30418739	30418958	7	111663052	111663196
SiILP3062	2	30418950	30419166	7	111663278	111663406
SiILP3058	2	30947928	30948145	7	116376853	116377002
SiILP4971	2	31082772	31082987	7	117522664	117522875
SiILP2804	2	31164198	31164419	7	117706906	117707114
SiILP2247	2	31787895	31788110	7	120557965	120558168
SiILP4201	2	31793023	31793245	7	120564998	120565164
SiILP4696	2	31920565	31920782	7	121185880	121186032
SiILP2408	2	32042907	32043128	7	121405369	121405539
SiILP1043	2	32306734	32306953	7	122346363	122346540
SiILP793	2	32777280	32777496	7	124216073	124216291
SiILP2589	2	33922033	33922252	7	127860995	127861208
SiILP4645	2	33922902	33923121	7	127861856	127862078
SiILP1150	2	34783057	34783271	7	130880773	130880984
SiILP4807	2	35256256	35256475	7	132065709	132065862
SiILP688	2	36092696	36092914	7	134126487	134126662
SiILP1027	2	36459125	36459344	7	137458735	137458569
SiILP2123	2	36458165	36458384	7	137459416	137459280
SiILP4785	2	37218261	37218476	7	139355996	139356208
SiILP1156	2	37222852	37223069	7	139360532	139360747
SiILP2077	2	37367234	37367453	7	140574160	140573942
SiILP2078	2	37364873	37365092	7	140576125	140575926
SiILP2450	2	38023835	38024052	7	142383042	142383194
SiILP1418	2	38267870	38268089	7	143192618	143192821
SiILP2239	2	38355567	38355786	7	143410739	143410954
SiILP4970	2	38409392	38409614	7	143519499	143519703
SiILP469	2	38418342	38418560	7	143632167	143632338
SiILP1663	2	38425705	38425927	7	143695113	143695323
SiILP4383	2	40268346	40268565	7	144249609	144249391
SiILP4256	2	40266671	40266890	7	144251280	144251126
SiILP1151	2	40017392	40017612	7	144986804	144986607
SiILP407	2	39993345	39993564	7	145152606	145152388
SiILP4616	2	39812139	39812359	7	145680712	145680493
SiILP2928	2	39811554	39811773	7	145681267	145681095
SiILP2929	2	39809451	39809672	7	145683106	145682996
SiILP2818	2	39775255	39775475	7	145767957	145767810
SiILP366	2	39486554	39486772	7	146488700	146488485
SiILP29	2	39486385	39486604	7	146488870	146488676
SiILP760	2	39276037	39276256	7	147059644	147059482
SiILP4791	2	40380311	40380530	7	148182316	148182506
SiILP923	2	40645310	40645529	7	149170142	149170311
SiILP2604	2	40646750	40646972	7	149171604	149171754
SiILP3053	2	40646941	40647160	7	149172218	149172414
SiILP2605	2	40648085	40648305	7	149173372	149173443
SiILP375	2	40788994	40789213	7	149713803	149713957
SiILP3429	2	40806583	40806799	7	149760026	149760198
SiILP1356	2	3817291	3817506	7	149979628	149979838
SiILP1291	2	40896165	40896384	7	150009596	150009819
SiILP3855	2	41051105	41051324	7	150296332	150296522
SiILP1539	2	41081096	41081315	7	150661214	150661416
SiILP3725	2	41084360	41084583	7	150661738	150661957
SiILP2666	2	41323480	41323699	7	151511505	151511697
SiILP726	2	41336041	41336260	7	151725520	151725725
SiILP1302	2	42006842	42007059	7	153822273	153822446
SiILP5115	2	42634104	42634320	7	155780377	155780576
SiILP1924	2	42963374	42963594	7	156502076	156502292
SiILP3293	2	43078839	43079056	7	156740085	156739876
SiILP3212	2	43191479	43191698	7	157203746	157203926
SiILP2865	2	43192678	43192897	7	157205495	157205711
SiILP2186	2	43201823	43202038	7	157280956	157281115
SiILP4084	2	43350095	43350311	7	157756201	157756409
SiILP2296	2	43571011	43571226	7	158460639	158460785
SiILP39	2	43924518	43924740	7	159778853	159778714
SiILP739	2	43922958	43923178	7	159780950	159780759
SiILP4902	2	43986052	43986271	7	159895302	159895439
SiILP741	2	23985533	23985752	7	160026841	160026676
SiILP742	2	44017622	44017842	7	160026950	160027098
SiILP3762	2	44018174	44018393	7	160027876	160028092
SiILP3789	2	44018191	44018410	7	160027893	160028109
SiILP3578	2	23984569	23984786	7	160028022	160027828
SiILP4133	2	44080846	44081065	7	160144581	160144764
SiILP1129	2	44130868	44131088	7	160285532	160285745
SiILP1130	2	44133518	44133737	7	160288633	160288820
SiILP4537	2	44375048	44375267	7	161292466	161292681
SiILP2058	2	44902223	44902441	7	163002868	163002984
SiILP134	2	45214612	45214828	7	164075420	164075624
SiILP2977	2	45627055	45627274	7	165536561	165536745
SiILP2927	2	45657061	45657280	7	165682524	165682674
SiILP2803	2	46140314	46140531	7	167100536	167100322
SiILP3032	2	46218173	46218389	7	167147984	167148198
SiILP2233	2	46423129	46423348	7	167840641	167840852
SiILP1170	2	46476711	46476932	7	167936249	167936418
SiILP3766	2	46791118	46791336	7	169206090	169205894
SiILP2373	2	46838586	46838801	7	169268419	169268539
SiILP4874	2	47157766	47157984	7	170550801	170550970
SiILP32	2	47159801	47160025	7	170553277	170553434
SiILP2003	2	47200470	47200686	7	170621021	170621236
SiILP3254	2	47342630	47342849	7	170958758	170958957
SiILP4081	2	47461066	47461286	7	171234871	171235059
SiILP1636	2	47821359	47821579	7	172580104	172579904
SiILP4977	2	47821154	47821369	7	172580315	172580111
SiILP3749	2	48802419	48802638	7	174225447	174225611
SiILP1505	2	48874698	48874917	7	174359477	174359654
SiILP2164	2	48874872	48875094	7	174359750	174359900
SiILP2136	2	48875542	48875761	7	174360349	174360567
SiILP3464	2	38597161	38597380	7	175832818	175832651
SiILP2932	2	38107539	38107755	8	124807394	124807222
SiILP3925	2	28052629	28052851	8	137974795	137974600
SiILP944	2	37095577	37095798	9	16119613	16119393
SiILP4067	2	21709611	21709835	9	24144577	24144336
SiILP4676	2	21709216	21709436	9	24144976	24144823
SiILP2961	2	21706585	21706806	9	24147277	24147077
SiILP5110	2	30701237	30701456	9	27010240	27010070
SiILP3581	2	43349074	43349291	9	105276286	105276123
SiILP592	2	42247159	42247380	9	136076140	136075920
SiILP1526	2	42246491	42246710	9	136076816	136076626
SiILP3579	2	7332084	7332304	9	138904563	138904415
SiILP2523	2	34732602	34732825	9	145685115	145684930
SiILP4560	2	3069394	3069613	9	153545998	153545800
SiILP2491	2	17373305	17373524	10	125114070	125114255
SiILP4518	2	46873107	46873328	10	147185382	147185247
SiILP301	3	35481036	35481255	1	125076503	125076611
SiILP4221	3	42359253	42359472	1	150709345	150709131
SiILP845	3	42194873	42195088	1	151260636	151260426
SiILP2289	3	47189877	47190099	1	162419547	162419754
SiILP2896	3	47230568	47230786	1	162593533	162593657
SiILP187	3	47409613	47409832	1	164492772	164492950
SiILP2843	3	24859629	24859851	1	170671284	170671492
SiILP294	3	48456158	48456381	1	171494109	171494256
SiILP296	3	2129972	2130191	1	176841317	176841094
SiILP3571	3	49788923	49789140	1	177029626	177029448
SiILP3506	3	49786800	49787019	1	177031971	177031865
SiILP1707	3	7244027	7244245	1	179641987	179642119
SiILP3447	3	50348726	50348945	1	179989861	179990039
SiILP1898	3	460182	460401	1	198221913	198221759
SiILP2487	3	49665510	49665725	1	274497542	274497383
SiILP811	3	9045380	9045597	1	276984460	276984565
SiILP1208	3	8452498	8452716	1	292663436	292663623
SiILP3507	3	501234	501458	2	724939	725098
SiILP1317	3	823688	823907	2	1559265	1559481
SiILP2572	3	943773	943989	2	1826901	1826979
SiILP1571	3	1011993	1012212	2	1929025	1929180
SiILP3092	3	1030740	1030963	2	2046327	2046545
SiILP120	3	1204040	1204257	2	2364190	2364403
SiILP3716	3	1910984	1911205	2	2786779	2786568
SiILP3793	3	1880559	1880775	2	2809013	2808812
SiILP1276	3	1818677	1818896	2	3068877	3068705
SiILP2663	3	1805049	1805268	2	3086222	3086040
SiILP2662	3	1802420	1802635	2	3088797	3088661
SiILP4738	3	1525995	1526214	2	3804663	3804466
SiILP1216	3	1519422	1519642	2	3861165	3861000
SiILP318	3	2035153	2035372	2	4635055	4634845
SiILP3799	3	5547394	5547610	2	7306685	7306791
SiILP161	3	983075	983296	2	8294354	8294512
SiILP2454	3	300200	300417	2	24614346	24614529
SiILP3545	3	3729882	3730101	2	210052121	210052243
SiILP4097	3	452519	452739	2	212806542	212806386
SiILP2216	3	2408109	2408333	2	217635692	217635914
SiILP4170	3	3824975	3825196	3	5765751	5765927
SiILP1227	3	49178877	49179096	3	87785252	87785034
SiILP1374	3	50147433	50147651	3	91357339	91357440
SiILP545	3	50492607	50492827	3	93419742	93419955
SiILP4553	3	50493574	50493790	3	93420555	93420742
SiILP1722	3	50594074	50594291	3	94797871	94798047
SiILP581	3	50614337	50614556	3	95270880	95270671
SiILP798	3	50613078	50613297	3	95272358	95272161
SiILP1378	3	50624940	50625161	3	95866935	95866725
SiILP1428	3	5722011	5722232	3	99239578	99239402
SiILP2280	3	33675903	33676118	3	110670253	110670052
SiILP2001	3	34834169	34834394	3	111569035	111568813
SiILP206	3	48673304	48673520	3	121622391	121622605
SiILP1785	3	44471642	44471861	3	133175993	133176157
SiILP1340	3	45085741	45085960	3	134286203	134286366
SiILP192	3	6322227	6322446	3	136323107	136322993
SiILP3592	3	11084274	11084494	3	151707770	151707614
SiILP636	3	5778881	5779100	3	215528286	215528477
SiILP2489	3	5779593	5779808	3	215531285	215531486
SiILP921	3	5779775	5779994	3	215531464	215531673
SiILP4656	3	5780180	5780399	3	215531870	215532084
SiILP1967	3	5797777	5797997	3	215661664	215661807
SiILP197	3	20912183	20912402	3	229421186	229421044
SiILP1504	3	5345195	5345410	4	14811302	14811263
SiILP566	3	6231750	6231967	4	25328500	25328567
SiILP282	3	21080647	21080866	4	26172602	26172395
SiILP1308	3	11043246	11043465	4	54544920	54544749
SiILP2994	3	49808307	49808527	4	165689681	165689478
SiILP1932	3	34218407	34218626	4	215240444	215240365
SiILP433	3	11851141	11851360	4	217094810	217094596
SiILP1235	3	4471465	4471684	4	235763536	235763627
SiILP4057	3	5450849	5451072	5	9864401	9864302
SiILP4577	3	2128554	2128776	5	15548364	15548442
SiILP2366	3	6730394	6730609	5	36598318	36598531
SiILP1361	3	3130312	3130534	6	24552208	24551987
SiILP3211	3	2834163	2834380	6	27903574	27903363
SiILP4240	3	3992954	3993170	6	35595779	35595909
SiILP377	3	3993642	3993859	6	35596423	35596471
SiILP1568	3	4424310	4424531	6	42076102	42075949
SiILP2885	3	2233989	2234210	6	47530116	47529896
SiILP1510	3	4955279	4955498	6	110386390	110386463
SiILP553	3	4663286	4663505	6	131456268	131456131
SiILP1466	3	7635353	7635572	6	132127644	132127460
SiILP1858	3	5101269	5101490	6	132827027	132826827
SiILP4920	3	5189315	5189538	6	133208422	133208615
SiILP1828	3	25240004	25240220	6	140161641	140161822
SiILP1345	3	25298311	25298530	6	140407530	140407664
SiILP2484	3	25300084	25300305	6	140409169	140409348
SiILP4790	3	26510108	26510327	6	141798154	141798299
SiILP2304	3	22221229	22221448	6	143863783	143863618
SiILP1853	3	22072793	22073013	6	144123106	144122941
SiILP4954	3	21771620	21771835	6	144659713	144659498
SiILP3831	3	21586974	21587196	6	144894893	144894726
SiILP1093	3	21308849	21309067	6	145941173	145941372
SiILP2794	3	21269049	21269270	6	145990690	145990533
SiILP888	3	20960155	20960370	6	146473162	146472983
SiILP171	3	20274928	20275147	6	147428832	147428620
SiILP849	3	20273745	20273966	6	147444431	147444322
SiILP2563	3	20166888	20167107	6	147657896	147657730
SiILP193	3	19689755	19689973	6	147904096	147903900
SiILP3990	3	47837107	47837328	6	148634882	148635080
SiILP1168	3	18879460	18879679	6	150263139	150263350
SiILP3792	3	17679491	17679710	6	151486499	151486329
SiILP4242	3	17254556	17254775	6	152208238	152208020
SiILP2914	3	16028861	16029078	6	153315510	153315296
SiILP1379	3	15469792	15470011	6	154379809	154379601
SiILP1462	3	15469542	15469762	6	154379980	154379854
SiILP3174	3	15467050	15467271	6	154640763	154640926
SiILP1244	3	14673270	14673485	6	156036903	156036689
SiILP866	3	13990521	13990742	6	157752287	157752487
SiILP2166	3	13832042	13832261	6	158190055	158189854
SiILP1769	3	13829460	13829680	6	158193004	158192808
SiILP1964	3	13689307	13689523	6	158450129	158450020
SiILP1522	3	13683955	13684175	6	158456648	158456479
SiILP2400	3	12429709	12429929	6	159592065	159592236
SiILP2908	3	12430562	12430782	6	159592831	159593018
SiILP3428	3	12431630	12431849	6	159594369	159594583
SiILP94	3	12528739	12528958	6	159727446	159727625
SiILP1327	3	12755761	12755981	6	160036332	160036414
SiILP1389	3	12757012	12757231	6	160037776	160037967
SiILP2005	3	12940568	12940787	6	160346810	160346976
SiILP3323	3	12017354	12017572	6	161555908	161555694
SiILP678	3	11781118	11781338	6	162027317	162027095
SiILP1067	3	11493818	11494037	6	162383647	162383859
SiILP124	3	11389889	11390108	6	162687230	162687011
SiILP615	3	11389615	11389835	6	162687452	162687284
SiILP2262	3	11236041	11236260	6	162937775	162937593
SiILP4842	3	10753470	10753689	6	163980465	163980683
SiILP1131	3	9688165	9688385	6	165535821	165535656
SiILP3755	3	9687228	9687448	6	165536787	165536629
SiILP3217	3	9683333	9683550	6	165543429	165543319
SiILP1062	3	9556408	9556629	6	165634694	165634485
SiILP3525	3	9345510	9345725	6	166094745	166094671
SiILP4574	3	9282514	9282732	6	166255569	166255357
SiILP3896	3	9159668	9159892	6	166879782	166879983
SiILP1309	3	9073584	9073803	6	166896023	166895873
SiILP1942	3	8063539	8063758	6	167017064	167017174
SiILP3832	3	8064425	8064644	6	167017921	167018033
SiILP1177	3	8758632	8758852	6	168186417	168186579
SiILP3367	3	8056837	8057054	6	168363730	168363573
SiILP1863	3	8055697	8055916	6	168364367	168364282
SiILP1669	3	20959919	20960134	8	20860539	20860390
SiILP1543	3	11860052	11860271	8	62668710	62668537
SiILP3644	3	11572208	11572428	8	64168032	64168231
SiILP3465	3	11665777	11665996	8	64571432	64571576
SiILP90	3	11190705	11190924	8	66294403	66294264
SiILP677	3	10781059	10781278	8	68085574	68085408
SiILP1778	3	9544541	9544760	8	72933053	72932868
SiILP4890	3	9494231	9494453	8	73092553	73092384
SiILP222	3	9493205	9493425	8	73093584	73093419
SiILP4889	3	9492932	9493152	8	73093857	73093641
SiILP4805	3	8777817	8778036	8	75603689	75603490
SiILP4867	3	8588858	8589079	8	76323739	76323527
SiILP556	3	8229310	8229529	8	78078088	78078291
SiILP2432	3	8229961	8230181	8	78078931	78079114
SiILP3110	3	8122132	8122350	8	78645741	78645581
SiILP1243	3	8121809	8122028	8	78646064	78645899
SiILP1286	3	8119824	8120043	8	78648179	78648068
SiILP317	3	6706966	6707181	8	80387847	80387794
SiILP3662	3	6687769	6687991	8	80439587	80439479
SiILP3100	3	6686585	6686800	8	80440669	80440555
SiILP3839	3	6458307	6458526	8	81165053	81164933
SiILP3669	3	6458394	6458616	8	81165053	81164933
SiILP571	3	1581458	1581677	8	87690095	87689930
SiILP514	3	7218427	7218646	8	89088121	89088327
SiILP2616	3	7192337	7192556	8	89257384	89257239
SiILP1134	3	22643278	22643497	8	91391109	91391198
SiILP2785	3	24979590	24979809	8	93798377	93798214
SiILP4420	3	17940141	17940356	8	96078733	96078946
SiILP1169	3	18877278	18877498	8	100960601	100960784
SiILP2801	3	19121584	19121803	8	101385151	101385338
SiILP179	3	19126717	19126936	8	101411345	101411512
SiILP1888	3	19180714	19180930	8	101672054	101671881
SiILP1805	3	19245848	19246070	8	101826671	101826462
SiILP327	3	20341550	20341771	8	104015027	104015246
SiILP3456	3	20688574	20688794	8	104962749	104962910
SiILP874	3	21159804	21160019	8	106273733	106273527
SiILP2859	3	21154549	21154768	8	106281937	106281726
SiILP300	3	21272165	21272384	8	107013238	107013386
SiILP4281	3	26682652	26682871	8	109962409	109962198
SiILP490	3	22023460	22023676	8	114428781	114428569
SiILP2797	3	23694361	23694582	8	114829081	114829268
SiILP4512	3	25299214	25299433	8	115447138	115446986
SiILP276	3	25564555	25564770	8	115906018	115905934
SiILP334	3	17494299	17494518	8	116867505	116867402
SiILP2198	3	17299079	17299298	8	117758725	117758914
SiILP3042	3	17057608	17057830	8	117868315	117868144
SiILP620	3	15520039	15520259	8	119040743	119040554
SiILP1562	3	15519195	15519412	8	119041661	119041460
SiILP969	3	14961980	14962199	8	119737176	119736999
SiILP1440	3	14635431	14635649	8	120754127	120753924
SiILP3551	3	14237130	14237347	8	121903981	121903810
SiILP2953	3	13226216	13226435	8	123005945	123006073
SiILP2178	3	12288242	12288461	8	125315545	125315351
SiILP1139	3	2309354	2309573	8	126872594	126872757
SiILP3887	3	2312606	2312825	8	126876126	126876345
SiILP1260	3	2312651	2312870	8	126876171	126876346
SiILP4075	3	2286833	2287050	8	126957851	126957997
SiILP4110	3	3185689	3185911	8	130729010	130728869
SiILP226	3	3131183	3131402	8	130931052	130931182
SiILP1523	3	4287072	4287291	8	134467146	134467248
SiILP2713	3	4422462	4422678	8	134718852	134719070
SiILP699	3	4517300	4517518	8	135055925	135056096
SiILP601	3	4517751	4517973	8	135056416	135056612
SiILP1708	3	44515641	44515859	8	175628497	175628334
SiILP4350	3	35483265	35483483	9	22101204	22101155
SiILP1648	3	9688768	9688986	9	74076646	74076760
SiILP3671	3	8413046	8413270	10	4407729	4407601
SiILP2162	3	47803803	47804023	10	5721387	5721602
SiILP2542	3	40126058	40126282	10	13643763	13643572
SiILP3953	3	40125729	40125953	10	13644133	13643911
SiILP2102	3	45925136	45925358	10	17166212	17166410
SiILP1163	3	5577435	5577652	10	21724199	21724089
SiILP4060	3	5450446	5450667	10	22094637	22094474
SiILP4665	3	44398814	44399034	10	25299497	25299635
SiILP2377	3	5798290	5798509	10	38916959	38916745
SiILP2976	3	3390343	3390562	10	86423996	86424192
SiILP2684	3	3468319	3468543	10	87092322	87092457
SiILP1690	3	3686712	3686934	10	88600183	88600291
SiILP1467	3	2311230	2311449	10	90484052	90483882
SiILP616	3	11384725	11384945	10	97333396	97333235
SiILP3829	3	2064742	2064961	10	145936178	145935997
SiILP4131	3	1802744	1802959	10	147152262	147152361
SiILP398	3	605422	605641	10	148578923	148578703
SiILP577	3	413352	413572	10	148849914	148849785
SiILP421	3	300827	301046	10	148996989	148996764
SiILP4729	3	72220	72438	10	149594751	149594628
SiILP1249	3	18399	18615	10	150000071	149999891
SiILP3487	4	38599410	38599629	1	6412557	6412584
SiILP520	4	5013767	5013982	1	181637950	181638159
SiILP1236	4	34236662	34236881	1	285063819	285063673
SiILP2670	4	20619537	20619757	1	297589360	297589536
SiILP500	4	20626870	20627089	1	297598378	297598595
SiILP2789	4	6749248	6749467	2	10873527	10873338
SiILP2030	4	4335902	4336123	2	78233304	78233494
SiILP1795	4	40042259	40042482	2	217640143	217640362
SiILP3515	4	2445711	2445931	2	227308359	227308169
SiILP4397	4	31923016	31923235	3	128905863	128906042
SiILP524	4	6339517	6339736	3	129976655	129976444
SiILP4230	4	33026450	33026665	3	168012170	168012384
SiILP541	4	21614771	21614991	3	179989509	179989730
SiILP79	4	21615330	21615550	3	179990128	179990294
SiILP2403	4	394610	394829	4	12940008	12939789
SiILP2260	4	1306422	1306638	4	144528724	144528604
SiILP1307	4	3928612	3928834	4	174904930	174905100
SiILP2115	4	10012036	10012256	4	182737487	182737623
SiILP4225	4	31410718	31410934	4	211895176	211895051
SiILP2456	4	27840174	27840393	4	228815123	228814912
SiILP5000	4	27838763	27838982	4	228820507	228820349
SiILP2151	4	34538523	34538738	4	231480090	231479932
SiILP1743	4	37152671	37152892	4	239125432	239125329
SiILP1836	4	34238242	34238461	5	5065390	5065542
SiILP142	4	38036454	38036673	5	41926136	41926311
SiILP4191	4	37710105	37710321	5	49520001	49520206
SiILP2637	4	19163988	19164207	5	50037296	50037085
SiILP3743	4	37412506	37412725	5	50094435	50094655
SiILP3285	4	37114468	37114687	5	52759193	52758975
SiILP1341	4	38793840	38794061	5	58525862	58525979
SiILP3261	4	38798508	38798733	5	58529940	58530150
SiILP2244	4	38800576	38800795	5	58532399	58532581
SiILP5019	4	39104506	39104721	5	59038506	59038672
SiILP3144	4	39104921	39105136	5	59038945	59039151
SiILP3397	4	39133273	39133494	5	59269687	59269819
SiILP2707	4	39187156	39187375	5	59349590	59349775
SiILP1069	4	39908949	39909175	5	63321766	63321989
SiILP718	4	40199827	40200046	5	65457431	65457599
SiILP2412	4	1882231	1882450	5	190688143	190687929
SiILP3886	4	33963971	33964190	5	204069240	204069295
SiILP1463	4	3870729	3870947	6	50246727	50246513
SiILP3458	4	3779798	3780019	6	52746416	52746228
SiILP2737	4	331804	332023	6	55878481	55878647
SiILP112	4	1285289	1285508	6	64090838	64090944
SiILP1186	4	1659693	1659914	6	68233272	68233390
SiILP3864	4	2021380	2021599	6	70952592	70952741
SiILP3253	4	5587603	5587817	6	73203117	73203332
SiILP732	4	5386002	5386219	6	74601065	74600899
SiILP3796	4	39889925	39890144	6	82966461	82966251
SiILP2550	4	39553090	39553309	6	83835178	83835045
SiILP2549	4	39551262	39551481	6	83836246	83836046
SiILP907	4	39453511	39453730	6	84377320	84377149
SiILP494	4	39103192	39103408	6	86117118	86116926
SiILP4619	4	39066135	39066354	6	86177325	86177118
SiILP767	4	37825472	37825691	6	89887216	89887405
SiILP2918	4	38465991	38466210	6	93099423	93099259
SiILP1508	4	38447311	38447530	6	93213876	93214095
SiILP1987	4	32012057	32012279	6	96911564	96911780
SiILP3985	4	32544457	32544676	6	97632341	97632469
SiILP4039	4	32794221	32794441	6	98010668	98010883
SiILP4951	4	34593642	34593861	6	102828276	102828486
SiILP899	4	34630090	34630309	6	103124251	103124443
SiILP2327	4	35103348	35103563	6	103406525	103406356
SiILP4018	4	35822609	35822828	6	104108594	104108780
SiILP2792	4	29356648	29356864	6	104983129	104982914
SiILP2917	4	3411211	3411430	6	107048973	107048812
SiILP2528	4	3392348	3392567	6	107098260	107098063
SiILP2588	4	2705869	2706088	6	107822082	107821945
SiILP2608	4	6808775	6808997	6	109093407	109093216
SiILP355	4	23590697	23590917	6	110535320	110535162
SiILP540	4	24524179	24524399	6	110578354	110578191
SiILP2853	4	19608245	19608461	6	110696576	110696364
SiILP4365	4	7772825	7773050	6	112268632	112268800
SiILP1591	4	7777414	7777629	6	112276159	112276373
SiILP3259	4	8719367	8719588	6	113278382	113278555
SiILP2519	4	8720729	8720945	6	113279919	113280076
SiILP4288	4	8788131	8788350	6	113345069	113345188
SiILP614	4	8935858	8936080	6	113592316	113592515
SiILP463	4	10370073	10370292	6	115577979	115578157
SiILP1133	4	11989640	11989856	6	117019852	117020058
SiILP141	4	25048691	25048910	6	121945316	121945176
SiILP4648	4	18174054	18174270	6	122259669	122259473
SiILP3287	4	36308148	36308367	7	2586079	2586239
SiILP1360	4	33997813	33998035	8	143678965	143678913
SiILP1338	4	40103500	40103720	8	152871470	152871557
SiILP1371	4	3138714	3138930	8	160368756	160368631
SiILP1396	4	3137517	3137740	8	160370457	160370309
SiILP451	4	10070923	10071142	9	1634474	1634613
SiILP3289	4	8898535	8898753	9	3857291	3857128
SiILP4122	4	8788364	8788583	9	3928337	3928165
SiILP4936	4	7780415	7780630	9	5417398	5417281
SiILP2852	4	6010632	6010851	9	7181321	7181501
SiILP1229	4	6164773	6164988	9	7580652	7580504
SiILP4435	4	2704566	2704785	9	11219286	11219476
SiILP3857	4	2946546	2946765	9	11499387	11499600
SiILP4757	4	2946740	2946960	9	11499591	11499750
SiILP766	4	3035472	3035687	9	11564066	11564155
SiILP2008	4	3632816	3633039	9	13169021	13168811
SiILP714	4	3694043	3694258	9	13434843	13435044
SiILP2222	4	3700139	3700358	9	13443817	13443977
SiILP2205	4	4334907	4335125	9	15915399	15915617
SiILP297	4	4423936	4424159	9	16038266	16038458
SiILP162	4	5109924	5110144	9	17892895	17892731
SiILP2065	4	5132768	5132988	9	18243138	18242993
SiILP594	4	2128997	2129212	9	20337141	20336997
SiILP4617	4	1947820	1948036	9	20608628	20608710
SiILP2795	4	1821956	1822175	9	21582343	21582131
SiILP1198	4	1660192	1660410	9	22103444	22103247
SiILP3049	4	1603165	1603387	9	22325238	22325085
SiILP3606	4	1172448	1172667	9	24948381	24948218
SiILP315	4	701811	702029	9	25925185	25924969
SiILP3056	4	347731	347951	9	27175166	27174966
SiILP1417	4	12215996	12216213	9	33139173	33139375
SiILP1112	4	13992453	13992672	9	39671285	39671445
SiILP2941	4	15632041	15632262	9	43962938	43963134
SiILP1632	4	15725350	15725565	9	44167952	44168109
SiILP2298	4	15867929	15868153	9	44379698	44379917
SiILP2942	4	16502282	16502501	9	45529482	45529263
SiILP4825	4	16558740	16558964	9	45579197	45579360
SiILP4919	4	18095306	18095528	9	47447781	47447966
SiILP1390	4	18369252	18369474	9	48438256	48438474
SiILP1368	4	18369997	18370218	9	48438913	48439108
SiILP2570	4	36346878	36347097	9	57016453	57016246
SiILP4754	4	36238928	36239151	9	57847467	57847243
SiILP3438	4	26630331	26630550	9	65960515	65960316
SiILP195	4	26092817	26093036	9	68690446	68690242
SiILP2743	4	35823100	35823319	9	78412576	78412749
SiILP417	4	35823436	35823657	9	78413216	78413409
SiILP2010	4	35473813	35474031	9	81743733	81743585
SiILP3279	4	34615448	34615665	9	86666395	86666217
SiILP3554	4	34614729	34614947	9	86667724	86667503
SiILP3280	4	34613335	34613554	9	86669338	86669187
SiILP3084	4	34776371	34776591	9	87462050	87462180
SiILP3479	4	34780142	34780361	9	87465065	87465238
SiILP213	4	34781242	34781461	9	87472910	87473105
SiILP3590	4	32325915	32326130	9	89330263	89330410
SiILP3256	4	34069534	34069749	9	91252090	91252052
SiILP4967	4	31784435	31784654	9	92554723	92554928
SiILP383	4	31806851	31807069	9	92869752	92869908
SiILP1993	4	31813720	31813941	9	92918291	92918502
SiILP352	4	31814203	31814422	9	92918764	92918980
SiILP2592	4	31984796	31985016	9	94179896	94180088
SiILP1491	4	32001232	32001451	9	94250900	94251117
SiILP4911	4	32002924	32003143	9	94252824	94253017
SiILP69	4	32064656	32064876	9	94898553	94898721
SiILP1055	4	32792742	32792966	9	98891698	98891904
SiILP425	4	33269993	33270216	9	100610949	100611109
SiILP3114	4	31176464	31176679	9	105191293	105191091
SiILP3078	4	30405402	30405617	9	109315337	109315124
SiILP151	4	30370368	30370588	9	109684520	109684331
SiILP758	4	38457330	38457546	9	110920721	110920514
SiILP3054	5	23502885	23503104	1	14895408	14895608
SiILP153	5	44049308	44049528	1	50097877	50097703
SiILP328	5	40333444	40333661	1	262208102	262208309
SiILP4618	5	41270768	41270987	2	101656875	101656722
SiILP4974	5	9411604	9411826	2	109821080	109820922
SiILP2110	5	47009661	47009880	2	138561994	138562170
SiILP3181	5	35878445	35878661	2	153947381	153947594
SiILP1848	5	46796555	46796773	2	193673996	193674178
SiILP4552	5	40712079	40712300	2	195746718	195746922
SiILP2751	5	40712259	40712478	2	195746951	195747100
SiILP2243	5	44262625	44262847	2	206501070	206501286
SiILP1497	5	5578106	5578325	2	211772674	211772882
SiILP1946	5	325176	325397	3	1554639	1554808
SiILP915	5	430149	430368	3	1724476	1724674
SiILP2310	5	637859	638080	3	2083751	2083891
SiILP568	5	742116	742341	3	2140791	2141010
SiILP1900	5	742847	743066	3	2141521	2141708
SiILP2305	5	1970997	1971214	3	2770547	2770508
SiILP797	5	13084516	13084739	3	4192063	4191899
SiILP2104	5	12169267	12169486	3	5570600	5570428
SiILP322	5	11691319	11691541	3	7277079	7276901
SiILP2415	5	11498255	11498471	3	7978422	7978222
SiILP4799	5	11393976	11394195	3	8198390	8198202
SiILP3566	5	5191659	5191875	3	8306567	8306688
SiILP2697	5	11022847	11023064	3	9388395	9388187
SiILP3503	5	10585508	10585727	3	10281950	10281732
SiILP1128	5	9928587	9928805	3	13389974	13389854
SiILP3080	5	9927657	9927872	3	13390973	13390757
SiILP1512	5	9572272	9572491	3	14337003	14336789
SiILP331	5	9437063	9437279	3	15045231	15045076
SiILP1441	5	9103259	9103478	3	16312061	16312277
SiILP2934	5	9103542	9103763	3	16312337	16312563
SiILP2444	5	8828975	8829192	3	17184946	17184763
SiILP1023	5	8433989	8434204	3	18221846	18221632
SiILP738	5	7760429	7760649	3	21851574	21851704
SiILP465	5	7660589	7660810	3	22348325	22348129
SiILP4584	5	6332097	6332316	3	28820635	28820819
SiILP1517	5	5887197	5887416	3	32026421	32026206
SiILP1521	5	5698006	5698225	3	33063133	33063309
SiILP2881	5	5623282	5623498	3	33569111	33568896
SiILP2880	5	5622407	5622622	3	33570044	33569833
SiILP3565	5	5189444	5189665	3	35998104	35997939
SiILP2562	5	4868555	4868775	3	37869474	37869290
SiILP2721	5	3570069	3570290	3	45708122	45707966
SiILP1280	5	3569597	3569812	3	45708580	45708382
SiILP4795	5	3299348	3299567	3	48494253	48494026
SiILP4953	5	2200474	2200693	3	57098906	57098713
SiILP1581	5	2258839	2259060	3	57148760	57148966
SiILP2175	5	13881879	13882098	3	58011550	58011340
SiILP2974	5	13878455	13878676	3	58019475	58019258
SiILP4443	5	13920811	13921033	3	58484546	58484755
SiILP972	5	14203265	14203480	3	60257076	60257264
SiILP262	5	14923521	14923741	3	63959450	63959607
SiILP4831	5	14925702	14925923	3	63963323	63963538
SiILP2137	5	16006895	16007116	3	66269496	66269636
SiILP2427	5	19477711	19477934	3	72854060	72853899
SiILP2395	5	19475309	19475528	3	72861895	72861747
SiILP648	5	20608995	20609215	3	80135744	80135915
SiILP3625	5	47152228	47152454	3	144414056	144413906
SiILP4219	5	47010113	47010336	3	145604674	145604543
SiILP1004	5	45985257	45985472	3	152453643	152453428
SiILP1553	5	45975798	45976012	3	152495770	152495553
SiILP3237	5	45829092	45829312	3	153924799	153924584
SiILP2034	5	45490724	45490944	3	156283444	156283230
SiILP2174	5	45395134	45395353	3	157205499	157205284
SiILP2224	5	45186257	45186476	3	158442386	158442198
SiILP2897	5	45105148	45105367	3	158975436	158975285
SiILP1514	5	44764866	44765084	3	161645991	161645836
SiILP3523	5	44753497	44753713	3	161650694	161650602
SiILP4762	5	44705209	44705428	3	161730680	161730513
SiILP4841	5	44502338	44502558	3	162707230	162707013
SiILP3102	5	44485473	44485698	3	162818663	162818513
SiILP2322	5	44399030	44399245	3	164173011	164172882
SiILP1918	5	44217087	44217305	3	165731671	165731445
SiILP77	5	44139222	44139443	3	166092756	166092579
SiILP977	5	43827453	43827672	3	166816653	166816451
SiILP3817	5	43370031	43370246	3	169745808	169745579
SiILP4466	5	43315909	43316128	3	170123480	170123353
SiILP5080	5	43266815	43267034	3	170442733	170442520
SiILP3263	5	42832089	42832304	3	172623853	172623695
SiILP4236	5	42715954	42716175	3	173377761	173377596
SiILP1901	5	42638972	42639191	3	173587501	173587283
SiILP5045	5	42573551	42573774	3	174064440	174064284
SiILP2221	5	42392734	42392957	3	175352930	175352714
SiILP1033	5	42320350	42320569	3	175587468	175587290
SiILP4844	5	42116395	42116615	3	176449935	176450144
SiILP2878	5	41372172	41372389	3	179642663	179642518
SiILP2286	5	41340726	41340946	3	179791020	179790868
SiILP26	5	40952413	40952632	3	181652693	181652479
SiILP4442	5	40952128	40952351	3	181653017	181652800
SiILP1126	5	40796332	40796549	3	182160126	182159913
SiILP1079	5	40793701	40793918	3	182164751	182164599
SiILP1666	5	40387094	40387309	3	183844034	183843886
SiILP5052	5	40386307	40386523	3	183844897	183844713
SiILP2808	5	40380031	40380251	3	183865569	183865374
SiILP3466	5	39910278	39910497	3	185835991	185835774
SiILP2127	5	39764190	39764407	3	186273038	186272824
SiILP4611	5	39704927	39705146	3	186567691	186567514
SiILP2070	5	39593292	39593511	3	187223315	187223107
SiILP3688	5	39534459	39534674	3	187338183	187337987
SiILP1300	5	39435791	39436009	3	187471442	187471278
SiILP149	5	39300228	39300447	3	187983873	187983661
SiILP3477	5	39232841	39233060	3	188319308	188319092
SiILP4252	5	38891285	38891507	3	189901240	189901030
SiILP4824	5	38354704	38354919	3	191929015	191928801
SiILP1774	5	37939186	37939405	3	193749109	193748948
SiILP214	5	37522729	37522948	3	195318602	195318497
SiILP1626	5	37316662	37316881	3	196050522	196050305
SiILP1494	5	36656183	36656403	3	196942562	196942774
SiILP882	5	36657182	36657401	3	196944469	196944692
SiILP910	5	36542686	36542905	3	199241661	199241491
SiILP3164	5	35659120	35659339	3	201327195	201326977
SiILP1007	5	35398485	35398704	3	202039172	202039323
SiILP2074	5	35192256	35192471	3	202797854	202797700
SiILP3220	5	34866478	34866696	3	204073831	204073641
SiILP4338	5	34554530	34554748	3	205146679	205146507
SiILP4352	5	33965010	33965230	3	206694840	206694704
SiILP3020	5	33960620	33960837	3	206702145	206701933
SiILP1598	5	33740390	33740608	3	207400971	207400879
SiILP3615	5	33637764	33637982	3	207617276	207617093
SiILP2879	5	33636936	33637155	3	207618086	207617916
SiILP3273	5	33635912	33636128	3	207618864	207618684
SiILP1615	5	33635070	33635291	3	207619644	207619462
SiILP152	5	46938936	46939153	3	208090039	208089950
SiILP254	5	33343827	33344046	3	208472829	208472627
SiILP1734	5	33015736	33015955	3	209097263	209097061
SiILP3406	5	32908174	32908393	3	209729776	209729560
SiILP470	5	31614661	31614881	3	211721155	211721035
SiILP640	5	31406655	31406876	3	212158294	212158075
SiILP864	5	31404661	31404882	3	212161967	212161773
SiILP1678	5	31369387	31369606	3	212436943	212436825
SiILP1748	5	30960506	30960725	3	213300646	213300439
SiILP1490	5	30959266	30959485	3	213302012	213301847
SiILP3204	5	30848427	30848649	3	213624500	213624304
SiILP674	5	30684745	30684965	3	214278888	214278673
SiILP209	5	30621526	30621747	3	214475873	214475657
SiILP2079	5	30373087	30373310	3	215210415	215210238
SiILP2568	5	30357445	30357660	3	215380510	215380354
SiILP868	5	30064598	30064813	3	216523455	216523244
SiILP2500	5	29479216	29479433	3	217564497	217564288
SiILP4410	5	29127043	29127263	3	217899735	217899596
SiILP1109	5	29041641	29041860	3	218183057	218182846
SiILP690	5	25968368	25968586	3	218787663	218787876
SiILP1498	5	32031375	32031594	3	220846065	220845908
SiILP3695	5	31852702	31852921	3	221220079	221219916
SiILP4155	5	31807062	31807278	3	221275796	221275613
SiILP1862	5	27309129	27309348	3	223178014	223177813
SiILP2382	5	27775829	27776045	3	223692395	223692583
SiILP1429	5	28426892	28427115	3	225134072	225134282
SiILP1793	5	28739318	28739533	3	225450990	225451157
SiILP2905	5	28870738	28870957	3	225758321	225758123
SiILP2246	5	25908059	25908277	3	225875783	225875622
SiILP3179	5	25883314	25883532	3	225898372	225898267
SiILP5015	5	25565638	25565856	3	226179273	226179089
SiILP3981	5	25525655	25525877	3	226418091	226418295
SiILP3461	5	25342100	25342319	3	226574448	226574232
SiILP3941	5	24173139	24173353	3	227971838	227971625
SiILP4213	5	24011953	24012172	3	228250986	228251106
SiILP1239	5	2572205	2572425	4	20774787	20774976
SiILP2093	5	42425476	42425695	4	31002320	31002537
SiILP3257	5	9984158	9984377	4	44062807	44062993
SiILP1822	5	39791688	39791904	4	193894840	193895001
SiILP116	5	40936122	40936344	4	238997351	238997192
SiILP890	5	30706020	30706238	5	2208852	2208998
SiILP554	5	42930941	42931161	5	3205550	3205351
SiILP2530	5	40334629	40334845	5	13253740	13253648
SiILP1882	5	1841937	1842156	5	75937450	75937240
SiILP216	5	34920464	34920683	6	14708904	14708713
SiILP2160	5	33409511	33409736	6	42610388	42610180
SiILP5025	5	11243361	11243577	6	66202735	66202562
SiILP2419	5	46952378	46952596	6	124363690	124363893
SiILP3269	5	33732376	33732595	6	128063744	128063527
SiILP3988	5	5648272	5648487	6	138058288	138058136
SiILP965	5	46788731	46788950	6	158263605	158263824
SiILP2753	5	36944833	36945052	6	158947515	158947387
SiILP1717	5	31018342	31018561	7	48304402	48304190
SiILP1492	5	17128401	17128620	7	69788688	69788888
SiILP4647	5	23406154	23406372	7	77305459	77305260
SiILP1408	5	23404329	23404548	7	77308667	77308472
SiILP3891	5	19728164	19728384	7	135452922	135452720
SiILP1502	5	44704400	44704618	7	157341613	157341779
SiILP816	5	47195349	47195568	7	167842390	167842528
SiILP347	5	3099786	3100007	8	618298	618435
SiILP2106	5	5002840	5003061	8	4848893	4849112
SiILP2107	5	5004988	5005208	8	4852554	4852767
SiILP271	5	5388124	5388343	8	6023357	6023548
SiILP1814	5	5390326	5390546	8	6025580	6025790
SiILP510	5	5400300	5400520	8	6107607	6107808
SiILP725	5	6090433	6090652	8	7750384	7750545
SiILP1954	5	7054497	7054717	8	10756240	10756456
SiILP2479	5	7758305	7758524	8	12797054	12797266
SiILP764	5	9931696	9931919	8	16743441	16743672
SiILP1304	5	10195904	10196128	8	17380324	17380540
SiILP2132	5	1267058	1267277	8	18225411	18225607
SiILP1120	5	11828250	11828466	8	20698635	20698459
SiILP236	5	11263499	11263718	8	21820059	21819840
SiILP990	5	12911307	12911531	8	23424792	23424932
SiILP4160	5	12911655	12911878	8	23425090	23425285
SiILP1912	5	13717170	13717385	8	25385206	25385385
SiILP3596	5	800518	800737	8	27638107	27638258
SiILP2582	5	635876	636095	8	28290156	28290008
SiILP2468	5	300828	301047	8	29369211	29369057
SiILP3691	5	300576	300794	8	29369402	29369263
SiILP242	5	254383	254602	8	29718140	29718004
SiILP2212	5	2828934	2829158	8	32571311	32571446
SiILP4939	5	2388896	2389115	8	33889562	33889687
SiILP4782	5	13888234	13888453	8	38524861	38524688
SiILP1745	5	14122997	14123214	8	39209426	39209642
SiILP1029	5	14923088	14923307	8	41376803	41376609
SiILP2288	5	15742497	15742716	8	44554167	44554315
SiILP3842	5	16192970	16193187	8	48135560	48135366
SiILP4422	5	28388183	28388403	8	50178735	50178827
SiILP3086	5	19727098	19727317	8	51760223	51760065
SiILP3630	5	20454997	20455218	8	56460141	56460354
SiILP3830	5	24952126	24952345	8	61310058	61309844
SiILP4705	5	34148281	34148501	8	104177009	104177089
SiILP1728	5	18672652	18672871	8	116309049	116308872
SiILP2480	5	5034457	5034672	8	118776614	118776642
SiILP1248	5	25309066	25309285	8	136413358	136413515
SiILP2316	5	25346283	25346502	8	136702432	136702617
SiILP1574	5	25600220	25600439	8	137404361	137404510
SiILP1537	5	25600632	25600851	8	137404799	137404910
SiILP1279	5	25923314	25923529	8	137756506	137756706
SiILP4253	5	26318200	26318419	8	138320334	138320155
SiILP1380	5	32097020	32097239	8	138884505	138884303
SiILP2802	5	32096170	32096393	8	138885347	138885158
SiILP3255	5	26577906	26578125	8	139592717	139592555
SiILP3853	5	26576691	26576910	8	139593938	139593782
SiILP2109	5	30080663	30080881	8	146030792	146030993
SiILP3742	5	30082787	30083009	8	146033444	146033639
SiILP4439	5	30363184	30363403	8	146601476	146601643
SiILP4317	5	30364358	30364581	8	146602619	146602841
SiILP791	5	30702149	30702367	8	147265163	147265319
SiILP3416	5	30703282	30703496	8	147265955	147266076
SiILP4571	5	30939307	30939522	8	147650793	147650911
SiILP865	5	31408239	31408454	8	148272908	148273127
SiILP3262	5	31589009	31589227	8	148503967	148503764
SiILP4120	5	32364067	32364286	8	148899603	148899759
SiILP2669	5	32530021	32530239	8	149258030	149258214
SiILP3040	5	32855175	32855392	8	149995644	149995818
SiILP173	5	32863695	32863916	8	150011421	150011635
SiILP4216	5	32909631	32909849	8	150153783	150153983
SiILP3291	5	33147147	33147366	8	150785168	150785381
SiILP2611	5	33368815	33369034	8	151205723	151205903
SiILP4768	5	33850422	33850637	8	151907990	151908130
SiILP4845	5	34328072	34328287	8	152891356	152891555
SiILP2783	5	47230735	47230953	8	156427269	156427057
SiILP908	5	47151333	47151552	8	156474433	156474603
SiILP775	5	47079561	47079780	8	156725250	156725173
SiILP1754	5	46795682	46795902	8	157293328	157293105
SiILP2667	5	46759590	46759816	8	157383287	157383111
SiILP462	5	46732022	46732237	8	157412853	157412667
SiILP1981	5	46728637	46728856	8	157418255	157418131
SiILP4527	5	46114173	46114392	8	159084277	159084128
SiILP4291	5	45852156	45852379	8	159408078	159407914
SiILP1832	5	45517566	45517789	8	159983055	159982897
SiILP3476	5	44904378	44904594	8	161756596	161756442
SiILP2372	5	44903855	44904074	8	161760500	161760349
SiILP132	5	44766509	44766728	8	162223080	162222881
SiILP2045	5	43301110	43301329	8	164816142	164815932
SiILP3081	5	41344056	41344275	8	168287762	168287581
SiILP3096	5	41340577	41340796	8	168334430	168334231
SiILP1909	5	40612115	40612336	8	169659770	169659595
SiILP952	5	40610692	40610912	8	169660848	169660639
SiILP2923	5	40487411	40487630	8	169784940	169784747
SiILP504	5	40486082	40486304	8	169786379	169786166
SiILP2098	5	40384168	40384392	8	170049600	170049440
SiILP4054	5	40072936	40073152	8	170320059	170319929
SiILP2021	5	40071102	40071321	8	170328705	170328560
SiILP666	5	39909380	39909601	8	170764992	170764811
SiILP2046	5	39706100	39706318	8	171068789	171068574
SiILP3390	5	39254642	39254861	8	171580181	171580014
SiILP2796	5	39109497	39109717	8	171705936	171705729
SiILP1071	5	38591000	38591214	8	172124353	172124199
SiILP876	5	38579856	38580076	8	172133006	172132787
SiILP4090	5	38400089	38400308	8	172346894	172346695
SiILP4091	5	38397466	38397685	8	172351388	172351216
SiILP3555	5	38225193	38225414	8	172676157	172676360
SiILP3426	5	38236841	38237062	8	172685479	172685680
SiILP5084	5	37728444	37728665	8	173080291	173080153
SiILP2220	5	37725684	37725901	8	173083372	173083166
SiILP1796	5	37600210	37600431	8	173343681	173343517
SiILP3963	5	37395746	37395965	8	173641991	173641774
SiILP2200	5	44142135	44142350	9	129042345	129042210
SiILP1155	5	26655502	26655721	9	154729905	154730056
SiILP392	5	26660902	26661121	9	154806514	154806387
SiILP1564	5	34920032	34920251	10	5874266	5874448
SiILP976	5	2964918	2965137	10	86424470	86424561
SiILP3157	6	8324288	8324507	1	2729295	2729491
SiILP381	6	33903886	33904105	1	12861430	12861292
SiILP2157	6	27743667	27743882	1	145866640	145866675
SiILP2518	6	32348067	32348285	1	187396320	187396539
SiILP3208	6	33617215	33617434	1	193520256	193520425
SiILP1506	6	33643238	33643457	1	193605794	193605916
SiILP3434	6	33660655	33660874	1	193867421	193867558
SiILP2769	6	33699730	33699950	1	193874989	193875209
SiILP2218	6	33855887	33856106	1	194660666	194660848
SiILP1639	6	33972683	33972905	1	195402848	195403029
SiILP1977	6	33974230	33974449	1	195415000	195415166
SiILP3936	6	34087308	34087524	1	195922835	195922956
SiILP5005	6	34413212	34413428	1	196536014	196535793
SiILP709	6	35799582	35799797	1	202756786	202756618
SiILP1386	6	35568536	35568762	1	204643938	204643715
SiILP1625	6	35202110	35202334	1	204867926	204868103
SiILP4715	6	35226075	35226293	1	205189035	205189186
SiILP4164	6	35504247	35504469	1	206261891	206262067
SiILP4604	6	35509130	35509354	1	206265960	206266182
SiILP278	6	29701094	29701309	1	208165854	208165646
SiILP2781	6	29265795	29266014	1	209640014	209639882
SiILP2394	6	29263824	29264045	1	209651608	209651426
SiILP676	6	29127119	29127334	1	210362413	210362224
SiILP2724	6	29125513	29125732	1	210364013	210363812
SiILP3736	6	28439398	28439617	1	212488015	212487798
SiILP4283	6	27584568	27584787	1	214900831	214900997
SiILP131	6	27023689	27023908	1	216051691	216051484
SiILP826	6	23867644	23867863	1	216686032	216686203
SiILP2910	6	25239699	25239924	1	217521443	217521597
SiILP2076	6	25401105	25401324	1	217943073	217943244
SiILP992	6	21927549	21927768	1	219474737	219474958
SiILP180	6	22489761	22489978	1	219570552	219570729
SiILP3126	6	22491371	22491588	1	219571982	219572189
SiILP210	6	22565353	22565573	1	219807157	219807295
SiILP2539	6	22728979	22729197	1	220098695	220098777
SiILP3407	6	21294803	21295019	1	221280953	221280795
SiILP2986	6	21277611	21277830	1	221402300	221402086
SiILP1525	6	1725755	1725971	2	1329882	1330081
SiILP4149	6	34389055	34389270	2	38548311	38548098
SiILP3413	6	30690162	30690383	2	186688755	186688918
SiILP2505	6	8071129	8071348	3	114875020	114875230
SiILP2647	6	8073725	8073944	3	114877416	114877561
SiILP3041	6	34888990	34889210	3	143900329	143900110
SiILP1381	6	32303759	32303978	3	215904483	215904611
SiILP1119	6	2035664	2035886	4	26860793	26860955
SiILP204	6	2130411	2130630	4	26896131	26895967
SiILP1952	6	3916905	3917128	4	30925819	30926028
SiILP4695	6	3924591	3924810	4	30949448	30949609
SiILP3403	6	4258412	4258633	4	31577625	31577780
SiILP1546	6	4439029	4439248	4	32511880	32511668
SiILP2420	6	4818967	4819184	4	33663730	33663947
SiILP2575	6	5766839	5767055	4	35215018	35215222
SiILP560	6	5972465	5972684	4	35548954	35549116
SiILP4627	6	6881809	6882029	4	36411818	36411965
SiILP2094	6	7159061	7159276	4	36881369	36881478
SiILP4945	6	431557	431773	4	40357889	40358066
SiILP60	6	32877887	32878104	4	41032844	41032684
SiILP1026	6	33649629	33649845	4	44062529	44062745
SiILP2458	6	5769625	5769846	4	45135817	45135969
SiILP685	6	34061701	34061921	4	47722436	47722628
SiILP4046	6	35881176	35881394	4	49127503	49127303
SiILP3982	6	35225535	35225756	4	52566910	52567130
SiILP1654	6	35292317	35292536	4	53673275	53673481
SiILP1209	6	20437199	20437418	4	58956782	58956573
SiILP3826	6	28863809	28864028	4	60366803	60366983
SiILP338	6	18615755	18615978	4	64516948	64517171
SiILP591	6	19824308	19824524	4	65957914	65958097
SiILP492	6	16294175	16294393	4	66899166	66898937
SiILP4500	6	16293947	16294171	4	66899388	66899171
SiILP1218	6	11060480	11060695	4	68109755	68109904
SiILP156	6	8437309	8437528	4	71640198	71640413
SiILP2955	6	27861264	27861483	4	82776667	82776783
SiILP1676	6	28091999	28092219	4	83031692	83031882
SiILP4903	6	28544445	28544662	4	84107954	84107781
SiILP710	6	22730566	22730785	4	143625483	143625312
SiILP3347	6	34075640	34075859	4	193148212	193148430
SiILP1100	6	34297624	34297840	4	193746769	193746875
SiILP3522	6	34542602	34542817	4	194605983	194606187
SiILP2325	6	32036264	32036481	4	198295992	198296190
SiILP1496	6	35226247	35226466	4	233116136	233115904
SiILP3668	6	15037293	15037516	5	14758502	14758691
SiILP3627	6	8279529	8279749	5	34611159	34611329
SiILP2053	6	33590033	33590248	5	35109328	35109444
SiILP4637	6	23413337	23413556	5	193685811	193685659
SiILP2640	6	21921277	21921493	5	209955559	209955640
SiILP1941	6	31583303	31583523	5	211977364	211977209
SiILP3350	6	189866	190085	6	1712491	1712624
SiILP4740	6	875890	876110	6	3191078	3191299
SiILP108	6	877512	877731	6	3192690	3192851
SiILP1997	6	7508420	7508638	6	4893074	4892924
SiILP13	6	7160448	7160667	6	6901014	6901231
SiILP4691	6	6987060	6987282	6	7152510	7152299
SiILP3448	6	6949356	6949576	6	8113762	8113622
SiILP2019	6	6947762	6947979	6	8132224	8132023
SiILP177	6	6619746	6619971	6	9188794	9188577
SiILP234	6	2128479	2128698	6	123741651	123741541
SiILP2835	6	25220607	25220822	7	99848982	99848945
SiILP67	6	33400817	33401033	7	137460635	137460687
SiILP3305	6	33322936	33323155	7	137514301	137514170
SiILP2154	6	3975404	3975619	8	145225991	145225938
SiILP247	6	11950546	11950765	10	46780994	46781186
SiILP533	6	3350288	3350507	10	55464821	55464946
SiILP4699	6	2719350	2719567	10	60086202	60086027
SiILP2504	6	2719132	2719352	10	60086429	60086260
SiILP1545	6	1667935	1668152	10	65475610	65475804
SiILP2430	6	8143470	8143687	10	70223855	70224068
SiILP4417	6	8144711	8144934	10	70225256	70225475
SiILP1689	6	3954569	3954790	10	76406223	76406437
SiILP723	6	4932570	4932789	10	80673784	80673606
SiILP1065	6	5196587	5196807	10	82040680	82040520
SiILP831	6	5195325	5195541	10	82042020	82041876
SiILP4162	6	5194459	5194676	10	82042923	82042790
SiILP3897	6	11034319	11034538	10	132002670	132002767
SiILP1920	6	11036039	11036257	10	132003319	132003518
SiILP2300	6	1269262	1269483	10	141376799	141376961
SiILP1916	7	32846196	32846414	1	68434049	68434239
SiILP1906	7	32845184	32845403	1	180403630	180403440
SiILP10	7	13738537	13738756	1	220309011	220309137
SiILP1825	7	13740287	13740506	1	220317046	220317197
SiILP3161	7	31743797	31744012	2	4892104	4891990
SiILP203	7	31371968	31372187	2	5928579	5928389
SiILP1674	7	31250313	31250533	2	6198503	6198340
SiILP2985	7	31194218	31194438	2	6484396	6484541
SiILP721	7	30664932	30665154	2	7623123	7623311
SiILP1945	7	30515517	30515736	2	8503110	8502925
SiILP1671	7	30514437	30514656	2	8504246	8504051
SiILP4712	7	30371325	30371540	2	8910575	8910378
SiILP838	7	30369187	30369404	2	8913291	8913138
SiILP380	7	29800908	29801123	2	10371932	10371771
SiILP1956	7	29539887	29540106	2	11053339	11053144
SiILP3150	7	28707039	28707258	2	13381248	13381068
SiILP3776	7	27938148	27938369	2	15969283	15969109
SiILP3533	7	27923805	27924024	2	15985264	15985161
SiILP3541	7	27921157	27921376	2	15988141	15987985
SiILP3684	7	27750346	27750570	2	16363163	16362969
SiILP819	7	27672807	27673026	2	16658810	16658660
SiILP1382	7	26009420	26009645	2	22571272	22571047
SiILP2761	7	25589301	25589516	2	23836991	23836921
SiILP683	7	25573972	25574191	2	23875104	23874886
SiILP3935	7	25530361	25530580	2	26717592	26717375
SiILP1316	7	25029674	25029895	2	28138520	28138363
SiILP1295	7	24906977	24907194	2	29266292	29266385
SiILP148	7	24512458	24512677	2	29944274	29944142
SiILP445	7	24217124	24217345	2	31161649	31161442
SiILP4608	7	23637729	23637948	2	33954002	33953825
SiILP3091	7	23637464	23637682	2	33954282	33954141
SiILP3686	7	23618712	23618931	2	34344757	34344616
SiILP4631	7	23482151	23482369	2	35193994	35194205
SiILP50	7	23284671	23284891	2	36458843	36458646
SiILP1889	7	23283041	23283266	2	36460699	36460486
SiILP4092	7	23282401	23282620	2	36461566	36461391
SiILP1415	7	23260831	23261049	2	36591893	36591744
SiILP3037	7	23235569	23235789	2	36608198	36608410
SiILP1402	7	22801304	22801523	2	38136265	38136109
SiILP3650	7	22800542	22800760	2	38137379	38137204
SiILP246	7	22498320	22498539	2	39425829	39425678
SiILP3188	7	22260441	22260658	2	40411575	40411363
SiILP3976	7	21439879	21440098	2	44389020	44388834
SiILP1320	7	21428874	21429093	2	44441490	44441292
SiILP3087	7	21406566	21406784	2	44443577	44443387
SiILP2535	7	21213294	21213509	2	45759618	45759411
SiILP2099	7	21096916	21097135	2	46535058	46534840
SiILP2062	7	20715155	20715370	2	48403396	48403191
SiILP3472	7	20557150	20557371	2	49058732	49058570
SiILP3977	7	19949487	19949703	2	54034351	54034536
SiILP3109	7	19952367	19952586	2	54042128	54042324
SiILP4004	7	19340347	19340566	2	57928199	57928027
SiILP2355	7	19316247	19316466	2	58470304	58470096
SiILP4299	7	19301136	19301356	2	58594673	58594499
SiILP1189	7	19076334	19076553	2	60272999	60272885
SiILP4558	7	19076095	19076314	2	60273259	60273101
SiILP1188	7	19075355	19075574	2	60274038	60273842
SiILP3681	7	19074576	19074793	2	60274874	60274685
SiILP1657	7	19025415	19025634	2	60656736	60656579
SiILP1083	7	19014555	19014771	2	60768352	60768143
SiILP1330	7	18596433	18596651	2	62113066	62112893
SiILP5	7	18155334	18155551	2	66624604	66624458
SiILP483	7	17652001	17652222	2	71087119	71087268
SiILP1971	7	16725328	16725547	2	76574269	76574065
SiILP1561	7	16091724	16091943	2	92875989	92875837
SiILP3500	7	12402284	12402503	2	105768856	105768643
SiILP4325	7	33084977	33085198	2	130524137	130524284
SiILP3142	7	21314611	21314825	2	187630517	187630673
SiILP2581	7	32600524	32600743	3	137525970	137525763
SiILP4012	7	26913432	26913651	3	138087305	138087477
SiILP4409	7	32821552	32821767	3	138118176	138117996
SiILP2374	7	32667820	32668035	3	138881266	138881098
SiILP1980	7	33336663	33336882	3	140727931	140727724
SiILP4064	7	33580720	33580935	3	142244461	142244644
SiILP4600	7	30182801	30183020	3	147749915	147750066
SiILP3067	7	13167759	13167976	3	161364281	161364077
SiILP2024	7	19106811	19107030	3	206859777	206859604
SiILP4318	7	33540252	33540471	3	230509736	230509865
SiILP168	7	35448855	35449075	3	231271403	231271542
SiILP1813	7	26092119	26092340	4	66616381	66616596
SiILP4139	7	26094058	26094276	4	66618751	66618961
SiILP2380	7	19539251	19539470	4	108548702	108548845
SiILP2742	7	28197618	28197833	4	170224554	170224354
SiILP1493	7	26598968	26599188	4	174904648	174904515
SiILP2452	7	33083965	33084182	4	175593646	175593801
SiILP3375	7	34707683	34707902	4	186041565	186041350
SiILP2258	7	34770120	34770343	4	186507613	186507765
SiILP3962	7	35102300	35102519	4	187885417	187885552
SiILP4198	7	15678261	15678480	4	232307367	232307207
SiILP1624	7	23852566	23852785	4	237611708	237611508
SiILP2392	7	32419380	32419598	5	19438368	19438522
SiILP102	7	32419521	32419740	5	19438449	19438667
SiILP2386	7	34817575	34817790	5	56790253	56790064
SiILP4109	7	23253048	23253268	5	57202592	57202729
SiILP3215	7	14643809	14644024	5	69516996	69516782
SiILP3066	7	23850355	23850574	5	79505696	79505855
SiILP3052	7	35419076	35419300	5	151838854	151838759
SiILP2966	7	27731116	27731331	6	21855647	21855607
SiILP2485	7	14835917	14836138	6	63949498	63949715
SiILP3715	7	34819079	34819298	6	86781556	86781768
SiILP3230	7	30333745	30333965	6	88147639	88147502
SiILP4312	7	32360975	32361194	6	124546960	124546743
SiILP3184	7	32360334	32360553	6	124549896	124549773
SiILP219	7	32332415	32332635	6	124740439	124740260
SiILP3111	7	32248350	32248570	6	125188548	125188396
SiILP342	7	12424845	12425066	6	139278700	139278517
SiILP160	7	26248321	26248536	7	142169148	142169357
SiILP2515	7	33679797	33680013	7	154277528	154277303
SiILP2533	7	30779184	30779403	8	116261264	116261394
SiILP2134	7	20556167	20556386	8	130978916	130978761
SiILP2353	7	29284061	29284281	9	69409848	69409629
SiILP4946	7	32416610	32416825	9	94246594	94246765
SiILP4855	7	33648574	33648794	10	8094784	8094571
SiILP3105	7	33595418	33595634	10	8720802	8721012
SiILP626	7	33035667	33035886	10	10806726	10806532
SiILP3242	7	32888371	32888586	10	15552788	15552574
SiILP1138	7	30143401	30143621	10	23416092	23416309
SiILP1741	7	32194014	32194237	10	51683067	51682957
SiILP1457	7	13131030	13131245	10	68726537	68726474
SiILP1566	7	779366	779585	10	95619936	95619714
SiILP4717	7	769947	770163	10	95690907	95690818
SiILP661	7	9188925	9189147	10	96906341	96906157
SiILP2183	7	3088021	3088245	10	98707979	98707759
SiILP4226	7	8314705	8314922	10	99370683	99370467
SiILP3433	7	8159263	8159480	10	99379697	99379599
SiILP1816	7	16751869	16752088	10	107603896	107603791
SiILP1817	7	16749208	16749423	10	107766845	107766658
SiILP4916	7	20606166	20606385	10	117825316	117825491
SiILP3970	7	20607693	20607914	10	117826259	117826484
SiILP1448	7	20740048	20740268	10	117993886	117994040
SiILP1927	7	20916920	20917137	10	118830033	118830201
SiILP4015	7	20918408	20918628	10	118831600	118831749
SiILP359	7	20965729	20965946	10	118919161	118919321
SiILP1311	7	21482389	21482611	10	120949586	120949801
SiILP1700	7	21623990	21624209	10	121506549	121506769
SiILP2125	7	22067717	22067936	10	123106782	123106999
SiILP3154	7	22167723	22167945	10	123575661	123575841
SiILP1767	7	22179358	22179573	10	123683881	123683970
SiILP3851	7	22323311	22323531	10	124061657	124061878
SiILP2868	7	22462924	22463143	10	124183757	124183975
SiILP4630	7	23482995	23483214	10	126984285	126984498
SiILP4370	7	23567952	23568169	10	127259405	127259321
SiILP2990	7	23914710	23914929	10	127861999	127862093
SiILP1257	7	24114241	24114460	10	128301661	128301461
SiILP2441	7	25100377	25100595	10	130909814	130909985
SiILP1331	7	25532241	25532462	10	132178501	132178713
SiILP933	7	25734119	25734338	10	132537094	132537279
SiILP1028	7	26297017	26297236	10	134034077	134034264
SiILP4670	7	28340343	28340559	10	134920010	134920123
SiILP3379	7	27426505	27426725	10	137168498	137168676
SiILP1570	7	27426960	27427182	10	137168967	137169164
SiILP4061	7	25699311	25699530	10	137744738	137744958
SiILP1349	7	28992441	28992657	10	140961140	140961343
SiILP2887	7	29036637	29036857	10	141019418	141019575
SiILP628	7	29105803	29106022	10	141067116	141067303
SiILP4465	7	29468586	29468806	10	141576914	141577082
SiILP3131	7	29801298	29801517	10	142183907	142184126
SiILP1953	7	29846329	29846551	10	142333912	142334126
SiILP5083	7	30456189	30456408	10	143175777	143175972
SiILP1910	7	30626572	30626793	10	143507293	143507461
SiILP2847	7	31075190	31075411	10	144455206	144455411
SiILP1274	7	31391904	31392129	10	145122810	145123016
SiILP3386	8	28120973	28121192	1	55293529	55293721
SiILP3118	8	13051615	13051835	1	273983771	273983649
SiILP4063	8	2622754	2622973	2	6825800	6825860
SiILP307	8	3669165	3669384	2	51928750	51928929
SiILP4819	8	22633986	22634205	2	124094996	124094876
SiILP4818	8	22632609	22632835	2	124096477	124096326
SiILP4649	8	12102916	12103139	2	124550325	124550515
SiILP3586	8	20538586	20538806	2	128056082	128055865
SiILP2207	8	20537525	20537743	2	128064033	128063887
SiILP1376	8	6017175	6017390	2	129302948	129303148
SiILP1375	8	6018987	6019209	2	129304924	129305102
SiILP1464	8	5635387	5635606	2	130741168	130741011
SiILP687	8	1581230	1581450	2	147306535	147306392
SiILP4653	8	1055342	1055562	2	152915409	152915488
SiILP1009	8	136668	136887	2	153504755	153504539
SiILP93	8	2179117	2179337	2	172852473	172852284
SiILP370	8	8332237	8332452	2	219910331	219910510
SiILP2308	8	25590345	25590567	2	222470069	222469860
SiILP1937	8	27387813	27388033	2	223978543	223978753
SiILP4678	8	28487540	28487755	2	225019448	225019335
SiILP4077	8	28500985	28501204	2	225095526	225095376
SiILP4504	8	28498357	28498577	2	225123804	225123589
SiILP1370	8	29903920	29904135	2	226368616	226368782
SiILP608	8	32713952	32714168	2	228897653	228897452
SiILP1102	8	32713378	32713596	2	228898217	228898057
SiILP2437	8	35601301	35601520	2	229671548	229671749
SiILP1824	8	35601614	35601833	2	229671830	229672046
SiILP2356	8	11939853	11940068	3	8811429	8811394
SiILP2861	8	109473	109692	3	229190316	229190417
SiILP4475	8	111090	111311	3	229192026	229192235
SiILP3376	8	222668	222884	3	229905385	229905467
SiILP1017	8	39699585	39699805	4	1483932	1483776
SiILP1930	8	38049424	38049643	4	2519897	2520081
SiILP639	8	39142082	39142302	4	2834744	2834907
SiILP1766	8	35581150	35581367	4	4405082	4404948
SiILP2332	8	877810	878025	4	5833606	5833762
SiILP1687	8	32611723	32611938	4	6551990	6551778
SiILP3524	8	8340818	8341038	4	12048711	12048548
SiILP364	8	8339956	8340175	4	12049432	12049334
SiILP2840	8	12101409	12101628	4	12589764	12589977
SiILP3198	8	12178044	12178259	4	12939511	12939678
SiILP3104	8	12155092	12155307	4	12946316	12946440
SiILP4511	8	13311185	13311405	4	14124846	14124946
SiILP3536	8	23159423	23159644	4	18457148	18456992
SiILP4848	8	23013567	23013784	4	18681491	18681286
SiILP2255	8	22617141	22617356	4	19598592	19598383
SiILP4192	8	36860146	36860365	4	135092409	135092233
SiILP2388	8	223731	223950	4	186041195	186041367
SiILP1122	8	25015467	25015682	4	186144615	186144492
SiILP429	8	1736464	1736684	4	187706313	187706436
SiILP2615	8	28034567	28034788	4	190870335	190870497
SiILP600	8	28037866	28038085	4	190875237	190875402
SiILP3085	8	28040005	28040226	4	190877306	190877483
SiILP2032	8	28018139	28018358	4	191113104	191112914
SiILP2031	8	28016916	28017135	4	191114169	191114062
SiILP4433	8	29889539	29889765	4	200840228	200840414
SiILP853	8	29895289	29895508	4	200842608	200842788
SiILP1725	8	29895795	29896015	4	200843232	200843448
SiILP2644	8	30235331	30235556	4	201544510	201544663
SiILP4095	8	17673574	17673793	4	204062655	204062485
SiILP2848	8	4346964	4347183	4	204664794	204664988
SiILP2810	8	4347459	4347676	4	204665299	204665513
SiILP3192	8	5276858	5277074	4	207283409	207283601
SiILP325	8	2946273	2946492	4	212219537	212219746
SiILP860	8	3616118	3616337	4	214911032	214911235
SiILP3365	8	12116225	12116442	5	4137317	4137131
SiILP1712	8	33286987	33287204	5	133775359	133775524
SiILP2349	8	1056719	1056941	6	13982867	13982698
SiILP2790	8	21478824	21479039	7	145078261	145078297
SiILP2573	8	44162	44381	7	152773844	152774013
SiILP3337	8	5593757	5593977	7	158151775	158151616
SiILP202	8	20250597	20250816	8	6591455	6591596
SiILP264	8	30139825	30140044	8	62991920	62991770
SiILP3333	8	28121106	28121323	9	131585605	131585436
SiILP1630	8	355728	355943	10	2447869	2447994
SiILP4886	8	30115186	30115406	10	143517223	143517386
SiILP321	9	58601097	58601316	1	1967894	1967729
SiILP4765	9	58600901	58601120	1	1968097	1967878
SiILP3978	9	57434309	57434529	1	5391283	5391133
SiILP1929	9	57424750	57424965	1	5410460	5410246
SiILP2863	9	57302702	57302918	1	5823589	5823395
SiILP1265	9	57292365	57292582	1	5875904	5875701
SiILP1961	9	9115581	9115798	1	6198011	6197861
SiILP856	9	57024882	57025099	1	7193094	7192981
SiILP1319	9	57023488	57023707	1	7194544	7194324
SiILP3005	9	56989512	56989733	1	7346964	7346814
SiILP2321	9	56988897	56989119	1	7347985	7347872
SiILP2052	9	56872656	56872875	1	7689124	7688906
SiILP1986	9	56869962	56870187	1	7699553	7699343
SiILP1737	9	56764668	56764882	1	8100221	8100008
SiILP2624	9	56595984	56596201	1	8656564	8656346
SiILP4679	9	56375524	56375743	1	9562292	9562086
SiILP314	9	56273523	56273741	1	10093529	10093375
SiILP394	9	55969933	55970157	1	11791883	11791686
SiILP2920	9	55838517	55838736	1	12149769	12149555
SiILP2626	9	55659585	55659806	1	12517541	12517371
SiILP4545	9	55276279	55276500	1	14626977	14626778
SiILP2383	9	55275730	55275949	1	14637844	14637661
SiILP129	9	6845887	6846106	1	14903197	14903043
SiILP959	9	55016833	55017048	1	15511713	15511915
SiILP1394	9	54907828	54908047	1	16333965	16333804
SiILP1334	9	54906575	54906796	1	16335573	16335350
SiILP2453	9	54814723	54814944	1	16604388	16604278
SiILP2190	9	54813379	54813598	1	16606151	16605965
SiILP1610	9	4215819	4216035	1	17392888	17392731
SiILP4861	9	54661227	54661446	1	17653916	17653744
SiILP4187	9	111074	111293	1	19609805	19609931
SiILP51	9	54212461	54212680	1	19983349	19983136
SiILP4613	9	11470803	11471023	1	20223402	20223511
SiILP4546	9	53236404	53236619	1	20290122	20289988
SiILP3923	9	53657553	53657773	1	22776037	22776258
SiILP748	9	53677388	53677604	1	22940138	22940255
SiILP920	9	53149760	53149980	1	25426780	25426599
SiILP4189	9	53125731	53125952	1	25440562	25440342
SiILP3303	9	52986332	52986551	1	25885115	25884949
SiILP3070	9	52984205	52984424	1	25887399	25887236
SiILP2899	9	52968473	52968689	1	26200486	26200312
SiILP3729	9	52831266	52831488	1	27096183	27095968
SiILP3243	9	52826656	52826874	1	27100442	27100294
SiILP4576	9	52238406	52238625	1	29403839	29403656
SiILP727	9	52237768	52237983	1	29404336	29404127
SiILP2884	9	51882879	51883097	1	31058019	31057803
SiILP1011	9	51867209	51867427	1	31074754	31074597
SiILP1649	9	51183075	51183296	1	34207196	34207071
SiILP272	9	51182642	51182865	1	34207948	34207799
SiILP2208	9	51102550	51102771	1	34823967	34823812
SiILP3063	9	51054744	51054959	1	34996446	34996225
SiILP1902	9	51008806	51009027	1	35240750	35240547
SiILP3171	9	51006847	51007062	1	35242604	35242382
SiILP1204	9	50998279	50998495	1	35455720	35455561
SiILP1322	9	50309464	50309683	1	37849263	37849463
SiILP237	9	50357315	50357534	1	38126570	38126720
SiILP1016	9	50445240	50445454	1	38617165	38617320
SiILP1718	9	50500479	50500696	1	38877859	38878075
SiILP5085	9	50684039	50684254	1	39735449	39735545
SiILP44	9	50087099	50087321	1	40224909	40224687
SiILP113	9	50086573	50086793	1	40225456	40225234
SiILP3341	9	49808710	49808931	1	41957339	41957229
SiILP4872	9	49268099	49268318	1	44803348	44803160
SiILP557	9	49242672	49242888	1	45103493	45103274
SiILP1969	9	49129971	49130190	1	45513795	45513580
SiILP1217	9	49091721	49091941	1	45773627	45773478
SiILP1073	9	48940786	48941008	1	46545780	46545558
SiILP1842	9	48910523	48910742	1	46626293	46626072
SiILP3750	9	48415182	48415401	1	49214892	49214731
SiILP455	9	48342377	48342596	1	49779207	49778992
SiILP19	9	48255071	48255293	1	50339374	50339163
SiILP4937	9	48214450	48214671	1	50711194	50710981
SiILP1556	9	47627098	47627317	1	52458087	52458214
SiILP1167	9	47627229	47627451	1	52458206	52458342
SiILP1232	9	47630078	47630296	1	52462523	52462700
SiILP4887	9	47239960	47240181	1	54846133	54845938
SiILP2541	9	47229666	47229885	1	54929379	54929215
SiILP1369	9	47219661	47219876	1	55074664	55074450
SiILP3395	9	46918465	46918679	1	56674446	56674367
SiILP1891	9	46771302	46771521	1	57481855	57481641
SiILP1658	9	46686958	46687177	1	58050661	58050502
SiILP61	9	46671834	46672053	1	58296373	58296164
SiILP4398	9	46122443	46122665	1	61022685	61022477
SiILP2901	9	45896535	45896754	1	62337747	62337531
SiILP2655	9	45634499	45634718	1	63359792	63359625
SiILP146	9	45601623	45601841	1	63610877	63610671
SiILP2440	9	45586017	45586232	1	63614324	63614125
SiILP4982	9	45216025	45216244	1	65038284	65038092
SiILP164	9	44316468	44316689	1	65223458	65223268
SiILP2023	9	43534729	43534950	1	68880275	68880058
SiILP2274	9	42990789	42991005	1	70158460	70158317
SiILP5055	9	42730338	42730559	1	71591319	71591145
SiILP1947	9	40448856	40449071	1	82384226	82384039
SiILP2204	9	40111249	40111468	1	84415961	84415779
SiILP3844	9	39571869	39572088	1	86159706	86159545
SiILP1951	9	39455485	39455704	1	86845393	86845229
SiILP2625	9	25255353	25255572	1	91341629	91341847
SiILP1090	9	36407226	36407441	1	96322237	96322028
SiILP1999	9	36221920	36222143	1	97677525	97677344
SiILP4658	9	35882795	35883015	1	98547037	98547237
SiILP3614	9	36024197	36024416	1	99699162	99699380
SiILP4430	9	35494508	35494726	1	103828109	103827933
SiILP2552	9	35441689	35441909	1	105153567	105153356
SiILP2651	9	35424638	35424856	1	105462137	105461979
SiILP1994	9	32522902	32523117	1	119023443	119023295
SiILP2849	9	30721091	30721311	1	128026194	128026344
SiILP4200	9	25607373	25607591	1	129266586	129266420
SiILP835	9	20088955	20089174	1	141741491	141741604
SiILP2561	9	20132966	20133185	1	142704917	142705091
SiILP2844	9	15771673	15771892	1	170670539	170670740
SiILP1868	9	21228609	21228828	1	187587998	187587956
SiILP1551	9	13394881	13395101	1	223031593	223031794
SiILP3439	9	13823861	13824076	1	223941562	223941686
SiILP80	9	14143512	14143731	1	225130724	225130879
SiILP3929	9	14766987	14767206	1	227437034	227437251
SiILP3193	9	14923241	14923467	1	228150617	228150393
SiILP1998	9	15707546	15707766	1	229852683	229852871
SiILP3202	9	16313745	16313965	1	230800710	230800897
SiILP128	9	16314494	16314713	1	230801832	230802030
SiILP2277	9	16315516	16315739	1	230803153	230803337
SiILP1175	9	16520018	16520237	1	231337286	231337431
SiILP2738	9	16521501	16521722	1	231339056	231339206
SiILP2845	9	16693195	16693414	1	232178414	232178572
SiILP4820	9	17180941	17181160	1	234220861	234220737
SiILP1080	9	17176130	17176350	1	234259521	234259423
SiILP154	9	17174061	17174276	1	234261493	234261288
SiILP3141	9	17921361	17921584	1	235711982	235712059
SiILP2145	9	18424310	18424525	1	236806568	236806759
SiILP4632	9	18646757	18646976	1	237090043	237090236
SiILP762	9	19462912	19463133	1	239518273	239518491
SiILP4065	9	21736849	21737071	1	240963243	240963042
SiILP5036	9	21736273	21736494	1	240963998	240963790
SiILP2038	9	21734734	21734951	1	240967711	240967524
SiILP267	9	21518699	21518918	1	241908016	241907822
SiILP174	9	21360848	21361068	1	242434413	242434212
SiILP403	9	21226883	21227102	1	243022718	243022518
SiILP1513	9	12826033	12826248	1	244977090	244976882
SiILP4362	9	12247233	12247454	1	246721760	246721599
SiILP3597	9	12237074	12237293	1	246819961	246819799
SiILP223	9	11987296	11987515	1	248739129	248738947
SiILP121	9	11770877	11771096	1	249066528	249066310
SiILP3274	9	10175892	10176112	1	250093407	250093614
SiILP2992	9	10520726	10520941	1	251731947	251732042
SiILP4514	9	10695411	10695626	1	252930473	252930258
SiILP1740	9	10766910	10767125	1	253015657	253015864
SiILP1907	9	15615649	15615864	1	254097761	254097596
SiILP3862	9	9425290	9425506	1	258001957	258002174
SiILP3321	9	9671459	9671674	1	258554700	258554914
SiILP1173	9	9828054	9828273	1	259213954	259214111
SiILP290	9	9830763	9830982	1	259216587	259216800
SiILP2646	9	8756542	8756762	1	260920617	260920452
SiILP289	9	8755584	8755804	1	260921677	260921505
SiILP5009	9	8569914	8570129	1	262137221	262137090
SiILP3878	9	8292856	8293073	1	262720290	262720126
SiILP3241	9	8292355	8292573	1	262720817	262720634
SiILP2389	9	8195421	8195640	1	263196681	263196487
SiILP1548	9	7807494	7807716	1	264980981	264980773
SiILP3952	9	7784777	7784996	1	265177303	265177118
SiILP2404	9	7406870	7407085	1	267611125	267611339
SiILP1001	9	7101368	7101584	1	269118684	269118523
SiILP3214	9	6555205	6555424	1	272255564	272255403
SiILP1914	9	6512983	6513198	1	272442146	272442086
SiILP2883	9	6391333	6391548	1	272843512	272843333
SiILP2438	9	6383173	6383392	1	272937452	272937266
SiILP3043	9	6287775	6287991	1	273374464	273374294
SiILP126	9	6232452	6232672	1	273448236	273448072
SiILP411	9	6232074	6232290	1	273448608	273448414
SiILP3676	9	6230314	6230538	1	273450135	273449981
SiILP2159	9	6118262	6118481	1	273868012	273867798
SiILP5090	9	6071305	6071528	1	274062530	274062361
SiILP2187	9	5868662	5868882	1	274988541	274988392
SiILP3051	9	5867749	5867967	1	274989572	274989355
SiILP2610	9	5829972	5830191	1	275092308	275092097
SiILP15	9	5756900	5757120	1	275384099	275383871
SiILP475	9	5597402	5597621	1	276074967	276074754
SiILP1534	9	5433348	5433567	1	276984582	276984461
SiILP2009	9	5300685	5300900	1	277591164	277591042
SiILP1602	9	5060665	5060886	1	278551586	278551427
SiILP1020	9	4860347	4860566	1	279418786	279418689
SiILP1019	9	4858381	4858602	1	279420672	279420526
SiILP189	9	4800047	4800266	1	279683902	279683746
SiILP484	9	4728174	4728393	1	280219849	280219646
SiILP4203	9	4716613	4716832	1	280297948	280297739
SiILP198	9	4675162	4675381	1	280581461	280581260
SiILP3508	9	4615386	4615605	1	280711570	280711355
SiILP4603	9	4476937	4477156	1	281204955	281204851
SiILP3694	9	4476742	4476963	1	281205162	281204999
SiILP444	9	4476470	4476685	1	281205434	281205268
SiILP1012	9	4284329	4284548	1	282539530	282539358
SiILP1652	9	4270280	4270499	1	282669618	282669424
SiILP3945	9	4268981	4269200	1	282675774	282675585
SiILP539	9	3909060	3909275	1	283602587	283602812
SiILP3361	9	46420123	46420340	1	283644068	283643898
SiILP304	9	3789277	3789496	1	285137734	285137516
SiILP3417	9	3243949	3244164	1	287891806	287891613
SiILP918	9	13619126	13619340	1	291726592	291726388
SiILP1622	9	2152297	2152517	1	292091792	292091616
SiILP3705	9	2135312	2135531	1	292099286	292099490
SiILP1965	9	2135531	2135752	1	292099502	292099709
SiILP388	9	2120213	2120432	1	292222853	292222643
SiILP1252	9	2013767	2013985	1	292356300	292356479
SiILP1253	9	1783935	1784160	1	293576405	293576190
SiILP1621	9	1710563	1710780	1	293646989	293646885
SiILP2168	9	1624324	1624542	1	294143778	294143892
SiILP2665	9	1558474	1558693	1	294709356	294709145
SiILP2464	9	1395694	1395909	1	295997444	295997659
SiILP1266	9	1075383	1075606	1	296574323	296574137
SiILP3892	9	1067976	1068197	1	296621164	296620988
SiILP530	9	1065665	1065885	1	296623402	296623240
SiILP4038	9	1049523	1049742	1	296655987	296655793
SiILP1852	9	1047830	1048048	1	296657659	296657486
SiILP3229	9	1047097	1047316	1	296658231	296658063
SiILP2431	9	864018	864237	1	297051876	297051777
SiILP2893	9	735284	735503	1	297748812	297748602
SiILP1288	9	734279	734497	1	297749729	297749561
SiILP4463	9	644077	644292	1	298136420	298136263
SiILP2956	9	434257	434477	1	298784334	298784188
SiILP3135	9	433271	433492	1	298784871	298784677
SiILP275	9	423990	424205	1	298824138	298823924
SiILP3083	9	301025	301244	1	299408500	299408314
SiILP1641	9	9518463	9518682	1	300883781	300883950
SiILP4752	9	13832416	13832631	2	10034	10205
SiILP580	9	43021266	43021485	2	2541994	2542211
SiILP4194	9	7243364	7243579	2	4204849	4205062
SiILP2423	9	20507799	20508018	2	10875316	10875464
SiILP2276	9	20508702	20508919	2	10876247	10876411
SiILP1685	9	15100492	15100711	2	147268969	147269101
SiILP4651	9	46160255	46160480	2	157605447	157605662
SiILP829	9	14647296	14647513	2	233254437	233254223
SiILP1219	9	14350743	14350965	3	184601156	184601308
SiILP1146	9	56817989	56818204	3	188529733	188529520
SiILP759	9	54657543	54657758	4	173718188	173718069
SiILP1460	9	51690224	51690440	4	178770513	178770700
SiILP333	9	48802027	48802242	4	186587397	186587536
SiILP1031	9	24427859	24428078	4	187885544	187885417
SiILP427	9	364745	364965	5	906353	906524
SiILP1044	9	441248	441468	5	944157	944311
SiILP3989	9	470974	471193	5	1022934	1023110
SiILP2850	9	898473	898697	5	1338984	1339194
SiILP2039	9	915692	915910	5	1361637	1361774
SiILP1731	9	916257	916476	5	1362256	1362414
SiILP4069	9	1400056	1400275	5	1609863	1609672
SiILP672	9	1255337	1255556	5	1830894	1830776
SiILP3767	9	1196781	1197003	5	1883693	1883479
SiILP3224	9	1497987	1498208	5	1899686	1899523
SiILP2685	9	2134256	2134475	5	2804227	2804430
SiILP1530	9	2325622	2325841	5	3095851	3095995
SiILP1193	9	2327012	2327233	5	3097184	3097404
SiILP1255	9	2327658	2327878	5	3099621	3099828
SiILP1254	9	2330172	2330393	5	3102073	3102257
SiILP2096	9	2837491	2837710	5	3786863	3787036
SiILP3786	9	2938709	2938931	5	3846220	3846007
SiILP4479	9	2992907	2993127	5	4007772	4007965
SiILP1391	9	3477432	3477653	5	4504751	4504972
SiILP101	9	4718081	4718300	5	6134789	6134629
SiILP1250	9	4740638	4740857	5	6162925	6163078
SiILP4229	9	4748018	4748237	5	6283457	6283658
SiILP4407	9	5132609	5132824	5	6690444	6690230
SiILP2698	9	5286403	5286622	5	6880517	6880732
SiILP3917	9	5855493	5855708	5	7776211	7776418
SiILP4898	9	6151777	6151999	5	8260978	8260804
SiILP1118	9	6151415	6151637	5	8261312	8261141
SiILP2632	9	6914974	6915194	5	9903165	9903379
SiILP379	9	6917720	6917939	5	9908138	9908268
SiILP5038	9	7055687	7055911	5	10086213	10086029
SiILP3315	9	7035913	7036132	5	10102883	10102715
SiILP3183	9	7225571	7225790	5	10678283	10678093
SiILP3023	9	7298886	7299105	5	10782472	10782641
SiILP3553	9	7432109	7432328	5	11370359	11370581
SiILP2680	9	7662223	7662443	5	11821902	11822072
SiILP2192	9	7809283	7809501	5	12037754	12037917
SiILP2320	9	8196879	8197094	5	12574742	12574821
SiILP2346	9	8288112	8288332	5	12922017	12922191
SiILP3292	9	9515713	9515929	5	14340195	14340405
SiILP3290	9	9590170	9590385	5	14606470	14606662
SiILP1706	9	9709189	9709412	5	15135371	15135586
SiILP163	9	10175556	10175775	5	16321012	16321228
SiILP2967	9	10279246	10279465	5	17063347	17063147
SiILP4760	9	11026919	11027138	5	17275332	17275143
SiILP330	9	11509843	11510059	5	18537202	18537360
SiILP2313	9	11512893	11513108	5	18540080	18540287
SiILP1751	9	12753270	12753492	5	20772856	20773049
SiILP1558	9	12753821	12754042	5	20773484	20773662
SiILP1499	9	13908818	13909033	5	22804496	22804609
SiILP4262	9	14029045	14029260	5	23338894	23339018
SiILP1082	9	14382114	14382333	5	23899219	23899444
SiILP1081	9	14383891	14384108	5	23901908	23902111
SiILP220	9	14760159	14760378	5	24711639	24711828
SiILP1579	9	15519087	15519302	5	26099829	26100037
SiILP99	9	15706778	15706997	5	26661599	26661788
SiILP5060	9	15736025	15736246	5	26980474	26980297
SiILP1272	9	16698289	16698514	5	29373903	29373720
SiILP4102	9	17772397	17772616	5	31133798	31133939
SiILP2042	9	55959919	55960137	5	32663468	32663374
SiILP2418	9	18855423	18855642	5	32664267	32664428
SiILP1552	9	21654853	21655068	5	33978732	33978557
SiILP3324	9	21493929	21494145	5	34449004	34448789
SiILP3385	9	20486692	20486911	5	36059324	36059462
SiILP3384	9	20487620	20487837	5	36061097	36061271
SiILP4520	9	20492250	20492469	5	36065249	36065410
SiILP3658	9	20131430	20131649	5	37097049	37096841
SiILP3392	9	30282435	30282653	5	38153009	38152849
SiILP1136	9	22939990	22940205	5	38478016	38478183
SiILP205	9	24233539	24233758	5	38980029	38980240
SiILP2995	9	26465021	26465236	5	40102039	40102203
SiILP4985	9	4179379	4179594	5	55400892	55401028
SiILP4016	9	56575882	56576101	5	160454969	160454996
SiILP4502	9	7879144	7879359	5	175373373	175373597
SiILP3706	9	14647722	14647940	6	5869577	5869362
SiILP4244	9	5014097	5014319	6	8138843	8138670
SiILP4454	9	38744882	38745103	6	63265752	63265563
SiILP435	9	41408115	41408332	6	71410107	71410289
SiILP3584	9	51600753	51600974	6	82294671	82294452
SiILP3393	9	29705310	29705524	6	93541189	93540986
SiILP1509	9	1819449	1819668	6	125630904	125630719
SiILP1284	9	23772675	23772894	6	148435171	148435003
SiILP1567	9	3412815	3413037	7	8572282	8572141
SiILP4623	9	22226045	22226265	8	112175997	112175875
SiILP106	9	18245258	18245475	8	127776826	127776667
SiILP2231	9	57863625	57863844	8	127886192	127886408
SiILP2715	9	52437373	52437590	8	129137231	129137127
SiILP2470	9	14350266	14350486	8	170292225	170292348
SiILP4180	9	14351511	14351731	8	170293632	170293817
SiILP316	9	14702061	14702283	9	3180274	3180101
SiILP1342	9	6380977	6381201	9	17690331	17690453
SiILP4796	9	36201358	36201578	9	26823155	26823004
SiILP1035	9	50811307	50811527	9	41113807	41113629
SiILP3072	9	47921888	47922107	9	106789296	106789105
SiILP2585	9	36222981	36223201	9	113473456	113473672
SiILP1865	9	36966447	36966664	9	114700563	114700362
SiILP1536	9	36664802	36665021	9	115329121	115329316
SiILP2553	9	37273674	37273894	9	115669383	115669543
SiILP1344	9	43844542	43844758	9	120880795	120880952
SiILP1806	9	43423839	43424054	9	121934610	121934400
SiILP3747	9	43166029	43166245	9	122517759	122517558
SiILP3889	9	42337683	42337898	9	123598263	123598421
SiILP382	9	40428067	40428288	9	125128564	125128360
SiILP3610	9	45635369	45635589	9	127509860	127510072
SiILP1213	9	45991463	45991678	9	128548458	128548634
SiILP1040	9	46255971	46256190	9	129011092	129011278
SiILP2391	9	46748263	46748480	9	130486319	130486511
SiILP3639	9	46850076	46850299	9	130654083	130654265
SiILP1333	9	47092094	47092310	9	131162042	131162186
SiILP1984	9	47995014	47995233	9	133931036	133930866
SiILP1746	9	48133135	48133355	9	134305791	134306019
SiILP2867	9	48376045	48376264	9	135153683	135153902
SiILP994	9	48385321	48385536	9	135269894	135270110
SiILP3033	9	48513248	48513464	9	136085079	136084928
SiILP74	9	49034045	49034266	9	137162114	137162323
SiILP130	9	49454180	49454399	9	138427275	138427111
SiILP4140	9	49529644	49529862	9	138618455	138618620
SiILP452	9	49895692	49895907	9	139513382	139513593
SiILP3432	9	50065881	50066100	9	139746805	139747003
SiILP1515	9	50535095	50535310	9	140216125	140215970
SiILP999	9	50474747	50474966	9	140354985	140354763
SiILP3709	9	50236183	50236402	9	141377066	141376894
SiILP4156	9	51005600	51005819	9	141986956	141987168
SiILP2424	9	51548407	51548627	9	143392245	143392412
SiILP1298	9	52005498	52005722	9	144598858	144599024
SiILP3642	9	53097541	53097756	9	147281292	147281485
SiILP1821	9	53098083	53098302	9	147281835	147282004
SiILP3176	9	53580385	53580602	9	147960058	147960246
SiILP1387	9	53656264	53656483	9	148060273	148060460
SiILP2700	9	54018532	54018751	9	149007979	149007816
SiILP2596	9	54719237	54719456	9	150199339	150199549
SiILP201	9	54816109	54816328	9	150423328	150423514
SiILP4132	9	54818839	54819058	9	150442549	150442731
SiILP2226	9	54962263	54962485	9	150819078	150819236
SiILP2121	9	55016933	55017155	9	150975106	150975292
SiILP3516	9	55017205	55017426	9	150975420	150975619
SiILP4501	9	55231595	55231813	9	151274951	151275100
SiILP1088	9	55271165	55271384	9	151312708	151312898
SiILP3015	9	55279943	55280162	9	151325296	151325350
SiILP1871	9	55314816	55315035	9	151401478	151401680
SiILP1800	9	55346362	55346581	9	151479082	151479219
SiILP2035	9	5830863	5831082	9	152131038	152131211
SiILP4660	9	56418280	56418499	9	152189594	152189448
SiILP227	9	57522053	57522273	9	153736199	153736411
SiILP3281	9	58221517	58221736	9	154381455	154381635
SiILP2012	9	58350455	58350674	9	154600597	154600815
SiILP3816	9	58651312	58651537	9	155287854	155288079
SiILP3140	9	41084897	41085116	9	155795694	155795877
SiILP4268	9	41298714	41298933	9	156271949	156272128
SiILP1982	9	34446952	34447171	10	12925479	12925318
SiILP1289	9	36620074	36620296	10	23791817	23791638
SiILP3358	9	30273630	30273848	10	81549495	81549679
SiILP1038	9	3713787	3714006	10	102235134	102235347
SiILP2041	9	52528342	52528558	10	113393553	113393504
SiILP1939	9	46660084	46660303	10	118097257	118097387
