# Supplementary material for: Development of 5123 Intron-Length Polymorphic Markers for Large-Scale Genotyping Applications in Foxtail Millet
Source: DNA Res. 2013 Oct 1;21(1):41–52. doi: 10.1093/dnares/dst039 (PMC3925393; doi:10.1093/dnares/dst039)
Supplement: Supplementary Data [file supp_dst039_dst039supp_table7.xls]

## Sheet: Table S7
Supplementary Table S7: Detailed results on ILP marker-based comparative mapping between foxtail millet and rice chromosomes.
Marker ID	Physical position in foxtail millet			Physical position in Oryza sativa				Foxtail Millet chromosomes	Oryza sativa (Os) chromosomes (Chr)
	Chr	Start	End	Chr	Start	End			Chr 1	Chr 2	Chr 3	Chr 4	Chr 5	Chr 6	Chr 7	Chr 8	Chr 9	Chr 10	Chr 11	Chr 12
SiILP3026	1	23630972	23631190	1	6452680	6452608		Chr1 (89)	2	75	1	4	2	3	0	0	0	0	0	1
SiILP3535	1	3749691	3749907	1	22127782	22127652		Chr2 (118)	1	1	7	1	1	0	57	5	41	1	1	2
SiILP4582	1	29802251	29802472	12	16197351	16197507		Chr3 (96)	9	5	1	7	48	2	1	2	0	1	1	2
SiILP16	1	112478	112697	2	52428	52578		Chr4 (89)	0	6	2	2	1	74	0	1	1	0	1	1
SiILP4470	1	122692	122911	2	81208	81306		Chr5 (142)	117	0	1	2	11	0	5	2	0	0	2	2
SiILP833	1	159231	159450	2	128644	128759		Chr6 (50)	1	0	0	0	0	2	1	42	3	1	0	0
SiILP507	1	354332	354551	2	399280	399399		Chr7 (76)	1	4	1	51	10	3	3	3	1	0	0	2
SiILP508	1	356149	356370	2	403035	403193		Chr8 (39)	1	0	3	0	1	1	1	0	0	0	29	5
SiILP4565	1	9692097	9692316	2	1042562	1042395		Chr9 (182)	6	3	123	1	3	3	6	2	3	28	1	3
SiILP855	1	9689746	9689965	2	1044189	1044034		Total (868)	138	94	139	68	77	88	74	57	49	31	35	18
SiILP2348	1	9616220	9616439	2	1082523	1082374		* Chromosomes displaying higher synteny are highlighted in yellow
SiILP988	1	8957589	8957808	2	1291447	1291607
SiILP669	1	8683573	8683792	2	1534119	1533958
SiILP2621	1	8273212	8273431	2	1971031	1970870
SiILP1691	1	8220614	8220830	2	2003343	2003187
SiILP4163	1	7977523	7977738	2	2342371	2342298
SiILP3155	1	7620320	7620539	2	2929836	2929666
SiILP4667	1	7286076	7286295	2	3185046	3184931
SiILP604	1	6879842	6880059	2	3613667	3613506
SiILP4487	1	6879665	6879881	2	3613750	3613644
SiILP1051	1	6834475	6834694	2	3660075	3659922
SiILP3809	1	6743038	6743259	2	3707858	3707775
SiILP1103	1	6702662	6702879	2	3730258	3730089
SiILP1628	1	6453883	6454107	2	4026395	4026260
SiILP1629	1	6452659	6452878	2	4028159	4028024
SiILP823	1	4764541	4764761	2	5416577	5416416
SiILP3800	1	4198576	4198796	2	5919416	5919271
SiILP1430	1	3917499	3917720	2	6134241	6134095
SiILP1116	1	3108506	3108725	2	6569373	6569530
SiILP777	1	2074572	2074791	2	7708903	7708739
SiILP1010	1	2072931	2073149	2	7710432	7710332
SiILP1959	1	2062523	2062746	2	7720840	7720707
SiILP1593	1	1245830	1246049	2	8729546	8729400
SiILP1699	1	11895002	11895221	2	11067303	11067147
SiILP3707	1	23860930	23861149	2	17581809	17582017
SiILP2363	1	25529606	25529826	2	19227483	19227604
SiILP1655	1	25769957	25770176	2	19439483	19439635
SiILP4275	1	26589477	26589698	2	19975589	19975747
SiILP2229	1	26980938	26981157	2	20183483	20183603
SiILP2514	1	27575815	27576034	2	21048252	21048401
SiILP4368	1	28884145	28884362	2	22335624	22335762
SiILP2	1	30051434	30051653	2	23528297	23528437
SiILP1600	1	30194925	30195147	2	23655642	23655739
SiILP351	1	30246881	30247105	2	23761621	23761523
SiILP2532	1	30763012	30763233	2	24198681	24198759
SiILP1857	1	23939439	23939662	2	25452569	25452439
SiILP3093	1	33173870	33174084	2	26365993	26366029
SiILP4988	1	34241136	34241355	2	27365246	27365388
SiILP3992	1	35465024	35465242	2	28755372	28755438
SiILP70	1	35819745	35819964	2	29080154	29080299
SiILP5032	1	36304891	36305108	2	29626268	29626426
SiILP2900	1	36366707	36366926	2	29766030	29766157
SiILP155	1	36585858	36586077	2	29935782	29935898
SiILP4698	1	36743899	36744115	2	30145760	30145890
SiILP3731	1	36905458	36905674	2	30304979	30305152
SiILP572	1	37331674	37331890	2	30703058	30703203
SiILP2425	1	37384287	37384506	2	30747992	30748139
SiILP537	1	37529013	37529233	2	30864364	30864485
SiILP4135	1	37547311	37547532	2	30877087	30877259
SiILP2182	1	37549246	37549465	2	30879511	30879682
SiILP3107	1	37587362	37587581	2	30921383	30921477
SiILP4809	1	37665666	37665885	2	31007279	31007378
SiILP2717	1	38115782	38116003	2	31479213	31479380
SiILP2718	1	38118920	38119142	2	31482087	31482240
SiILP1837	1	38870797	38871017	2	32068022	32068205
SiILP3529	1	39272361	39272582	2	32528324	32528544
SiILP1807	1	39826567	39826786	2	33173372	33173482
SiILP3803	1	39827237	39827455	2	33175249	33175400
SiILP3445	1	39984073	39984294	2	33378789	33378983
SiILP3380	1	39996600	39996819	2	33390617	33390777
SiILP1456	1	40079937	40080156	2	33479885	33479979
SiILP3895	1	40223398	40223616	2	33628484	33628537
SiILP4446	1	40260430	40260649	2	33717547	33717713
SiILP1049	1	40367272	40367492	2	33788786	33788890
SiILP3399	1	40639182	40639401	2	34209662	34209571
SiILP212	1	40802778	40802997	2	34353061	34353209
SiILP3421	1	41132243	41132462	2	34840467	34840571
SiILP2555	1	41693734	41693952	2	35326781	35326932
SiILP4259	1	229490	229705	3	1299923	1299748
SiILP1277	1	30718035	30718254	4	25077078	25077164
SiILP852	1	31723720	31723939	4	25898485	25898602
SiILP2002	1	34117796	34118013	4	28265130	28265279
SiILP4930	1	30718457	30718678	4	31107346	31107190
SiILP5029	1	27719370	27719589	5	17215002	17214801
SiILP5072	1	37645310	37645527	5	23749065	23748912
SiILP4011	1	39825222	39825443	6	4868816	4868781
SiILP1292	1	39096667	39096885	6	5640723	5640569
SiILP2152	1	4198646	4198865	6	23687767	23687901
SiILP3719	1	34555984	34556203	6	27737686	27737813
SiILP3925	2	28052629	28052851	1	13321333	13321481
SiILP3821	2	16160840	16161057	10	6249836	6249682
SiILP2771	2	6250652	6250867	11	20513956	20513918
SiILP2492	2	10871570	10871785	12	23350441	23350502
SiILP2722	2	24895352	24895573	12	25559630	25559774
SiILP3223	2	23815575	23815791	2	17050414	17050381
SiILP2312	2	6369368	6369589	3	6683378	6683462
SiILP489	2	49103455	49103671	3	9872937	9872801
SiILP708	2	47798866	47799087	3	12838422	12838572
SiILP2828	2	3582472	3582687	3	32930557	32930688
SiILP3579	2	7332084	7332304	3	34008876	34009001
SiILP1485	2	11733882	11734101	3	35481002	35481144
SiILP1484	2	11737017	11737235	3	35484134	35484299
SiILP1201	2	25422132	25422356	4	4289368	4289251
SiILP3622	2	20881910	20882129	5	14694511	14694656
SiILP4037	2	726668	726884	7	981498	981558
SiILP2195	2	2432415	2432631	7	2226731	2226894
SiILP3460	2	2477036	2477257	7	2469639	2469771
SiILP2196	2	2484727	2484948	7	2478137	2478290
SiILP4560	2	3069394	3069613	7	3120671	3120788
SiILP1486	2	3472233	3472452	7	3484129	3484280
SiILP4301	2	3472612	3472831	7	3484551	3484703
SiILP3195	2	10662722	10662940	7	3608563	3608356
SiILP5120	2	3710269	3710490	7	3727687	3727855
SiILP1005	2	5170545	5170764	7	4658640	4658750
SiILP4864	2	5390257	5390476	7	4684679	4684822
SiILP3872	2	5535268	5535484	7	4737941	4738091
SiILP1282	2	6541410	6541629	7	5649173	5649326
SiILP2091	2	8317872	8318090	7	7621652	7621699
SiILP158	2	8676485	8676704	7	8077614	8077681
SiILP3961	2	8780869	8781090	7	8289384	8289551
SiILP3221	2	8786576	8786795	7	8478608	8478539
SiILP2557	2	8783700	8783919	7	8482399	8482287
SiILP4508	2	10273001	10273222	7	11070553	11070646
SiILP1479	2	13881572	13881791	7	15450599	15450755
SiILP1503	2	14706228	14706444	7	16386598	16386795
SiILP2607	2	40005733	40005948	7	16652717	16652584
SiILP4256	2	40266671	40266890	7	17200436	17200538
SiILP4791	2	40380311	40380530	7	17413169	17413335
SiILP923	2	40645310	40645529	7	17841654	17841818
SiILP3849	2	40645967	40646190	7	17842436	17842522
SiILP3053	2	40646941	40647160	7	17843441	17843564
SiILP3855	2	41051105	41051324	7	18592198	18592083
SiILP311	2	41325187	41325406	7	19247403	19247458
SiILP1152	2	41740673	41740892	7	19769224	19769336
SiILP1302	2	42006842	42007059	7	20278335	20278490
SiILP2921	2	42027032	42027251	7	20341233	20341282
SiILP3116	2	42032205	42032421	7	20346914	20347079
SiILP1526	2	42246491	42246710	7	20810371	20810477
SiILP3958	2	42679874	42680095	7	21756623	21756498
SiILP3678	2	43169853	43170072	7	22271367	22271532
SiILP418	2	43394833	43395048	7	22642448	22642530
SiILP739	2	43922958	43923178	7	23172494	23172342
SiILP4902	2	43986052	43986271	7	23194507	23194600
SiILP4133	2	44080846	44081065	7	23294422	23294576
SiILP2488	2	44094058	44094281	7	23305318	23305428
SiILP1129	2	44130868	44131088	7	23363524	23363669
SiILP4537	2	44375048	44375267	7	23656529	23656685
SiILP2927	2	45657061	45657280	7	25437500	25437650
SiILP2803	2	46140314	46140531	7	25942674	25942533
SiILP3549	2	46778675	46778892	7	26644513	26644383
SiILP4518	2	46873107	46873328	7	26732136	26732277
SiILP4874	2	47157766	47157984	7	27549931	27549778
SiILP1454	2	47125160	47125379	7	27582653	27582528
SiILP4977	2	47821154	47821369	7	28408222	28408052
SiILP3806	2	47799804	47800026	7	28432475	28432312
SiILP424	2	48144227	48144447	7	28557309	28557466
SiILP3749	2	48802419	48802638	7	29216129	29215966
SiILP2136	2	48875542	48875761	7	29272797	29272961
SiILP1419	2	48876926	48877149	7	29274119	29274279
SiILP2055	2	48985484	48985709	7	29400314	29400458
SiILP2775	2	49008060	49008278	7	29437245	29437423
SiILP3841	2	10614101	10614319	8	13102353	13102484
SiILP3788	2	30418739	30418958	8	21210479	21210584
SiILP4645	2	33922902	33923121	8	23625897	23626050
SiILP3293	2	43078839	43079056	8	25091251	25091114
SiILP4905	2	15461334	15461553	8	27931175	27931327
SiILP2634	2	17375497	17375714	9	1227327	1227231
SiILP2491	2	17373305	17373524	9	1236490	1236311
SiILP4067	2	21709611	21709835	9	3758441	3758210
SiILP2961	2	21706585	21706806	9	3762392	3762235
SiILP4924	2	20806454	20806678	9	4351874	4351785
SiILP3730	2	23217030	23217249	9	5783908	5783987
SiILP741	2	23985533	23985752	9	6019038	6018901
SiILP742	2	44017622	44017842	9	6019145	6019303
SiILP3578	2	23984569	23984786	9	6019910	6019723
SiILP1597	2	23431082	23431301	9	6376370	6376269
SiILP810	2	25424319	25424538	9	7929983	7930131
SiILP2915	2	26631184	26631403	9	9380319	9380181
SiILP1780	2	26851412	26851631	9	9657025	9657193
SiILP3519	2	27558290	27558511	9	10765179	10765331
SiILP1238	2	27955212	27955433	9	11704185	11704358
SiILP286	2	28091130	28091347	9	11800152	11800252
SiILP1206	2	29006994	29007213	9	12827204	12827399
SiILP3113	2	29235692	29235911	9	13181779	13181927
SiILP3766	2	46791118	46791336	9	13816539	13816426
SiILP3058	2	30947928	30948145	9	15161038	15161137
SiILP2804	2	31164198	31164419	9	15352797	15352947
SiILP147	2	31258061	31258285	9	15448436	15448585
SiILP4606	2	31462653	31462872	9	15794192	15794410
SiILP2408	2	32042907	32043128	9	16327050	16327207
SiILP3133	2	32045534	32045750	9	16329686	16329810
SiILP1043	2	32306734	32306953	9	16508274	16508428
SiILP2589	2	33922033	33922252	9	17650087	17650231
SiILP4246	2	34112782	34113004	9	17921673	17921549
SiILP2523	2	34732602	34732825	9	18296594	18296771
SiILP1150	2	34783057	34783271	9	18341815	18341942
SiILP688	2	36092696	36092914	9	19126887	19127063
SiILP4785	2	37218261	37218476	9	20063326	20063523
SiILP1156	2	37222852	37223069	9	20067912	20068078
SiILP2932	2	38107539	38107755	9	20800750	20800902
SiILP3082	2	38215568	38215785	9	20864059	20864240
SiILP2239	2	38355567	38355786	9	20978158	20978307
SiILP4970	2	38409392	38409614	9	21030590	21030745
SiILP29	2	39486385	39486604	9	21923832	21924013
SiILP366	2	39486554	39486772	9	21924040	21924202
SiILP2928	2	39811554	39811773	9	22214895	22215001
SiILP3462	2	15607901	15608117	9	22770696	22770789
SiILP1208	3	8452498	8452716	1	4389881	4389726
SiILP397	3	42903641	42903857	1	8414442	8414273
SiILP4805	3	8777817	8778036	1	24841496	24841633
SiILP866	3	13990521	13990742	1	32779274	32779413
SiILP620	3	15520039	15520259	1	34940251	34940364
SiILP4426	3	16116510	16116730	1	35389434	35389580
SiILP3042	3	17057608	17057830	1	35661987	35662079
SiILP4242	3	17254556	17254775	1	35760861	35760705
SiILP2713	3	4422462	4422678	1	42648731	42648852
SiILP3367	3	8056837	8057054	10	351735	351879
SiILP4060	3	5450446	5450667	11	2420761	2420928
SiILP4889	3	9492932	9493152	12	276190	276028
SiILP2578	3	6401616	6401835	12	5685241	5685320
SiILP2378	3	5796466	5796686	12	7480017	7479919
SiILP4656	3	5780180	5780399	12	7549364	7549148
SiILP228	3	6347655	6347872	12	8831077	8830987
SiILP2931	3	38185369	38185588	12	11428700	11428899
SiILP5100	3	34558757	34558976	12	13817064	13816912
SiILP3953	3	40125729	40125953	12	17615385	17615255
SiILP2102	3	45925136	45925358	12	19154577	19154446
SiILP1708	3	44515641	44515859	12	21222164	21222000
SiILP4665	3	44398814	44399034	12	21458597	21458473
SiILP243	3	42823971	42824192	12	23067475	23067340
SiILP4221	3	42359253	42359472	12	23326887	23326662
SiILP993	3	47917360	47917575	12	25097133	25097317
SiILP2800	3	48374915	48375134	12	25529202	25529044
SiILP1227	3	49178877	49179096	12	26302529	26302382
SiILP296	3	2129972	2130191	12	26660466	26660297
SiILP3571	3	49788923	49789140	12	26700629	26700807
SiILP545	3	50492607	50492827	12	27392275	27392487
SiILP2487	3	49665510	49665725	2	499392	499234
SiILP3899	3	24954201	24954420	2	4133429	4133254
SiILP1510	3	4955279	4955498	2	9116189	9116273
SiILP2843	3	24859629	24859851	2	19913909	19914062
SiILP1964	3	13689307	13689523	2	31087832	31087919
SiILP3880	3	22640674	22640892	3	13662627	13662560
SiILP571	3	1581458	1581677	4	33779111	33779248
SiILP3793	3	1880559	1880775	4	34086125	34086291
SiILP120	3	1204040	1204257	4	34240746	34240530
SiILP1571	3	1011993	1012212	4	34821318	34821458
SiILP3507	3	501234	501458	4	34947519	34947352
SiILP421	3	300827	301046	4	35121440	35121310
SiILP1249	3	18399	18615	4	35481441	35481528
SiILP2933	3	7738776	7738994	5	175721	175609
SiILP601	3	4517751	4517973	5	272601	272456
SiILP699	3	4517300	4517518	5	273198	273026
SiILP1523	3	4287072	4287291	5	492618	492545
SiILP1847	3	3877302	3877518	5	865418	865207
SiILP3211	3	2834163	2834380	5	1293923	1294091
SiILP2976	3	3390343	3390562	5	2099189	2099351
SiILP2216	3	2408109	2408333	5	2720296	2720122
SiILP1467	3	2311230	2311449	5	2836034	2835876
SiILP828	3	6686777	6686997	5	4244576	4244737
SiILP3518	3	5083337	5083555	5	7636086	7636150
SiILP2237	3	20343472	20343695	5	13717334	13717209
SiILP327	3	20341550	20341771	5	13719993	13719841
SiILP1828	3	25240004	25240220	5	16478866	16479043
SiILP2484	3	25300084	25300305	5	16554673	16554815
SiILP2785	3	24979590	24979809	5	16930436	16930292
SiILP2304	3	22221229	22221448	5	18931568	18931410
SiILP4954	3	21771620	21771835	5	19234207	19234154
SiILP300	3	21272165	21272384	5	19720271	19720129
SiILP2859	3	21154549	21154768	5	19845191	19845011
SiILP185	3	20732240	20732459	5	20103156	20103018
SiILP171	3	20274928	20275147	5	20486267	20486080
SiILP1805	3	19245848	19246070	5	21116005	21115796
SiILP3121	3	17332675	17332892	5	21876290	21876407
SiILP4420	3	17940141	17940356	5	22293993	22293819
SiILP334	3	17494299	17494518	5	22650805	22650711
SiILP2914	3	16028861	16029078	5	23357180	23357026
SiILP1462	3	15469542	15469762	5	23661606	23661466
SiILP3174	3	15467050	15467271	5	23665385	23665225
SiILP969	3	14961980	14962199	5	24082617	24082518
SiILP1000	3	14913059	14913279	5	24138825	24138659
SiILP1440	3	14635431	14635649	5	24359025	24358868
SiILP3186	3	14378133	14378352	5	24591038	24590905
SiILP1769	3	13829460	13829680	5	25332143	25332312
SiILP2953	3	13226216	13226435	5	25584963	25584863
SiILP2400	3	12429709	12429929	5	26349505	26349344
SiILP2178	3	12288242	12288461	5	26491145	26491001
SiILP1543	3	11860052	11860271	5	26904452	26904292
SiILP678	3	11781118	11781338	5	26965645	26965446
SiILP3644	3	11572208	11572428	5	27241300	27241159
SiILP615	3	11389615	11389835	5	27380146	27380006
SiILP2262	3	11236041	11236260	5	27510221	27510037
SiILP1648	3	9688768	9688986	5	28549093	28548986
SiILP3755	3	9687228	9687448	5	28550930	28550789
SiILP1177	3	8758632	8758852	5	29158283	29158159
SiILP3671	3	8413046	8413270	5	29338899	29338758
SiILP848	3	8354923	8355145	5	29362099	29362270
SiILP3832	3	8064425	8064644	5	29619481	29619381
SiILP1803	3	451028	451250	6	2193599	2193808
SiILP1245	3	44610776	44610995	6	3445816	3445918
SiILP1898	3	460182	460401	7	26630507	26630349
SiILP1143	3	10120506	10120725	8	4500555	4500406
SiILP1308	3	11043246	11043465	8	14984141	14984287
SiILP2403	4	394610	394829	11	6070575	6070726
SiILP4968	4	30649071	30649286	12	20660617	20660508
SiILP385	4	36239764	36239979	2	6965276	6965366
SiILP5000	4	27838763	27838982	2	8327507	8327350
SiILP1511	4	25604434	25604652	2	9119208	9119083
SiILP2260	4	1306422	1306638	2	25357738	25357533
SiILP3886	4	33963971	33964190	2	30000981	30001036
SiILP718	4	40199827	40200046	2	35346028	35345869
SiILP500	4	20626870	20627089	3	20410192	20410072
SiILP1236	4	34236662	34236881	3	32515529	32515435
SiILP1795	4	40042259	40042482	4	25151167	25151262
SiILP1307	4	3928612	3928834	4	27640595	27640431
SiILP4967	4	31784435	31784654	5	14843296	14843163
SiILP2999	4	180159	180378	6	216625	216772
SiILP315	4	701811	702029	6	813207	813364
SiILP1872	4	1169512	1169729	6	1486412	1486498
SiILP1198	4	1660192	1660410	6	1934198	1934286
SiILP4617	4	1947820	1948036	6	2180569	2180646
SiILP732	4	5386002	5386219	6	2808457	2808297
SiILP1792	4	4630190	4630406	6	3187661	3187511
SiILP2205	4	4334907	4335125	6	3462391	3462229
SiILP3458	4	3779798	3780019	6	4098268	4098098
SiILP2008	4	3632816	3633039	6	4216697	4216512
SiILP2917	4	3411211	3411430	6	4370150	4370020
SiILP2528	4	3392348	3392567	6	4396690	4396537
SiILP1396	4	3137517	3137740	6	4664520	4664367
SiILP766	4	3035472	3035687	6	4711312	4711239
SiILP4435	4	2704566	2704785	6	4899095	4898947
SiILP2608	4	6808775	6808997	6	5524837	5524687
SiILP883	4	6636927	6637146	6	5640723	5640565
SiILP2852	4	6010632	6010851	6	5980018	5980197
SiILP1603	4	7772046	7772265	6	6403226	6403381
SiILP4365	4	7772825	7773050	6	6403985	6404149
SiILP1591	4	7777414	7777629	6	6408505	6408719
SiILP3009	4	8121567	8121786	6	6504908	6505072
SiILP1096	4	8124705	8124925	6	6508718	6508843
SiILP3259	4	8719367	8719588	6	6761192	6761348
SiILP2084	4	8720266	8720484	6	6762293	6762445
SiILP4288	4	8788131	8788350	6	6795682	6795735
SiILP4122	4	8788364	8788583	6	6795860	6796008
SiILP3795	4	10072906	10073122	6	7651448	7651577
SiILP1417	4	12215996	12216213	6	9095923	9096089
SiILP1111	4	15549832	15550051	6	12348217	12348360
SiILP2298	4	15867929	15868153	6	12437041	12437162
SiILP2197	4	16476527	16476746	6	12798644	12798770
SiILP541	4	21614771	21614991	6	14505365	14505518
SiILP79	4	21615330	21615550	6	14506369	14506534
SiILP2637	4	19163988	19164207	6	15743552	15743723
SiILP3414	4	19164714	19164936	6	15744434	15744531
SiILP4919	4	18095306	18095528	6	16856540	16856396
SiILP2456	4	27840174	27840393	6	20165094	20165211
SiILP2792	4	29356648	29356864	6	21116129	21116294
SiILP4754	4	36238928	36239151	6	21661882	21661667
SiILP417	4	35823436	35823657	6	21965615	21965463
SiILP2743	4	35823100	35823319	6	21965917	21965782
SiILP4018	4	35822609	35822828	6	21966370	21966206
SiILP288	4	35821597	35821815	6	21967256	21967129
SiILP213	4	34781242	34781461	6	23345101	23344979
SiILP899	4	34630090	34630309	6	23544855	23544689
SiILP3279	4	34615448	34615665	6	23560378	23560217
SiILP4951	4	34593642	34593861	6	23615049	23614885
SiILP3064	4	34534764	34534984	6	23691325	23691169
SiILP3256	4	34069534	34069749	6	24175540	24175591
SiILP425	4	33269993	33270216	6	24791249	24791093
SiILP4230	4	33026450	33026665	6	25026119	25025963
SiILP4039	4	32794221	32794441	6	25202675	25202545
SiILP1055	4	32792742	32792966	6	25203922	25203727
SiILP3590	4	32325915	32326130	6	25933665	25933561
SiILP69	4	32064656	32064876	6	26184626	26184465
SiILP2592	4	31984796	31985016	6	26276266	26276075
SiILP352	4	31814203	31814422	6	26402559	26402365
SiILP1993	4	31813720	31813941	6	26403019	26402851
SiILP383	4	31806851	31807069	6	26412699	26412549
SiILP4225	4	31410718	31410934	6	26536707	26536831
SiILP3114	4	31176464	31176679	6	26737190	26736982
SiILP3078	4	30405402	30405617	6	27415649	27415487
SiILP151	4	30370368	30370588	6	27467697	27467550
SiILP2128	4	38501916	38502135	6	27724940	27724755
SiILP767	4	37825472	37825691	6	28428899	28428743
SiILP3743	4	37412506	37412725	6	28692248	28692085
SiILP1341	4	38793840	38794061	6	29757785	29757897
SiILP3261	4	38798508	38798733	6	29762703	29762815
SiILP4619	4	39066135	39066354	6	29879223	29879049
SiILP5019	4	39104506	39104721	6	29952670	29952840
SiILP3397	4	39133273	39133494	6	29975512	29975639
SiILP3796	4	39889925	39890144	6	30875495	30875705
SiILP1069	4	39908949	39909175	6	30901108	30901264
SiILP1166	4	1645647	1645863	8	4588208	4588030
SiILP4191	4	37710105	37710321	9	14396370	14396262
SiILP3988	5	5648272	5648487	1	28146	28296
SiILP3086	5	19727098	19727317	1	248971	249116
SiILP1954	5	7054497	7054717	1	1225103	1225275
SiILP2444	5	8828975	8829192	1	2801967	2802126
SiILP1441	5	9103259	9103478	1	2878977	2879134
SiILP2934	5	9103542	9103763	1	2879257	2879415
SiILP1512	5	9572272	9572491	1	3334868	3335004
SiILP3080	5	9927657	9927872	1	3503373	3503476
SiILP3572	5	11023016	11023239	1	4247620	4247784
SiILP4799	5	11393976	11394195	1	4582912	4583119
SiILP1120	5	11828250	11828466	1	4908904	4909101
SiILP990	5	12911307	12911531	1	5775774	5775874
SiILP4160	5	12911655	12911878	1	5776102	5776248
SiILP1913	5	13713426	13713646	1	6507674	6507794
SiILP1912	5	13717170	13717385	1	6510709	6510873
SiILP1549	5	1959354	1959568	1	6727548	6727366
SiILP1900	5	742847	743066	1	7025984	7025811
SiILP2310	5	637859	638080	1	7126363	7126251
SiILP2582	5	635876	636095	1	7128473	7128325
SiILP915	5	430149	430368	1	7353743	7353598
SiILP4663	5	389983	390201	1	7441961	7441816
SiILP3691	5	300576	300794	1	7591449	7591334
SiILP2106	5	5002840	5003061	1	8704263	8704145
SiILP2088	5	4869092	4869309	1	8762669	8762518
SiILP2721	5	3570069	3570290	1	9946299	9946152
SiILP2212	5	2828934	2829158	1	10825991	10825848
SiILP4939	5	2388896	2389115	1	11625786	11625650
SiILP1675	5	2250693	2250912	1	11813943	11813802
SiILP2974	5	13878455	13878676	1	12237222	12237391
SiILP1745	5	14122997	14123214	1	12655823	12656039
SiILP1659	5	16067564	16067783	1	14622711	14622830
SiILP3420	5	16400118	16400333	1	14758640	14758515
SiILP238	5	16844097	16844316	1	15133469	15133321
SiILP3328	5	19287350	19287573	1	16052394	16052563
SiILP2395	5	19475309	19475528	1	16385901	16386023
SiILP2316	5	25346283	25346502	1	20575456	20575299
SiILP1248	5	25309066	25309285	1	20601596	20601470
SiILP5015	5	25565638	25565856	1	21122697	21122793
SiILP1574	5	25600220	25600439	1	21144053	21144165
SiILP3179	5	25883314	25883532	1	21168012	21168118
SiILP4253	5	26318200	26318419	1	21700834	21700688
SiILP3255	5	26577906	26578125	1	21921212	21921296
SiILP1380	5	32097020	32097239	1	22536498	22536329
SiILP2802	5	32096170	32096393	1	22537345	22537170
SiILP697	5	31852191	31852411	1	22770751	22770573
SiILP1862	5	27309129	27309348	1	23574822	23574685
SiILP1793	5	28739318	28739533	1	24433096	24433228
SiILP1109	5	29041641	29041860	1	24617378	24617537
SiILP868	5	30064598	30064813	1	25262999	25263183
SiILP2109	5	30080663	30080881	1	25283251	25283435
SiILP2568	5	30357445	30357660	1	25747631	25747798
SiILP3204	5	30848427	30848649	1	26395009	26395175
SiILP1490	5	30959266	30959485	1	26533967	26534119
SiILP1748	5	30960506	30960725	1	26535165	26535285
SiILP1678	5	31369387	31369606	1	26784012	26784147
SiILP640	5	31406655	31406876	1	26814631	26814779
SiILP865	5	31408239	31408454	1	26816227	26816411
SiILP3550	5	31615161	31615380	1	27051830	27051907
SiILP3040	5	32855175	32855392	1	27660326	27660496
SiILP173	5	32863695	32863916	1	27669343	27669435
SiILP3406	5	32908174	32908393	1	27693723	27693917
SiILP1734	5	33015736	33015955	1	27778063	27778211
SiILP2224	5	45186257	45186476	1	28074731	28074571
SiILP2611	5	33368815	33369034	1	28092265	28092421
SiILP2160	5	33409511	33409736	1	28128727	28128908
SiILP3273	5	33635912	33636128	1	28279967	28280132
SiILP2879	5	33636936	33637155	1	28280720	28280891
SiILP3615	5	33637764	33637982	1	28281554	28281675
SiILP5073	5	33739533	33739752	1	28373537	28373676
SiILP1598	5	33740390	33740608	1	28374371	28374470
SiILP4768	5	33850422	33850637	1	28484363	28484499
SiILP3020	5	33960620	33960837	1	28580333	28580464
SiILP3425	5	34869294	34869511	1	29505548	29505626
SiILP1564	5	34920032	34920251	1	29565304	29565391
SiILP3991	5	35106090	35106309	1	29734240	29734368
SiILP3164	5	35659120	35659339	1	30261011	30261226
SiILP910	5	36542686	36542905	1	31073527	31073731
SiILP517	5	36598160	36598379	1	31112281	31112395
SiILP4722	5	36753127	36753346	1	31289917	31290087
SiILP1626	5	37316662	37316881	1	31808625	31808757
SiILP1796	5	37600210	37600431	1	32074658	32074821
SiILP5084	5	37728444	37728665	1	32179692	32179815
SiILP1774	5	37939186	37939405	1	32442338	32442494
SiILP3555	5	38225193	38225414	1	32655478	32655635
SiILP3688	5	39534459	39534674	1	34304011	34304140
SiILP666	5	39909380	39909601	1	34806294	34806448
SiILP3466	5	39910278	39910497	1	34806884	34807027
SiILP4054	5	40072936	40073152	1	35071248	35071356
SiILP2808	5	40380031	40380251	1	35389421	35389593
SiILP504	5	40486082	40486304	1	35510999	35511081
SiILP2923	5	40487411	40487630	1	35512788	35512952
SiILP1909	5	40612115	40612336	1	35623550	35623718
SiILP1752	5	40614177	40614398	1	35625374	35625586
SiILP1079	5	40793701	40793918	1	35768613	35768761
SiILP26	5	40952413	40952632	1	35927094	35927277
SiILP4618	5	41270768	41270987	1	36285612	36285798
SiILP3081	5	41344056	41344275	1	36387845	36388002
SiILP1022	5	41393925	41394140	1	36421604	36421689
SiILP4844	5	42116395	42116615	1	37319122	37319267
SiILP2221	5	42392734	42392957	1	37657001	37657196
SiILP5080	5	43266815	43267034	1	38479237	38479397
SiILP4466	5	43315909	43316128	1	38536551	38536671
SiILP153	5	44049308	44049528	1	39264593	39264789
SiILP77	5	44139222	44139443	1	39359004	39359149
SiILP1918	5	44217087	44217305	1	39429262	39429346
SiILP1949	5	44422338	44422553	1	39668152	39668280
SiILP1502	5	44704400	44704618	1	39949085	39949244
SiILP4762	5	44705209	44705428	1	39949973	39950131
SiILP3523	5	44753497	44753713	1	39998424	39998514
SiILP1514	5	44764866	44765084	1	40008850	40008996
SiILP2897	5	45105148	45105367	1	40387918	40388016
SiILP3468	5	45214165	45214384	1	40503555	40503689
SiILP2034	5	45490724	45490944	1	40725709	40725841
SiILP1832	5	45517566	45517789	1	40775312	40775485
SiILP2667	5	46759590	46759816	1	42304663	42304795
SiILP1754	5	46795682	46795902	1	42352043	42352129
SiILP2419	5	46952378	46952596	1	42575206	42575398
SiILP2376	5	12940110	12940329	11	13944919	13945080
SiILP1239	5	2572205	2572425	11	15438938	15438779
SiILP56	5	34966234	34966449	12	2383261	2383228
SiILP725	5	6090433	6090652	12	27380853	27381020
SiILP3269	5	33732376	33732595	3	21087574	21087433
SiILP1497	5	5578106	5578325	4	1075593	1075756
SiILP1830	5	41441126	41441341	4	11032346	11032149
SiILP775	5	47079561	47079780	5	492554	492618
SiILP4795	5	3299348	3299567	5	2313936	2314156
SiILP2330	5	11242831	11243050	5	4961605	4961702
SiILP890	5	30706020	30706238	5	16346404	16346272
SiILP392	5	26660902	26661121	5	16966723	16966648
SiILP4236	5	42715954	42716175	5	21052761	21052617
SiILP1901	5	42638972	42639191	5	21115943	21115798
SiILP2753	5	36944833	36945052	5	25621086	25620965
SiILP2754	5	36942922	36943142	5	25622984	25622913
SiILP1494	5	36656183	36656403	5	25812858	25812644
SiILP3181	5	35878445	35878661	5	26349506	26349345
SiILP1981	5	46728637	46728856	7	3564545	3564396
SiILP116	5	40936122	40936344	7	4152130	4151986
SiILP1619	5	40933484	40933708	7	4154110	4153958
SiILP4366	5	33764513	33764737	7	10820941	10821040
SiILP816	5	47195349	47195568	7	26247513	26247654
SiILP4664	5	391975	392194	8	12849350	12849450
SiILP3257	5	9984158	9984377	8	26406896	26407079
SiILP2473	6	33715473	33715693	1	34909094	34909254
SiILP2640	6	21921277	21921493	10	10867174	10867092
SiILP2094	6	7159061	7159276	3	1664972	1664922
SiILP3041	6	34888990	34889210	3	27348863	27348708
SiILP1941	6	31583303	31583523	7	25880624	25880786
SiILP1895	6	234449	234673	8	174844	175045
SiILP1997	6	7508420	7508638	8	963017	962884
SiILP2019	6	6947762	6947979	8	1613325	1613111
SiILP560	6	5972465	5972684	8	2158805	2158644
SiILP2458	6	5769625	5769846	8	2307414	2307278
SiILP3227	6	5765218	5765437	8	2312138	2311975
SiILP831	6	5195325	5195541	8	2980928	2980823
SiILP2876	6	4931347	4931564	8	3026154	3026048
SiILP1247	6	4819097	4819313	8	3131280	3131154
SiILP3403	6	4258412	4258633	8	3461107	3460949
SiILP4699	6	2719350	2719567	8	5375942	5375815
SiILP3364	6	2391980	2392197	8	5751423	5751526
SiILP204	6	2130411	2130630	8	6173835	6173937
SiILP2430	6	8143470	8143687	8	8590653	8590859
SiILP4417	6	8144711	8144934	8	8592089	8592257
SiILP3897	6	11034319	11034538	8	10101527	10101620
SiILP4263	6	18616033	18616254	8	14480956	14481117
SiILP4840	6	19203958	19204178	8	15127116	15127256
SiILP268	6	19889988	19890210	8	15594082	15594240
SiILP1209	6	20437199	20437418	8	15668707	15668512
SiILP2987	6	21280542	21280764	8	16509935	16509995
SiILP3534	6	21484420	21484635	8	16873638	16873790
SiILP2397	6	21617092	21617311	8	16982921	16983038
SiILP826	6	23867644	23867863	8	18267186	18267343
SiILP5013	6	25195069	25195288	8	19431274	19431425
SiILP1042	6	25195341	25195561	8	19431558	19431715
SiILP2835	6	25220607	25220822	8	19491337	19491369
SiILP2910	6	25239699	25239924	8	19522745	19522901
SiILP2076	6	25401105	25401324	8	19674589	19674741
SiILP3736	6	28439398	28439617	8	21326227	21326391
SiILP4903	6	28544445	28544662	8	21449207	21449379
SiILP3413	6	30690162	30690383	8	23401325	23401496
SiILP2325	6	32036264	32036481	8	24691638	24691762
SiILP2256	6	32620252	32620470	8	25390620	25390785
SiILP3305	6	33322936	33323155	8	26092554	26092690
SiILP3208	6	33617215	33617434	8	26342547	26342712
SiILP1026	6	33649629	33649845	8	26406614	26406804
SiILP1639	6	33972683	33972905	8	26780160	26780316
SiILP685	6	34061701	34061921	8	26885923	26886021
SiILP5005	6	34413212	34413428	8	27129330	27129206
SiILP3522	6	34542602	34542817	8	27212305	27212441
SiILP4250	6	35478974	35479191	8	27718295	27718148
SiILP177	6	6619746	6619971	9	2559828	2559665
SiILP710	6	22730566	22730785	9	9439892	9439734
SiILP1506	6	33643238	33643457	9	19573660	19573740
SiILP342	7	12424845	12425066	1	4741446	4741544
SiILP3375	7	34707683	34707902	12	1558602	1558732
SiILP626	7	33035667	33035886	12	4033148	4033003
SiILP3052	7	35419076	35419300	2	769408	769307
SiILP3066	7	23850355	23850574	2	2567656	2567812
SiILP1457	7	13131030	13131245	2	15522374	15522278
SiILP2742	7	28197618	28197833	2	35329243	35329377
SiILP3684	7	27750346	27750570	3	26295085	26294980
SiILP1566	7	779366	779585	4	182555	182769
SiILP661	7	9188925	9189147	4	8310843	8310683
SiILP4013	7	14031260	14031478	4	14130263	14130388
SiILP3215	7	14643809	14644024	4	14811773	14811987
SiILP4992	7	14660197	14660414	4	14824372	14824523
SiILP4198	7	15678261	15678480	4	16646962	16647122
SiILP1561	7	16091724	16091943	4	16815279	16815434
SiILP1971	7	16725328	16725547	4	18383565	18383721
SiILP1817	7	16749208	16749423	4	18401381	18401482
SiILP2350	7	18602318	18602537	4	19855662	19855793
SiILP1083	7	19014555	19014771	4	20007088	20007245
SiILP1657	7	19025415	19025634	4	20017581	20017736
SiILP4558	7	19076095	19076314	4	20082118	20082213
SiILP2355	7	19316247	19316466	4	20252484	20252595
SiILP4004	7	19340347	19340566	4	20278143	20278261
SiILP2380	7	19539251	19539470	4	20433225	20433387
SiILP3977	7	19949487	19949703	4	20868090	20868271
SiILP3109	7	19952367	19952586	4	20871046	20871182
SiILP3306	7	19988974	19989189	4	20928601	20928553
SiILP3919	7	20436431	20436646	4	21593568	21593651
SiILP3472	7	20557150	20557371	4	21685842	21686003
SiILP3970	7	20607693	20607914	4	21755360	21755521
SiILP2062	7	20715155	20715370	4	21854911	21855038
SiILP2099	7	21096916	21097135	4	22152189	22152349
SiILP1488	7	21193643	21193863	4	22219207	22219426
SiILP1320	7	21428874	21429093	4	22375959	22376074
SiILP2125	7	22067717	22067936	4	23105119	23105275
SiILP1402	7	22801304	22801523	4	23832167	23832327
SiILP1415	7	23260831	23261049	4	24243337	24243484
SiILP4092	7	23282401	23282620	4	24263883	24264085
SiILP1889	7	23283041	23283266	4	24264211	24264377
SiILP50	7	23284671	23284891	4	24265882	24266044
SiILP4631	7	23482151	23482369	4	24375023	24374813
SiILP4370	7	23567952	23568169	4	24529425	24529508
SiILP3091	7	23637464	23637682	4	24603002	24603142
SiILP1257	7	24114241	24114460	4	25008332	25008114
SiILP1331	7	25532241	25532462	4	26367526	26367670
SiILP2499	7	25571684	25571903	4	26398555	26398717
SiILP1382	7	26009420	26009645	4	26907151	26907311
SiILP1493	7	26598968	26599188	4	27640761	27640918
SiILP3541	7	27921157	27921376	4	29090591	29090745
SiILP3533	7	27923805	27924024	4	29092674	29092772
SiILP3150	7	28707039	28707258	4	29977507	29977670
SiILP2846	7	29028555	29028774	4	30375723	30375845
SiILP628	7	29105803	29106022	4	30419491	30419651
SiILP4465	7	29468586	29468806	4	30800901	30801069
SiILP3131	7	29801298	29801517	4	31140427	31140642
SiILP838	7	30369187	30369404	4	31697628	31697785
SiILP1910	7	30626572	30626793	4	32001342	32001476
SiILP1674	7	31250313	31250533	4	32636316	32636459
SiILP2013	7	31693457	31693677	4	33148618	33148787
SiILP1039	7	32198415	32198635	5	3489940	3490111
SiILP3635	7	32251433	32251653	5	3611014	3611141
SiILP219	7	32332415	32332635	5	3695331	3695490
SiILP4312	7	32360975	32361194	5	3769632	3769491
SiILP3184	7	32360334	32360553	5	3770299	3770142
SiILP102	7	32419521	32419740	5	4143321	4143103
SiILP2392	7	32419380	32419598	5	4143399	4143248
SiILP2854	7	30528926	30529145	5	14184180	14184332
SiILP2072	7	31653478	31653700	5	19781691	19781845
SiILP2533	7	30779184	30779403	5	22521614	22521740
SiILP4855	7	33648574	33648794	7	5584671	5584520
SiILP3620	7	29746123	29746340	7	22663350	22663164
SiILP610	7	29745684	29745903	7	22663749	22663588
SiILP2798	7	29250335	29250556	8	8154533	8154621
SiILP1813	7	26092119	26092340	8	10761074	10761280
SiILP4139	7	26094058	26094276	8	10763039	10763198
SiILP1906	7	32845184	32845403	9	3972641	3972736
SiILP202	8	20250597	20250816	1	27505	27643
SiILP4475	8	111090	111311	11	102275	102403
SiILP4653	8	1055342	1055562	11	351678	351607
SiILP4218	8	357453	357671	11	1330439	1330308
SiILP2388	8	223731	223950	11	1607792	1607679
SiILP260	8	1520365	1520584	11	1813872	1813957
SiILP3543	8	1912854	1913069	11	2331974	2331864
SiILP325	8	2946273	2946492	11	2820496	2820671
SiILP307	8	3669165	3669384	11	3295726	3295886
SiILP2848	8	4346964	4347183	11	3495605	3495734
SiILP1375	8	6018987	6019209	11	4628584	4628406
SiILP4649	8	12102916	12103139	11	6116442	6116329
SiILP2840	8	12101409	12101628	11	6119505	6119384
SiILP2234	8	8214532	8214753	11	8419513	8419404
SiILP2207	8	20537525	20537743	11	14003531	14003645
SiILP4472	8	19151892	19152107	11	14740009	14739780
SiILP1771	8	21637275	21637494	11	16277353	16277237
SiILP3038	8	23014233	23014456	11	17038645	17038793
SiILP2559	8	23093192	23093411	11	17060440	17060558
SiILP3536	8	23159423	23159644	11	17209240	17209091
SiILP2031	8	28016916	28017135	11	19987125	19987260
SiILP2615	8	28034567	28034788	11	20027236	20027318
SiILP3085	8	28040005	28040226	11	20032590	20032755
SiILP4678	8	28487540	28487755	11	20421558	20421662
SiILP853	8	29895289	29895508	11	21480980	21481137
SiILP1370	8	29903920	29904135	11	21487819	21487984
SiILP1687	8	32611723	32611938	11	23174898	23175096
SiILP1102	8	32713378	32713596	11	23231432	23231564
SiILP1930	8	38049424	38049643	11	27180611	27180495
SiILP2875	8	39049981	39050196	11	27652281	27652396
SiILP2861	8	109473	109692	12	96820	96911
SiILP2332	8	877810	878025	12	630333	630180
SiILP847	8	568454	568673	12	1012611	1012542
SiILP3499	8	1297096	1297318	12	1673013	1673182
SiILP3337	8	5593757	5593977	12	3886763	3886929
SiILP2644	8	30235331	30235556	3	33596553	33596384
SiILP1153	8	29990999	29991214	5	24836156	24836183
SiILP43	8	35257672	35257894	6	2194579	2194376
SiILP1086	8	31739742	31739959	7	5820537	5820674
SiILP4590	9	37274782	37275002	1	5414935	5414837
SiILP2553	9	37273674	37273894	1	5416077	5415939
SiILP4244	9	5014097	5014319	1	11417691	11417854
SiILP2041	9	52528342	52528558	1	21165421	21165469
SiILP3979	9	32914269	32914484	1	25376908	25376969
SiILP1146	9	56817989	56818204	1	33813495	33813712
SiILP1994	9	32522902	32523117	10	2571202	2571079
SiILP4822	9	13212708	13212927	10	4282901	4283007
SiILP3392	9	30282435	30282653	10	5594175	5594015
SiILP205	9	24233539	24233758	10	10416365	10416203
SiILP1926	9	19987614	19987835	10	12923353	12923484
SiILP3384	9	20487620	20487837	10	13296349	13296497
SiILP403	9	21226883	21227102	10	13826105	13826277
SiILP174	9	21360848	21361068	10	13933382	13933561
SiILP2038	9	21734734	21734951	10	14540438	14540603
SiILP2418	9	18855423	18855642	10	15783967	15783812
SiILP2145	9	18424310	18424525	10	16019829	16019665
SiILP2845	9	16693195	16693414	10	17748439	17748353
SiILP1175	9	16520018	16520237	10	17917271	17917147
SiILP128	9	16314494	16314713	10	18037714	18037540
SiILP3202	9	16313745	16313965	10	18038843	18038662
SiILP5070	9	16313024	16313243	10	18039429	18039292
SiILP3286	9	15872862	15873083	10	18261569	18261457
SiILP99	9	15706778	15706997	10	18350138	18350047
SiILP4257	9	15586042	15586257	10	18390029	18389900
SiILP1223	9	14945570	14945789	10	18739441	18739359
SiILP1081	9	14383891	14384108	10	19219709	19219556
SiILP1844	9	14381092	14381309	10	19222393	19222315
SiILP305	9	13623277	13623500	10	19912720	19912610
SiILP1947	9	40448856	40449071	10	20728124	20727958
SiILP382	9	40428067	40428288	10	20759254	20759073
SiILP1951	9	39455485	39455704	10	21371030	21370918
SiILP2657	9	37276648	37276868	10	22080772	22080633
SiILP2585	9	36222981	36223201	10	22642965	22642822
SiILP4187	9	111074	111293	11	22306154	22306232
SiILP1982	9	34446952	34447171	12	10423999	10423853
SiILP4407	9	5132609	5132824	12	14889682	14889468
SiILP290	9	9830763	9830982	12	26658832	26658677
SiILP3415	9	28664355	28664571	2	14435539	14435391
SiILP2844	9	15771673	15771892	2	19913162	19913295
SiILP1272	9	16698289	16698514	2	24771020	24770931
SiILP3281	9	58221517	58221736	3	723687	723503
SiILP3978	9	57434309	57434529	3	1447765	1447714
SiILP2112	9	57424213	57424432	3	1460904	1460767
SiILP3481	9	57362174	57362389	3	1516926	1516792
SiILP1961	9	9115581	9115798	3	1628544	1628391
SiILP795	9	56861784	56862006	3	1919051	1918937
SiILP4399	9	56755848	56756065	3	2027924	2027757
SiILP4660	9	56418280	56418499	3	2411915	2411771
SiILP314	9	56273523	56273741	3	2577880	2577727
SiILP2042	9	55959919	55960137	3	2926919	2926820
SiILP2920	9	55838517	55838736	3	3118997	3118786
SiILP1544	9	55350314	55350530	3	3653640	3653604
SiILP1088	9	55271165	55271384	3	3720010	3719856
SiILP4501	9	55231595	55231813	3	3769255	3769105
SiILP3516	9	55017205	55017426	3	3965461	3965320
SiILP2121	9	55016933	55017155	3	3965772	3965622
SiILP959	9	55016833	55017048	3	3965885	3965685
SiILP2453	9	54814723	54814944	3	4211149	4211046
SiILP2596	9	54719237	54719456	3	4333268	4333128
SiILP2068	9	54279562	54279781	3	4698927	4698807
SiILP2700	9	54018532	54018751	3	4943608	4943780
SiILP3923	9	53657553	53657773	3	5288141	5287931
SiILP1387	9	53656264	53656483	3	5289401	5289303
SiILP2050	9	53571720	53571940	3	5351674	5351547
SiILP4546	9	53236404	53236619	3	5786767	5786663
SiILP920	9	53149760	53149980	3	5842300	5842206
SiILP4189	9	53125731	53125952	3	5855700	5855558
SiILP2318	9	53100059	53100278	3	5871941	5871778
SiILP2129	9	53059942	53060161	3	5899130	5898981
SiILP2552	9	35441689	35441909	3	6001016	6001170
SiILP3729	9	52831266	52831488	3	6128731	6128570
SiILP2884	9	51882879	51883097	3	6639265	6639434
SiILP1298	9	52005498	52005722	3	6784268	6784403
SiILP1460	9	51690224	51690440	3	7287684	7287641
SiILP2208	9	51102550	51102771	3	8049812	8049660
SiILP1902	9	51008806	51009027	3	8166638	8166496
SiILP4156	9	51005600	51005819	3	8170679	8170517
SiILP1322	9	50309464	50309683	3	8659025	8659221
SiILP1016	9	50445240	50445454	3	8798054	8798216
SiILP3727	9	50447753	50447972	3	8800796	8800886
SiILP999	9	50474747	50474966	3	8833058	8833236
SiILP1718	9	50500479	50500696	3	8857216	8857432
SiILP1515	9	50535095	50535310	3	8871715	8871868
SiILP452	9	49895692	49895907	3	9412392	9412181
SiILP130	9	49454180	49454399	3	9845783	9845684
SiILP1969	9	49129971	49130190	3	10218461	10218335
SiILP1599	9	49053028	49053247	3	10352699	10352552
SiILP3750	9	48415182	48415401	3	10923703	10923542
SiILP3805	9	48387064	48387283	3	10951629	10951497
SiILP19	9	48255071	48255293	3	11080176	11079979
SiILP3210	9	47162045	47162267	3	12352182	12352083
SiILP1891	9	46771302	46771521	3	12797009	12796811
SiILP1658	9	46686958	46687177	3	12838577	12838420
SiILP3046	9	46672264	46672480	3	12854863	12854807
SiILP3361	9	46420123	46420340	3	13102497	13102331
SiILP4398	9	46122443	46122665	3	13590014	13589910
SiILP3610	9	45635369	45635589	3	14320614	14320464
SiILP1344	9	43844542	43844758	3	15629484	15629353
SiILP1806	9	43423839	43424054	3	16067549	16067335
SiILP4268	9	41298714	41298933	3	18089976	18090148
SiILP1751	9	12753270	12753492	3	20656256	20656111
SiILP641	9	12649698	12649913	3	20980732	20980601
SiILP4362	9	12247233	12247454	3	21678197	21678039
SiILP121	9	11770877	11771096	3	22627233	22627018
SiILP2313	9	11512893	11513108	3	22992028	22991814
SiILP4514	9	10695411	10695626	3	24480572	24480362
SiILP1677	9	10601862	10602077	3	24593225	24593190
SiILP2992	9	10520726	10520941	3	24652173	24652065
SiILP2967	9	10279246	10279465	3	24907609	24907807
SiILP3274	9	10175892	10176112	3	25130181	25129963
SiILP1706	9	9709189	9709412	3	25853081	25852926
SiILP3290	9	9590170	9590385	3	26118102	26117991
SiILP986	9	9541295	9541513	3	26209039	26208870
SiILP1939	9	46660084	46660303	3	26309657	26309732
SiILP3241	9	8292355	8292573	3	27737350	27737181
SiILP4502	9	7879144	7879359	3	28183600	28183468
SiILP1548	9	7807494	7807716	3	28272220	28272065
SiILP3952	9	7784777	7784996	3	28302994	28302815
SiILP2680	9	7662223	7662443	3	28453448	28453346
SiILP3553	9	7432109	7432328	3	28691343	28691195
SiILP3023	9	7298886	7299105	3	28859268	28859114
SiILP904	9	7249852	7250073	3	28903201	28903042
SiILP3183	9	7225571	7225790	3	28962450	28962290
SiILP1001	9	7101368	7101584	3	29110795	29110633
SiILP5038	9	7055687	7055911	3	29159424	29159267
SiILP4391	9	7033084	7033303	3	29173088	29172873
SiILP2883	9	6391333	6391548	3	29939612	29939438
SiILP126	9	6232452	6232672	3	30100135	30100057
SiILP411	9	6232074	6232290	3	30100858	30100710
SiILP1118	9	6151415	6151637	3	30183304	30183134
SiILP2159	9	6118262	6118481	3	30208138	30207977
SiILP3917	9	5855493	5855708	3	30479738	30479527
SiILP2035	9	5830863	5831082	3	30532691	30532596
SiILP2610	9	5829972	5830191	3	30533426	30533266
SiILP3520	9	5795211	5795426	3	30573876	30573662
SiILP475	9	5597402	5597621	3	30780648	30780500
SiILP4229	9	4748018	4748237	3	31616570	31616410
SiILP4622	9	4717736	4717955	3	31655727	31655621
SiILP3508	9	4615386	4615605	3	31729123	31729021
SiILP4603	9	4476937	4477156	3	31861284	31861146
SiILP2026	9	4180655	4180870	3	32179394	32179237
SiILP4180	9	14351511	14351731	3	32557895	32558006
SiILP1220	9	14353466	14353682	3	32559754	32559821
SiILP304	9	3789277	3789496	3	32566953	32566735
SiILP1391	9	3477432	3477653	3	32953037	32953186
SiILP3786	9	2938709	2938931	3	33429511	33429347
SiILP1193	9	2327012	2327233	3	33959985	33959840
SiILP1438	9	2151465	2151686	3	34170572	34170407
SiILP3705	9	2135312	2135531	3	34188997	34188871
SiILP2685	9	2134256	2134475	3	34190287	34190123
SiILP388	9	2120213	2120432	3	34202878	34202723
SiILP1252	9	2013767	2013985	3	34338090	34337946
SiILP4550	9	1845420	1845635	3	34449248	34449036
SiILP1253	9	1783935	1784160	3	34498922	34498877
SiILP8	9	1783286	1783508	3	34499668	34499524
SiILP1089	9	1711439	1711657	3	34527843	34527707
SiILP1621	9	1710563	1710780	3	34528982	34528919
SiILP2168	9	1624324	1624542	3	34631067	34630969
SiILP4069	9	1400056	1400275	3	35107311	35107481
SiILP1852	9	1047830	1048048	3	35216790	35216632
SiILP2039	9	915692	915910	3	35387439	35387310
SiILP2850	9	898473	898697	3	35395641	35395482
SiILP2893	9	735284	735503	3	35521763	35521681
SiILP1038	9	3713787	3714006	4	2446526	2446381
SiILP4194	9	7243364	7243579	5	254878	255091
SiILP333	9	48802027	48802242	5	19478128	19478225
SiILP1044	9	441248	441468	5	24554305	24554167
SiILP4985	9	4179379	4179594	6	8158744	8158572
SiILP3072	9	47921888	47922107	6	8760689	8760541
SiILP3321	9	9671459	9671674	6	27879679	27879893
SiILP1019	9	4858381	4858602	7	801239	801136
SiILP194	9	3441298	3441518	7	3728445	3728274
SiILP4662	9	2933564	2933783	7	12786144	12786021
SiILP3816	9	58651312	58651537	7	16517257	16517343
SiILP1011	9	51867209	51867427	7	18135294	18135184
SiILP1943	9	48942631	48942849	7	29439547	29439705
SiILP1513	9	12826033	12826248	8	86727	86514
SiILP321	9	58601097	58601316	8	23719398	23719276
SiILP3077	9	12347742	12347962	9	8646013	8645894
SiILP189	9	4800047	4800266	9	10917571	10917407
SiILP3070	9	52984205	52984424	9	13323794	13323647
