# Supplementary material for: Development of 5123 Intron-Length Polymorphic Markers for Large-Scale Genotyping Applications in Foxtail Millet
Source: DNA Res. 2013 Oct 1;21(1):41–52. doi: 10.1093/dnares/dst039 (PMC3925393; doi:10.1093/dnares/dst039)
Supplement: Supplementary Data [file supp_dst039_dst039supp_table8.xls]

## Sheet: Table S8
Supplementary Table S8: Detailed results on ILP marker-based comparative mapping between foxtail millet and Brachypodium chromosomes.
Marker ID	Physical position in foxtail millet			Physical position in Brachypodium				Foxtail Millet chromosomes	Brachypodium (Bd) chromosomes (Chr)
	Chr	Start	End	Chr	Start	End			Chr 1	Chr 2	Chr 3	Chr 4	Chr 5
SiILP2409	1	5746247	5746465	1	26096358	26096518		Chr1 (104)	7	3	88	5	1
SiILP2152	1	4198646	4198865	1	32573074	32572940		Chr2 (103)	49	1	8	44	1
SiILP3800	1	4198576	4198796	1	32573085	32572940		Chr3 (101)	9	59	3	23	7
SiILP3107	1	37587362	37587581	1	42666036	42666129		Chr4 (77)	64	2	7	3	1
SiILP3697	1	38033873	38034096	1	43460802	43460936		Chr5 (120)	2	108	5	5	0
SiILP3664	1	38852486	38852705	1	44070751	44070590		Chr6 (50)	3	0	41	4	2
SiILP2155	1	39654160	39654379	1	45018401	45018479		Chr7 (80)	3	8	8	8	53
SiILP4582	1	29802251	29802472	2	10004672	10004512		Chr8 (38)	1	4	3	29	1
SiILP929	1	33176416	33176634	2	39857984	39858063		Chr9 (172)	130	9	26	5	2
SiILP1699	1	11895002	11895221	2	40030940	40031087		Total (845)	268	194	189	126	68
SiILP4116	1	183113	183332	3	240633	240782		* Chromosomes displaying higher synteny are highlighted in yellow
SiILP508	1	356149	356370	3	564408	564528
SiILP1733	1	9610670	9610889	3	1170424	1170238
SiILP439	1	9366180	9366399	3	1291159	1290950
SiILP1957	1	9169793	9170012	3	1395270	1395162
SiILP669	1	8683573	8683792	3	1751134	1750973
SiILP746	1	8647284	8647499	3	1790521	1790488
SiILP1404	1	8549727	8549948	3	1826499	1826392
SiILP731	1	8272854	8273076	3	2114097	2113933
SiILP4163	1	7977523	7977738	3	2424206	2424129
SiILP4783	1	7945935	7946156	3	2459975	2459815
SiILP3155	1	7620320	7620539	3	2856955	2856779
SiILP2328	1	7364626	7364847	3	2991503	2991441
SiILP3060	1	7360728	7360947	3	2995488	2995361
SiILP4667	1	7286076	7286295	3	3052201	3052066
SiILP4487	1	6879665	6879881	3	3460070	3459961
SiILP604	1	6879842	6880059	3	3464561	3464458
SiILP4899	1	6743399	6743618	3	3576420	3576298
SiILP3809	1	6743038	6743259	3	3576741	3576627
SiILP1540	1	6477640	6477857	3	3804249	3804178
SiILP2496	1	6445948	6446167	3	3830339	3830160
SiILP3700	1	6331068	6331287	3	3949215	3949047
SiILP3012	1	5529336	5529551	3	4614174	4614066
SiILP3206	1	4540344	4540563	3	5471466	5471317
SiILP1116	1	3108506	3108725	3	6283705	6283865
SiILP777	1	2074572	2074791	3	7150638	7150466
SiILP1010	1	2072931	2073149	3	7152279	7152178
SiILP1959	1	2062523	2062746	3	7167736	7167612
SiILP239	1	1781377	1781598	3	7361231	7361101
SiILP2702	1	11145916	11146135	3	8503605	8503762
SiILP3026	1	23630972	23631190	3	45262775	45262893
SiILP3412	1	25563195	25563417	3	46632927	46633080
SiILP1655	1	25769957	25770176	3	46735255	46735406
SiILP2229	1	26980938	26981157	3	47313805	47313938
SiILP1873	1	27484472	27484693	3	47746784	47746999
SiILP4737	1	27708912	27709131	3	47893498	47893654
SiILP2027	1	28008250	28008469	3	48107737	48107831
SiILP3814	1	28020440	28020657	3	48111680	48111761
SiILP64	1	28277671	28277890	3	48293813	48293965
SiILP1054	1	28339551	28339770	3	48345530	48345692
SiILP2511	1	28631818	28632035	3	48578146	48578303
SiILP4368	1	28884145	28884362	3	48692837	48692982
SiILP1839	1	29850728	29850946	3	49360984	49361154
SiILP1600	1	30194925	30195147	3	49620642	49620768
SiILP351	1	30246881	30247105	3	49670096	49670178
SiILP4930	1	30718457	30718678	3	50004637	50004799
SiILP1161	1	30762489	30762709	3	50043234	50043329
SiILP2185	1	30797147	30797364	3	50072284	50072431
SiILP258	1	30797654	30797872	3	50072562	50072677
SiILP852	1	31723720	31723939	3	50600929	50601040
SiILP4743	1	32286488	32286706	3	50932306	50932479
SiILP2979	1	32697763	32697982	3	51239738	51239804
SiILP4834	1	32843460	32843681	3	51385800	51385894
SiILP2002	1	34117796	34118013	3	52261294	52261148
SiILP4979	1	34214500	34214715	3	52477235	52477326
SiILP3968	1	34377177	34377394	3	52628147	52628320
SiILP2228	1	34554601	34554821	3	52772518	52772604
SiILP2498	1	34758844	34759063	3	52890753	52890944
SiILP2996	1	35051564	35051783	3	53126078	53126205
SiILP1221	1	35358470	35358690	3	53279064	53279223
SiILP2022	1	35810997	35811216	3	53583236	53583407
SiILP4036	1	35819002	35819223	3	53589810	53590026
SiILP5032	1	36304891	36305108	3	54007691	54007847
SiILP344	1	40223097	40223314	3	54442501	54442628
SiILP4446	1	40260430	40260649	3	54504622	54504784
SiILP1770	1	40518254	40518473	3	54698167	54698293
SiILP3399	1	40639182	40639401	3	54882516	54882445
SiILP3421	1	41132243	41132462	3	55402863	55402980
SiILP2555	1	41693734	41693952	3	56069610	56069462
SiILP2253	1	36744128	36744347	3	56327838	56327726
SiILP4698	1	36743899	36744115	3	56328192	56328053
SiILP4277	1	36656980	36657199	3	56392280	56392129
SiILP730	1	41823517	41823739	3	56522919	56522754
SiILP3529	1	39272361	39272582	3	57360611	57360387
SiILP1292	1	39096667	39096885	3	57528888	57528728
SiILP1837	1	38870797	38871017	3	57704346	57704186
SiILP3162	1	38386915	38387139	3	58177465	58177356
SiILP4	1	37715381	37715600	3	58729379	58729257
SiILP4809	1	37665666	37665885	3	58770091	58769998
SiILP2182	1	37549246	37549465	3	58901553	58901380
SiILP4135	1	37547311	37547532	3	58904305	58904144
SiILP537	1	37529013	37529233	3	58921106	58920902
SiILP186	1	37389711	37389930	3	58988603	58988505
SiILP2425	1	37384287	37384506	3	58993020	58992871
SiILP3445	1	39984073	39984294	3	59215848	59216047
SiILP3380	1	39996600	39996819	3	59225414	59225596
SiILP2855	1	41948178	41948395	3	59450195	59450332
SiILP2140	1	42054677	42054896	3	59667557	59667687
SiILP4734	1	39395374	39395593	4	2959432	2959577
SiILP1775	1	27452670	27452889	4	23110438	23110330
SiILP4259	1	229490	229705	4	44750485	44750349
SiILP3879	1	27459939	27460154	4	46350342	46350248
SiILP1372	1	27449743	27449963	4	46355128	46354974
SiILP2532	1	30763012	30763233	5	18307310	18307386
SiILP1484	2	11737017	11737235	1	1310173	1310012
SiILP1485	2	11733882	11734101	1	1313631	1313497
SiILP3652	2	3770410	3770629	1	4017631	4017490
SiILP5120	2	3710269	3710490	1	4032539	4032386
SiILP2740	2	3583785	3584004	1	4097176	4097081
SiILP4633	2	49007533	49007748	1	13510882	13510690
SiILP692	2	48817010	48817230	1	13813328	13813474
SiILP1692	2	48144967	48145186	1	14522572	14522426
SiILP708	2	47798866	47799087	1	14614350	14614505
SiILP4874	2	47157766	47157984	1	15502116	15502246
SiILP4518	2	46873107	46873328	1	15884102	15883963
SiILP2148	2	46667964	46668183	1	16077969	16077865
SiILP3482	2	46656018	46656237	1	16099976	16099759
SiILP886	2	37504843	37505062	1	16512410	16512262
SiILP3032	2	46218173	46218389	1	16677328	16677493
SiILP134	2	45214612	45214828	1	17715304	17715096
SiILP5006	2	44507979	44508198	1	18537105	18536945
SiILP1130	2	44133518	44133737	1	18986122	18985917
SiILP1129	2	44130868	44131088	1	18989320	18989175
SiILP4133	2	44080846	44081065	1	19074639	19074471
SiILP739	2	43922958	43923178	1	19233480	19233640
SiILP1423	2	43950635	43950853	1	19243250	19243407
SiILP418	2	43394833	43395048	1	19855700	19855619
SiILP1526	2	42246491	42246710	1	20908760	20908599
SiILP3116	2	42032205	42032421	1	21076250	21076090
SiILP2921	2	42027032	42027251	1	21083046	21082999
SiILP1302	2	42006842	42007059	1	21108060	21107913
SiILP726	2	41336041	41336260	1	21703906	21703736
SiILP3725	2	41084360	41084583	1	22130206	22130363
SiILP2695	2	40789137	40789355	1	22268732	22268796
SiILP923	2	40645310	40645529	1	22560580	22560413
SiILP4791	2	40380311	40380530	1	23148818	23148653
SiILP4256	2	40266671	40266890	1	23259218	23259104
SiILP2607	2	40005733	40005948	1	23616129	23616270
SiILP1804	2	14698494	14698717	1	23651329	23651162
SiILP1479	2	13881572	13881791	1	24078500	24078659
SiILP1412	2	12046593	12046816	1	24319431	24319276
SiILP3195	2	10662722	10662940	1	24496409	24496569
SiILP1184	2	590005	590220	1	33733831	33733999
SiILP3359	2	10792329	10792548	1	50989022	50988854
SiILP2434	2	10264921	10265138	1	51053140	51053268
SiILP3961	2	8780869	8781090	1	51699689	51699850
SiILP2091	2	8317872	8318090	1	51930168	51930217
SiILP4482	2	6541724	6541941	1	52771897	52771742
SiILP3872	2	5535268	5535484	1	53297939	53297788
SiILP4864	2	5390257	5390476	1	53382050	53381911
SiILP4560	2	3069394	3069613	1	55902391	55902263
SiILP2195	2	2432415	2432631	1	57075341	57075520
SiILP3460	2	2477036	2477257	1	57132774	57132878
SiILP2828	2	3582472	3582687	2	33731800	33731922
SiILP1201	2	25422132	25422356	3	1978304	1978399
SiILP407	2	39993345	39993564	3	2072655	2072444
SiILP3820	2	16163058	16163277	3	22221555	22221387
SiILP3491	2	5050115	5050331	3	29590070	29590200
SiILP1472	2	29235874	29236092	3	38368798	38368883
SiILP3293	2	43078839	43079056	3	42159315	42159158
SiILP4375	2	15360010	15360228	3	43601271	43601383
SiILP821	2	6872971	6873188	3	54569484	54569353
SiILP2492	2	10871570	10871785	4	3356316	3356387
SiILP2634	2	17375497	17375714	4	7526779	7526684
SiILP2491	2	17373305	17373524	4	7528742	7528578
SiILP5021	2	27319069	27319288	4	7659806	7659683
SiILP2273	2	20808598	20808816	4	7784901	7785039
SiILP2961	2	21706585	21706806	4	7908340	7908494
SiILP4067	2	21709611	21709835	4	7914918	7915033
SiILP3622	2	20881910	20882129	4	7959263	7959408
SiILP741	2	23985533	23985752	4	32175430	32175291
SiILP3762	2	44018174	44018393	4	32176376	32176576
SiILP2722	2	24895352	24895573	4	32715420	32715587
SiILP2915	2	26631184	26631403	4	33387615	33387477
SiILP1780	2	26851412	26851631	4	33494266	33494448
SiILP1159	2	27144798	27145016	4	33616328	33616489
SiILP3519	2	27558290	27558511	4	33764503	33764654
SiILP4591	2	27559463	27559682	4	33766520	33766682
SiILP1238	2	27955212	27955433	4	33987429	33987614
SiILP4493	2	28887707	28887930	4	34812404	34812621
SiILP1206	2	29006994	29007213	4	34864647	34864850
SiILP3788	2	30418739	30418958	4	35849098	35849207
SiILP3058	2	30947928	30948145	4	36213314	36213417
SiILP2804	2	31164198	31164419	4	36343880	36344030
SiILP4606	2	31462653	31462872	4	36656513	36656731
SiILP2054	2	32046953	32047172	4	37086169	37086348
SiILP4807	2	35256256	35256475	4	39131408	39131507
SiILP3779	2	35714084	35714303	4	39507918	39507996
SiILP1027	2	36459125	36459344	4	40002054	40002146
SiILP4785	2	37218261	37218476	4	40630317	40630513
SiILP1156	2	37222852	37223069	4	40639607	40639770
SiILP5102	2	37619398	37619617	4	40814732	40814582
SiILP2450	2	38023835	38024052	4	41188599	41188687
SiILP3082	2	38215568	38215785	4	41325488	41325640
SiILP1418	2	38267870	38268089	4	41479175	41479031
SiILP2239	2	38355567	38355786	4	41508225	41508371
SiILP4970	2	38409392	38409614	4	41535134	41535283
SiILP1663	2	38425705	38425927	4	41571276	41571479
SiILP3061	2	38595572	38595790	4	41720567	41720752
SiILP1323	2	38776218	38776438	4	41807287	41807428
SiILP2928	2	39811554	39811773	4	42832751	42832908
SiILP4161	2	39860740	39860958	4	42917452	42917297
SiILP449	2	15409874	15410094	4	43368839	43368992
SiILP2000	2	15413076	15413298	4	43372690	43372786
SiILP4905	2	15461334	15461553	4	43418521	43418674
SiILP3462	2	15607901	15608117	4	43556912	43557037
SiILP3250	2	1496258	1496482	5	19100557	19100338
SiILP1584	3	15131127	15131343	1	2819914	2819852
SiILP1898	3	460182	460401	1	15977672	15977816
SiILP1571	3	1011993	1012212	1	20779304	20779452
SiILP4940	3	2502168	2502388	1	38649453	38649621
SiILP2843	3	24859629	24859851	1	44852196	44852040
SiILP4481	3	31771164	31771382	1	45668793	45668947
SiILP4350	3	35483265	35483483	1	49947316	49947254
SiILP1308	3	11043246	11043465	1	60564152	60564002
SiILP2994	3	49808307	49808527	1	74153211	74153112
SiILP1208	3	8452498	8452716	2	3845405	3845245
SiILP1803	3	451028	451250	2	3871882	3871672
SiILP3905	3	8035525	8035744	2	12851622	12851694
SiILP3367	3	8056837	8057054	2	12867697	12867548
SiILP4867	3	8588858	8589079	2	13255408	13255537
SiILP1177	3	8758632	8758852	2	13312283	13312420
SiILP4574	3	9282514	9282732	2	13424463	13424327
SiILP222	3	9493205	9493425	2	13885289	13885444
SiILP1778	3	9544541	9544760	2	13918684	13918787
SiILP4842	3	10753470	10753689	2	14758717	14758838
SiILP4098	3	11218940	11219159	2	15389646	15389755
SiILP3465	3	11665777	11665996	2	15841862	15841958
SiILP2400	3	12429709	12429929	2	16732346	16732519
SiILP3428	3	12431630	12431849	2	16734490	16734622
SiILP1495	3	13011697	13011916	2	17198570	17198634
SiILP1964	3	13689307	13689523	2	17582462	17582581
SiILP1769	3	13829460	13829680	2	17734797	17734985
SiILP2166	3	13832042	13832261	2	17737697	17737824
SiILP1524	3	13965620	13965841	2	17881481	17881567
SiILP3174	3	15467050	15467271	2	19623242	19623396
SiILP1462	3	15469542	15469762	2	19625814	19625951
SiILP1562	3	15519195	15519412	2	19704010	19704168
SiILP620	3	15520039	15520259	2	19705158	19705272
SiILP3792	3	17679491	17679710	2	20963209	20963356
SiILP3121	3	17332675	17332892	2	21579354	21579257
SiILP179	3	19126717	19126936	2	22123986	22124130
SiILP1888	3	19180714	19180930	2	22175562	22175686
SiILP327	3	20341550	20341771	2	23114881	23115034
SiILP2237	3	20343472	20343695	2	23117551	23117703
SiILP3456	3	20688574	20688794	2	23412300	23412423
SiILP2345	3	20688903	20689125	2	23412598	23412753
SiILP185	3	20732240	20732459	2	23441913	23442047
SiILP2859	3	21154549	21154768	2	23719912	23720068
SiILP9	3	21273581	21273799	2	23921310	23921498
SiILP4954	3	21771620	21771835	2	24639675	24639740
SiILP3880	3	22640674	22640892	2	25509034	25508934
SiILP4512	3	25299214	25299433	2	27936419	27936572
SiILP2484	3	25300084	25300305	2	27937240	27937405
SiILP1707	3	7244027	7244245	2	33641529	33641426
SiILP3662	3	6687769	6687991	2	34345985	34345890
SiILP828	3	6686777	6686997	2	34347314	34347112
SiILP3100	3	6686585	6686800	2	34347433	34347329
SiILP3669	3	6458394	6458616	2	34553076	34552980
SiILP3839	3	6458307	6458526	2	34553091	34552980
SiILP3887	3	2312606	2312825	2	36265400	36265509
SiILP4170	3	3824975	3825196	2	36642843	36642721
SiILP2756	3	3390784	3391004	2	37369978	37369850
SiILP2976	3	3390343	3390562	2	37370430	37370247
SiILP1847	3	3877302	3877518	2	37774985	37774807
SiILP2973	3	2927866	2928081	2	38466771	38466890
SiILP1361	3	3130312	3130534	2	38668203	38668292
SiILP4106	3	4207511	4207730	2	39313235	39313362
SiILP601	3	4517751	4517973	2	39869835	39869976
SiILP1243	3	8121809	8122028	2	41090933	41090789
SiILP3110	3	8122132	8122350	2	41107732	41107899
SiILP124	3	11389889	11390108	2	47353622	47353729
SiILP3042	3	17057608	17057830	2	53081781	53081877
SiILP4242	3	17254556	17254775	2	53148742	53148587
SiILP2713	3	4422462	4422678	2	58768881	58768761
SiILP2216	3	2408109	2408333	3	2809782	2809601
SiILP2211	3	35481234	35481453	3	21747672	21747584
SiILP183	3	35479195	35479414	3	21749515	21749443
SiILP4553	3	50493574	50493790	4	229917	229813
SiILP545	3	50492607	50492827	4	230867	230657
SiILP1374	3	50147433	50147651	4	479886	479797
SiILP3571	3	49788923	49789140	4	723803	723632
SiILP4577	3	2128554	2128776	4	756864	756974
SiILP1143	3	10120506	10120725	4	902051	901896
SiILP1227	3	49178877	49179096	4	923628	923705
SiILP1091	3	49678016	49678234	4	1273355	1273491
SiILP206	3	48673304	48673520	4	1393534	1393337
SiILP294	3	48456158	48456381	4	1557492	1557353
SiILP2800	3	48374915	48375134	4	1599253	1599415
SiILP993	3	47917360	47917575	4	1998685	1998516
SiILP4221	3	42359253	42359472	4	3275522	3275304
SiILP1785	3	44471642	44471861	4	4838815	4838977
SiILP1708	3	44515641	44515859	4	4905515	4905677
SiILP1340	3	45085741	45085960	4	5326335	5326502
SiILP3953	3	40125729	40125953	4	6312368	6312495
SiILP5100	3	34558757	34558976	4	6915121	6915276
SiILP1134	3	22643278	22643497	4	23124074	23124029
SiILP3132	3	36909102	36909318	4	43757310	43757140
SiILP2377	3	5798290	5798509	4	44243854	44244007
SiILP556	3	8229310	8229529	4	47211661	47211816
SiILP197	3	20912183	20912402	4	48224013	48224148
SiILP161	3	983075	983296	5	24892206	24892105
SiILP4738	3	1525995	1526214	5	26382039	26382224
SiILP571	3	1581458	1581677	5	26465779	26465918
SiILP2663	3	1805049	1805268	5	26701562	26701702
SiILP4093	3	1908113	1908331	5	26796940	26797072
SiILP3507	3	501234	501458	5	27597097	27597263
SiILP421	3	300827	301046	5	27959397	27959266
SiILP2554	4	40044314	40044533	1	25148291	25148148
SiILP1069	4	39908949	39909175	1	25346290	25346133
SiILP4397	4	31923016	31923235	1	25915474	25915300
SiILP352	4	31814203	31814422	1	26092034	26091855
SiILP1993	4	31813720	31813941	1	26092519	26092371
SiILP383	4	31806851	31807069	1	26096506	26096350
SiILP4225	4	31410718	31410934	1	26402305	26402429
SiILP3114	4	31176464	31176679	1	26596160	26596001
SiILP3078	4	30405402	30405617	1	27262562	27262360
SiILP767	4	37825472	37825691	1	28476262	28476103
SiILP4050	4	37610174	37610389	1	28730959	28731123
SiILP907	4	39453511	39453730	1	30617808	30618004
SiILP1055	4	32792742	32792966	1	31244233	31244389
SiILP4039	4	32794221	32794441	1	31245610	31245756
SiILP4230	4	33026450	33026665	1	31397435	31397600
SiILP425	4	33269993	33270216	1	31559695	31559851
SiILP3064	4	34534764	34534984	1	32563658	32563817
SiILP2151	4	34538523	34538738	1	32573728	32573937
SiILP4951	4	34593642	34593861	1	32587626	32587769
SiILP3279	4	34615448	34615665	1	32617295	32617448
SiILP3479	4	34780142	34780361	1	32841071	32841182
SiILP5078	4	35098599	35098815	1	33043641	33043843
SiILP288	4	35821597	35821815	1	33455739	33455864
SiILP4018	4	35822609	35822828	1	33456668	33456829
SiILP2743	4	35823100	35823319	1	33456911	33457074
SiILP4754	4	36238928	36239151	1	33663332	33663558
SiILP4234	4	36240858	36241077	1	33665648	33665864
SiILP3287	4	36308148	36308367	1	33734664	33734824
SiILP2792	4	29356648	29356864	1	34099568	34099406
SiILP195	4	26092817	26093036	1	34682646	34682806
SiILP2303	4	27111423	27111645	1	35189128	35189287
SiILP3414	4	19164714	19164936	1	35268824	35268923
SiILP2456	4	27840174	27840393	1	35542765	35542654
SiILP3329	4	22972283	22972502	1	38378519	38378685
SiILP500	4	20626870	20627089	1	38759596	38759715
SiILP1390	4	18369252	18369474	1	39267919	39267796
SiILP4919	4	18095306	18095528	1	39375278	39375113
SiILP2197	4	16476527	16476746	1	39964214	39964353
SiILP2942	4	16502282	16502501	1	39970284	39970503
SiILP4825	4	16558740	16558964	1	39974800	39974932
SiILP463	4	10370073	10370292	1	42439280	42439156
SiILP2115	4	10012036	10012256	1	42666135	42665995
SiILP4122	4	8788364	8788583	1	43257880	43257730
SiILP3259	4	8719367	8719588	1	43325826	43325673
SiILP1096	4	8124705	8124925	1	43525078	43524910
SiILP3009	4	8121567	8121786	1	43531651	43531480
SiILP4006	4	7839414	7839633	1	43580410	43580242
SiILP1591	4	7777414	7777629	1	43604288	43604074
SiILP4365	4	7772825	7773050	1	43609622	43609454
SiILP1603	4	7772046	7772265	1	43610436	43610280
SiILP2852	4	6010632	6010851	1	44103002	44103183
SiILP1229	4	6164773	6164988	1	44185725	44185578
SiILP4435	4	2704566	2704785	1	45140189	45140356
SiILP766	4	3035472	3035687	1	45283928	45283999
SiILP2528	4	3392348	3392567	1	45575095	45575245
SiILP5113	4	3460141	3460365	1	45675035	45675197
SiILP2205	4	4334907	4335125	1	46750620	46750781
SiILP297	4	4423936	4424159	1	46878893	46879094
SiILP3777	4	4615654	4615873	1	47074068	47074133
SiILP1792	4	4630190	4630406	1	47095149	47095308
SiILP162	4	5109924	5110144	1	47416515	47416635
SiILP1307	4	3928612	3928834	1	48411168	48411327
SiILP1198	4	1660192	1660410	1	49950072	49949984
SiILP4191	4	37710105	37710321	1	50344790	50344680
SiILP4288	4	8788131	8788350	2	3622675	3622753
SiILP2260	4	1306422	1306638	2	57864046	57863831
SiILP3743	4	37412506	37412725	3	3033862	3034020
SiILP417	4	35823436	35823657	3	6468467	6468619
SiILP79	4	21615330	21615550	3	21845279	21845114
SiILP1384	4	18985548	18985771	3	53638681	53638564
SiILP2008	4	3632816	3633039	3	54601855	54602005
SiILP718	4	40199827	40200046	3	56054160	56054310
SiILP883	4	6636927	6637146	3	57528887	57528724
SiILP524	4	6339517	6339736	4	4202596	4202399
SiILP1371	4	3138714	3138930	4	17553539	17553416
SiILP3458	4	3779798	3780019	4	46521217	46521396
SiILP1795	4	40042259	40042482	5	18307309	18307386
SiILP1441	5	9103259	9103478	1	5405262	5405104
SiILP3587	5	5025453	5025668	1	74751897	74751765
SiILP1954	5	7054497	7054717	2	1095695	1095887
SiILP1512	5	9572272	9572491	2	2793020	2793168
SiILP1128	5	9928587	9928805	2	2939427	2939561
SiILP3503	5	10585508	10585727	2	3474142	3474274
SiILP140	5	11688837	11689057	2	4095142	4095248
SiILP1120	5	11828250	11828466	2	4205686	4205847
SiILP2104	5	12169267	12169486	2	4496709	4496835
SiILP990	5	12911307	12911531	2	4952290	4952460
SiILP2376	5	12940110	12940329	2	4985931	4986084
SiILP797	5	13084516	13084739	2	5065106	5065270
SiILP956	5	13086323	13086540	2	5066819	5066937
SiILP1900	5	742847	743066	2	5900448	5900288
SiILP2582	5	635876	636095	2	6038395	6038247
SiILP915	5	430149	430368	2	6264819	6264674
SiILP1946	5	325176	325397	2	6509917	6509741
SiILP510	5	5400300	5400520	2	7144990	7144828
SiILP3566	5	5191659	5191875	2	7418927	7418747
SiILP2107	5	5004988	5005208	2	7671218	7671042
SiILP2088	5	4869092	4869309	2	7758943	7758792
SiILP2721	5	3570069	3570290	2	9060601	9060454
SiILP4334	5	3228196	3228414	2	9320178	9319983
SiILP2212	5	2828934	2829158	2	9636305	9636130
SiILP1581	5	2258839	2259060	2	10210085	10209940
SiILP1675	5	2250693	2250912	2	10215793	10215613
SiILP4953	5	2200474	2200693	2	10301135	10300988
SiILP4782	5	13888234	13888453	2	10439413	10439537
SiILP1745	5	14122997	14123214	2	10638761	10638976
SiILP3420	5	16400118	16400333	2	11222936	11223047
SiILP665	5	16547679	16547896	2	11329921	11330088
SiILP3328	5	19287350	19287573	2	11671531	11671712
SiILP2395	5	19475309	19475528	2	11705475	11705625
SiILP3596	5	800518	800737	2	13771594	13771745
SiILP3416	5	30703282	30703496	2	13931348	13931461
SiILP4768	5	33850422	33850637	2	15622416	15622280
SiILP3181	5	35878445	35878661	2	16732345	16732506
SiILP2753	5	36944833	36945052	2	17397579	17397713
SiILP3276	5	12939402	12939622	2	32518379	32518261
SiILP2330	5	11242831	11243050	2	33733406	33733306
SiILP4213	5	24011953	24012172	2	40349412	40349528
SiILP3941	5	24173139	24173353	2	40589712	40589925
SiILP2316	5	25346283	25346502	2	41105472	41105647
SiILP1248	5	25309066	25309285	2	41174004	41173879
SiILP1574	5	25600220	25600439	2	41448865	41448977
SiILP1537	5	25600632	25600851	2	41449295	41449383
SiILP2246	5	25908059	25908277	2	41516871	41517031
SiILP690	5	25968368	25968586	2	41569928	41570075
SiILP4253	5	26318200	26318419	2	41656068	41655930
SiILP392	5	26660902	26661121	2	41830588	41830677
SiILP2802	5	32096170	32096393	2	42317451	42317290
SiILP1862	5	27309129	27309348	2	43181616	43181466
SiILP4422	5	28388183	28388403	2	43827782	43827878
SiILP1109	5	29041641	29041860	2	44224262	44224472
SiILP2109	5	30080663	30080881	2	44902578	44902728
SiILP4439	5	30363184	30363403	2	45289960	45290115
SiILP2079	5	30373087	30373310	2	45308068	45308187
SiILP674	5	30684745	30684965	2	45549061	45549221
SiILP3204	5	30848427	30848649	2	45706805	45706976
SiILP1490	5	30959266	30959485	2	45787265	45787417
SiILP1748	5	30960506	30960725	2	45788435	45788591
SiILP4688	5	31015599	31015819	2	45836349	45836447
SiILP1717	5	31018342	31018561	2	45838594	45838740
SiILP1678	5	31369387	31369606	2	45935110	45935248
SiILP865	5	31408239	31408454	2	45987580	45987692
SiILP3040	5	32855175	32855392	2	46688352	46688528
SiILP173	5	32863695	32863916	2	46696778	46696855
SiILP3406	5	32908174	32908393	2	46787490	46787648
SiILP1734	5	33015736	33015955	2	46869785	46869909
SiILP3273	5	33635912	33636128	2	47226103	47226265
SiILP2879	5	33636936	33637155	2	47226918	47227087
SiILP5073	5	33739533	33739752	2	47302360	47302522
SiILP1598	5	33740390	33740608	2	47303178	47303244
SiILP3020	5	33960620	33960837	2	47493328	47493472
SiILP1564	5	34920032	34920251	2	48360099	48360277
SiILP3991	5	35106090	35106309	2	48440000	48440134
SiILP910	5	36542686	36542905	2	49597577	49597762
SiILP1494	5	36656183	36656403	2	49690210	49690379
SiILP4722	5	36753127	36753346	2	49754558	49754720
SiILP1626	5	37316662	37316881	2	50217773	50217898
SiILP3963	5	37395746	37395965	2	50292396	50292557
SiILP224	5	37526129	37526347	2	50366973	50367068
SiILP1796	5	37600210	37600431	2	50447241	50447405
SiILP3019	5	38343331	38343549	2	51085402	51085532
SiILP4090	5	38400089	38400308	2	51141914	51142095
SiILP3390	5	39254642	39254861	2	51866706	51866872
SiILP149	5	39300228	39300447	2	51919950	51920149
SiILP3688	5	39534459	39534674	2	52114275	52114408
SiILP666	5	39909380	39909601	2	52479596	52479750
SiILP2808	5	40380031	40380251	2	52874564	52874739
SiILP1079	5	40793701	40793918	2	53152912	53153060
SiILP1126	5	40796332	40796549	2	53156140	53156352
SiILP1033	5	42320350	42320569	2	54511589	54511759
SiILP2045	5	43301110	43301329	2	55429848	55430053
SiILP153	5	44049308	44049528	2	55927421	55927609
SiILP77	5	44139222	44139443	2	56001209	56001353
SiILP2243	5	44262625	44262847	2	56150251	56150171
SiILP2322	5	44399030	44399245	2	56238218	56238316
SiILP1949	5	44422338	44422553	2	56245420	56245555
SiILP3523	5	44753497	44753713	2	56559685	56559802
SiILP107	5	44947734	44947953	2	56788759	56788833
SiILP2034	5	45490724	45490944	2	57190541	57190679
SiILP1832	5	45517566	45517789	2	57217498	57217662
SiILP4291	5	45852156	45852379	2	57550884	57550962
SiILP1553	5	45975798	45976012	2	57734737	57734882
SiILP632	5	46339393	46339607	2	58069774	58069973
SiILP965	5	46788731	46788950	2	58526853	58527016
SiILP1754	5	46795682	46795902	2	58532709	58532833
SiILP1981	5	46728637	46728856	2	58648990	58649148
SiILP775	5	47079561	47079780	2	58845020	58845100
SiILP3269	5	33732376	33732595	3	996130	995985
SiILP3257	5	9984158	9984377	3	43129751	43129937
SiILP4780	5	39777221	39777441	3	43598618	43598720
SiILP908	5	47151333	47151552	3	44350658	44350816
SiILP26	5	40952413	40952632	3	51547097	51547267
SiILP4647	5	23406154	23406372	4	32295512	32295669
SiILP3461	5	25342100	25342319	4	43555253	43555093
SiILP4284	5	35918984	35919203	4	45628875	45629049
SiILP2056	5	33344251	33344470	4	47899644	47899487
SiILP254	5	33343827	33344046	4	47899996	47899849
SiILP3041	6	34888990	34889210	1	15017384	15017230
SiILP1941	6	31583303	31583523	1	16517182	16517349
SiILP3826	6	28863809	28864028	1	69625687	69625849
SiILP4596	6	35763008	35763227	3	11161170	11161372
SiILP108	6	877512	877731	3	12087253	12087415
SiILP13	6	7160448	7160667	3	12492732	12492880
SiILP4691	6	6987060	6987282	3	12613334	12613139
SiILP2019	6	6947762	6947979	3	12664417	12664213
SiILP177	6	6619746	6619971	3	12746671	12746506
SiILP3227	6	5765218	5765437	3	13128370	13128208
SiILP3801	6	2720509	2720727	3	13277932	13278057
SiILP3403	6	4258412	4258633	3	14601621	14601666
SiILP3405	6	4560347	4560567	3	14754865	14755007
SiILP4162	6	5194459	5194676	3	15225087	15225235
SiILP831	6	5195325	5195541	3	15226002	15226082
SiILP1545	6	1667935	1668152	3	16559026	16558865
SiILP2300	6	1269262	1269483	3	16865138	16865314
SiILP3897	6	11034319	11034538	3	17938864	17938960
SiILP1218	6	11060480	11060695	3	18005437	18005305
SiILP492	6	16294175	16294393	3	18835417	18835239
SiILP2397	6	21617092	21617311	3	20806234	20806128
SiILP3407	6	21294803	21295019	3	21109627	21109474
SiILP2986	6	21277611	21277830	3	21129735	21129614
SiILP1209	6	20437199	20437418	3	21373922	21374114
SiILP826	6	23867644	23867863	3	37181689	37181498
SiILP210	6	22565353	22565573	3	37425485	37425606
SiILP710	6	22730566	22730785	3	37504006	37504176
SiILP1676	6	28091999	28092219	3	39139684	39139564
SiILP4903	6	28544445	28544662	3	39276610	39276447
SiILP3736	6	28439398	28439617	3	39346499	39346346
SiILP2781	6	29265795	29266014	3	39787731	39787868
SiILP3413	6	30690162	30690383	3	40572799	40572626
SiILP2325	6	32036264	32036481	3	41777034	41777159
SiILP2326	6	32037726	32037945	3	41778997	41779122
SiILP1381	6	32303759	32303978	3	42028367	42028487
SiILP3278	6	32607990	32608206	3	42331283	42331408
SiILP3208	6	33617215	33617434	3	43094480	43094627
SiILP1026	6	33649629	33649845	3	43129559	43129679
SiILP3434	6	33660655	33660874	3	43138634	43138761
SiILP1639	6	33972683	33972905	3	43404897	43405053
SiILP3347	6	34075640	34075859	3	43485851	43486014
SiILP3868	6	34768920	34769139	3	43826729	43826894
SiILP4604	6	35509130	35509354	3	44092946	44092770
SiILP3982	6	35225535	35225756	3	44234284	44234093
SiILP1506	6	33643238	33643457	4	40163519	40163445
SiILP1100	6	34297624	34297840	4	40530101	40530197
SiILP2317	6	33715052	33715272	4	41705107	41705230
SiILP2473	6	33715473	33715693	4	41705520	41705696
SiILP4149	6	34389055	34389270	5	16856929	16857134
SiILP2640	6	21921277	21921493	5	25656076	25656158
SiILP3715	7	34819079	34819298	1	29792412	29792284
SiILP3919	7	20436431	20436646	1	52936052	52936135
SiILP3215	7	14643809	14644024	1	58958353	58958567
SiILP2533	7	30779184	30779403	2	20943723	20943601
SiILP1127	7	33447216	33447430	2	25816529	25816610
SiILP2392	7	32419380	32419598	2	34518354	34518478
SiILP3184	7	32360334	32360553	2	34656997	34657112
SiILP4312	7	32360975	32361194	2	34657672	34657800
SiILP1039	7	32198415	32198635	2	34874217	34874043
SiILP1741	7	32194014	32194237	2	34881291	34881137
SiILP2024	7	19106811	19107030	2	47439427	47439547
SiILP3066	7	23850355	23850574	3	2471082	2471238
SiILP1624	7	23852566	23852785	3	2473140	2473294
SiILP2396	7	30983092	30983308	3	5779178	5779085
SiILP1813	7	26092119	26092340	3	18572673	18572486
SiILP2854	7	30528926	30529145	3	36981478	36981313
SiILP4198	7	15678261	15678480	3	45106997	45106842
SiILP1971	7	16725328	16725547	3	45525896	45526038
SiILP3650	7	22800542	22800760	3	49166283	49166440
SiILP102	7	32419521	32419740	4	26077803	26078016
SiILP4652	7	35697852	35698071	4	31844269	31844349
SiILP3295	7	32732397	32732616	4	45034939	45035088
SiILP626	7	33035667	33035886	4	45319455	45319605
SiILP4064	7	33580720	33580935	4	45763177	45763343
SiILP4855	7	33648574	33648794	4	45821652	45821818
SiILP168	7	35448855	35449075	4	46363802	46363663
SiILP3962	7	35102300	35102519	4	46700797	46700656
SiILP2183	7	3088021	3088245	5	1149591	1149479
SiILP3177	7	2588487	2588706	5	1749402	1749277
SiILP1906	7	32845184	32845403	5	2262414	2262513
SiILP661	7	9188925	9189147	5	4776723	4776536
SiILP4226	7	8314705	8314922	5	5179630	5179435
SiILP1561	7	16091724	16091943	5	8371893	8371742
SiILP4013	7	14031260	14031478	5	8833920	8833791
SiILP1825	7	13740287	13740506	5	9810999	9811138
SiILP483	7	17652001	17652222	5	10505373	10505515
SiILP1329	7	18601672	18601891	5	11236167	11236282
SiILP1083	7	19014555	19014771	5	11832111	11832262
SiILP1657	7	19025415	19025634	5	11852866	11853021
SiILP4299	7	19301136	19301356	5	12407874	12408010
SiILP2355	7	19316247	19316466	5	12425786	12425937
SiILP2380	7	19539251	19539470	5	12723802	12723973
SiILP3472	7	20557150	20557371	5	13872905	13873071
SiILP1927	7	20916920	20917137	5	14936533	14936365
SiILP3142	7	21314611	21314825	5	15162254	15162096
SiILP2125	7	22067717	22067936	5	15962205	15962426
SiILP3188	7	22260441	22260658	5	16304148	16304310
SiILP246	7	22498320	22498539	5	16579578	16579673
SiILP1402	7	22801304	22801523	5	16936817	16936981
SiILP2981	7	23252650	23252869	5	17270307	17270467
SiILP1415	7	23260831	23261049	5	17277827	17277977
SiILP4092	7	23282401	23282620	5	17312816	17312983
SiILP50	7	23284671	23284891	5	17314813	17314990
SiILP4631	7	23482151	23482369	5	17418496	17418289
SiILP4370	7	23567952	23568169	5	17666417	17666520
SiILP2441	7	25100377	25100595	5	19298554	19298730
SiILP1331	7	25532241	25532462	5	19720742	19720840
SiILP897	7	25573053	25573273	5	19756033	19756189
SiILP4012	7	26913432	26913651	5	21160779	21160935
SiILP4736	7	26915575	26915797	5	21162930	21163025
SiILP819	7	27672807	27673026	5	21915111	21915174
SiILP3684	7	27750346	27750570	5	21989635	21989744
SiILP3541	7	27921157	27921376	5	22085923	22086116
SiILP4607	7	28604316	28604535	5	22793724	22793869
SiILP3150	7	28707039	28707258	5	22935204	22935367
SiILP31	7	29129587	29129807	5	23563841	23563765
SiILP628	7	29105803	29106022	5	23594116	23593964
SiILP2798	7	29250335	29250556	5	23681936	23682028
SiILP2353	7	29284061	29284281	5	23699310	23699414
SiILP4465	7	29468586	29468806	5	23821576	23821773
SiILP1953	7	29846329	29846551	5	24284960	24285115
SiILP2232	7	30141568	30141785	5	24435767	24435883
SiILP3240	7	30240211	30240431	5	24538480	24538592
SiILP3230	7	30333745	30333965	5	24668145	24668236
SiILP838	7	30369187	30369404	5	24702459	24702569
SiILP1945	7	30515517	30515736	5	24850679	24850841
SiILP1910	7	30626572	30626793	5	24975716	24975839
SiILP21	7	31390526	31390746	5	25593908	25594012
SiILP526	7	31391714	31391937	5	25594910	25595068
SiILP1274	7	31391904	31392129	5	25595106	25595250
SiILP2861	8	109473	109692	1	1566464	1566557
SiILP202	8	20250597	20250816	2	2680682	2680541
SiILP43	8	35257672	35257894	2	3870887	3871106
SiILP3586	8	20538586	20538806	2	36757957	36757812
SiILP2207	8	20537525	20537743	2	36759580	36759471
SiILP4886	8	30115186	30115406	3	861332	861163
SiILP4167	8	20111647	20111870	3	5333881	5334046
SiILP2832	8	4155559	4155774	3	41835985	41835898
SiILP3337	8	5593757	5593977	4	1862586	1862745
SiILP2875	8	39049981	39050196	4	9382070	9381952
SiILP4327	8	37565998	37566217	4	10610394	10610253
SiILP608	8	32713952	32714168	4	14501707	14501859
SiILP1687	8	32611723	32611938	4	14631382	14631174
SiILP1725	8	29895795	29896015	4	16568409	16568561
SiILP1370	8	29903920	29904135	4	16577059	16577224
SiILP4678	8	28487540	28487755	4	17292843	17292701
SiILP3333	8	28121106	28121323	4	17601675	17601466
SiILP3085	8	28040005	28040226	4	17637368	17637173
SiILP600	8	28037866	28038085	4	17640518	17640376
SiILP2615	8	28034567	28034788	4	17645237	17645155
SiILP1938	8	27386352	27386573	4	18176265	18176029
SiILP2308	8	25590345	25590567	4	20056723	20056891
SiILP1771	8	21637275	21637494	4	21700266	21700165
SiILP4818	8	22632609	22632835	4	21753040	21753130
SiILP1058	8	19680075	19680295	4	22273311	22273458
SiILP2234	8	8214532	8214753	4	23944523	23944622
SiILP4649	8	12102916	12103139	4	26227551	26227654
SiILP3118	8	13051615	13051835	4	27019315	27019434
SiILP1375	8	6018987	6019209	4	28310647	28310483
SiILP1464	8	5635387	5635606	4	28545050	28544894
SiILP2810	8	4347459	4347676	4	29530127	29530289
SiILP307	8	3669165	3669384	4	29882476	29882315
SiILP325	8	2946273	2946492	4	30242594	30242779
SiILP340	8	2978902	2979122	4	30270873	30270980
SiILP2388	8	223731	223950	4	31613070	31613217
SiILP3543	8	1912854	1913069	4	44214226	44214119
SiILP846	8	567449	567669	4	47639688	47639800
SiILP2255	8	22617141	22617356	5	26824799	26824608
SiILP2956	9	434257	434477	1	944247	944390
SiILP1288	9	734279	734497	1	1281760	1281929
SiILP2039	9	915692	915910	1	1470403	1470509
SiILP1731	9	916257	916476	1	1470961	1471099
SiILP3224	9	1497987	1498208	1	2086141	2085987
SiILP8	9	1783286	1783508	1	2464490	2464636
SiILP1509	9	1819449	1819668	1	2489111	2489245
SiILP4550	9	1845420	1845635	1	2512950	2513163
SiILP1252	9	2013767	2013985	1	2628836	2628979
SiILP388	9	2120213	2120432	1	2779028	2779248
SiILP1193	9	2327012	2327233	1	2927341	2927487
SiILP194	9	3441298	3441518	1	4031698	4031864
SiILP4180	9	14351511	14351731	1	4419947	4419859
SiILP1012	9	4284329	4284548	1	5005211	5005428
SiILP3694	9	4476742	4476963	1	5175991	5176144
SiILP101	9	4718081	4718300	1	5354989	5355119
SiILP1602	9	5060665	5060886	1	5629798	5629957
SiILP4407	9	5132609	5132824	1	5725312	5725526
SiILP3520	9	5795211	5795426	1	6316601	6316815
SiILP2610	9	5829972	5830191	1	6388137	6388299
SiILP2035	9	5830863	5831082	1	6388851	6388951
SiILP3917	9	5855493	5855708	1	6466554	6466759
SiILP3051	9	5867749	5867967	1	6482052	6482252
SiILP1118	9	6151415	6151637	1	6795438	6795605
SiILP411	9	6232074	6232290	1	6839951	6840073
SiILP2857	9	6382951	6383171	1	6967619	6967743
SiILP2883	9	6391333	6391548	1	6991517	6991684
SiILP3098	9	6724454	6724674	1	7290411	7290491
SiILP4391	9	7033084	7033303	1	7610467	7610680
SiILP5038	9	7055687	7055911	1	7624730	7624881
SiILP3183	9	7225571	7225790	1	7757611	7757762
SiILP904	9	7249852	7250073	1	7772429	7772570
SiILP3952	9	7784777	7784996	1	7999304	7999105
SiILP3680	9	7764709	7764925	1	8014073	8013860
SiILP3553	9	7432109	7432328	1	8361967	8361749
SiILP4502	9	7879144	7879359	1	8579739	8579958
SiILP1860	9	8058293	8058512	1	8703836	8703980
SiILP3241	9	8292355	8292573	1	8904094	8904276
SiILP5009	9	8569914	8570129	1	9053423	9053514
SiILP2646	9	8756542	8756762	1	9205012	9204898
SiILP289	9	8755584	8755804	1	9206810	9206690
SiILP3862	9	9425290	9425506	1	9700197	9700125
SiILP1641	9	9518463	9518682	1	9773767	9773852
SiILP3321	9	9671459	9671674	1	9918327	9918538
SiILP290	9	9830763	9830982	1	10071128	10071302
SiILP2967	9	10279246	10279465	1	10628111	10627935
SiILP1677	9	10601862	10602077	1	10821264	10821299
SiILP4514	9	10695411	10695626	1	10874431	10874601
SiILP330	9	11509843	11510059	1	11703178	11703306
SiILP2451	9	12379101	12379319	1	12424875	12424955
SiILP1075	9	40036881	40037096	1	12726326	12726113
SiILP686	9	3801468	3801688	1	13882215	13882374
SiILP1658	9	46686958	46687177	1	14614508	14614355
SiILP1262	9	47718525	47718740	1	15380656	15380723
SiILP580	9	43021266	43021485	1	31521014	31521156
SiILP5123	9	43022841	43023058	1	31523980	31524135
SiILP1035	9	50811307	50811527	1	40399643	40399514
SiILP4285	9	50283336	50283556	1	40505856	40505891
SiILP3770	9	20994350	20994567	1	49996259	49996477
SiILP1567	9	3412815	3413037	1	54804963	54805103
SiILP4229	9	4748018	4748237	1	57887947	57887758
SiILP2274	9	42990789	42991005	1	59575491	59575583
SiILP1344	9	43844542	43844758	1	60108851	60108955
SiILP2241	9	44208074	44208293	1	60424510	60424663
SiILP3610	9	45635369	45635589	1	60989056	60989207
SiILP4398	9	46122443	46122665	1	61475194	61475089
SiILP3361	9	46420123	46420340	1	61695836	61695999
SiILP1939	9	46660084	46660303	1	61923971	61924042
SiILP2391	9	46748263	46748480	1	62002797	62002940
SiILP1891	9	46771302	46771521	1	62031260	62031443
SiILP2710	9	46891460	46891676	1	62163651	62163814
SiILP3210	9	47162045	47162267	1	62463732	62463888
SiILP603	9	47162801	47163021	1	62469092	62469185
SiILP2541	9	47229666	47229885	1	62578864	62578988
SiILP4887	9	47239960	47240181	1	62589651	62589775
SiILP1232	9	47630078	47630296	1	62960683	62960786
SiILP1984	9	47995014	47995233	1	63271295	63271434
SiILP4828	9	48230113	48230332	1	63494310	63494431
SiILP19	9	48255071	48255293	1	63518187	63518393
SiILP1842	9	48910523	48910742	1	64150320	64150506
SiILP1073	9	48940786	48941008	1	64183440	64183599
SiILP74	9	49034045	49034266	1	64257456	64257595
SiILP1969	9	49129971	49130190	1	64443696	64443848
SiILP557	9	49242672	49242888	1	64543985	64544153
SiILP452	9	49895692	49895907	1	65255347	65255561
SiILP999	9	50474747	50474966	1	65772255	65772094
SiILP3727	9	50447753	50447972	1	65822933	65822852
SiILP1016	9	50445240	50445454	1	65825714	65825571
SiILP1322	9	50309464	50309683	1	65971342	65971145
SiILP1011	9	51867209	51867427	1	66192772	66192664
SiILP4156	9	51005600	51005819	1	66401377	66401547
SiILP1649	9	51183075	51183296	1	66594360	66594438
SiILP3584	9	51600753	51600974	1	67120131	67120200
SiILP3772	9	51636032	51636248	1	67199115	67199263
SiILP2884	9	51882879	51883097	1	67404574	67404730
SiILP727	9	52237768	52237983	1	67654151	67654252
SiILP4576	9	52238406	52238625	1	67654719	67654856
SiILP3729	9	52831266	52831488	1	68238649	68238811
SiILP3070	9	52984205	52984424	1	68473257	68473397
SiILP4189	9	53125731	53125952	1	68648045	68648243
SiILP920	9	53149760	53149980	1	68670894	68671008
SiILP4546	9	53236404	53236619	1	68753579	68753695
SiILP2050	9	53571720	53571940	1	69130874	69131008
SiILP3176	9	53580385	53580602	1	69135741	69135904
SiILP1387	9	53656264	53656483	1	69228137	69228239
SiILP719	9	53676316	53676535	1	69244930	69245080
SiILP759	9	54657543	54657758	1	70163031	70163155
SiILP4861	9	54661227	54661446	1	70166631	70166797
SiILP2453	9	54814723	54814944	1	70326434	70326551
SiILP2121	9	55016933	55017155	1	70657457	70657590
SiILP959	9	55016833	55017048	1	70657457	70657544
SiILP3516	9	55017205	55017426	1	70657802	70657952
SiILP4501	9	55231595	55231813	1	70796619	70796763
SiILP1088	9	55271165	55271384	1	71163028	71163217
SiILP4545	9	55276279	55276500	1	71179374	71179513
SiILP2920	9	55838517	55838736	1	71772072	71772280
SiILP790	9	56271523	56271738	1	72218373	72218587
SiILP4679	9	56375524	56375743	1	72351238	72351398
SiILP4660	9	56418280	56418499	1	72390917	72391061
SiILP4399	9	56755848	56756065	1	72718236	72718400
SiILP1737	9	56764668	56764882	1	72728032	72728245
SiILP1986	9	56869962	56870187	1	72826063	72826209
SiILP2052	9	56872656	56872875	1	72829004	72829169
SiILP3005	9	56989512	56989733	1	72911745	72911931
SiILP1319	9	57023488	57023707	1	72950032	72950174
SiILP1929	9	57424750	57424965	1	73296663	73296841
SiILP227	9	57522053	57522273	1	73366417	73366563
SiILP2231	9	57863625	57863844	1	73709636	73709801
SiILP1779	9	58239905	58240124	1	73960306	73960468
SiILP321	9	58601097	58601316	1	74281848	74281973
SiILP1513	9	12826033	12826248	2	6525631	6525430
SiILP1610	9	4215819	4216035	2	10429716	10429881
SiILP2168	9	1624324	1624542	2	17434548	17434628
SiILP1044	9	441248	441468	2	18310498	18310625
SiILP3072	9	47921888	47922107	2	18420970	18421118
SiILP333	9	48802027	48802242	2	24230272	24230189
SiILP2026	9	4180655	4180870	2	37726946	37726783
SiILP4985	9	4179379	4179594	2	37729507	37729400
SiILP1146	9	56817989	56818204	2	51807944	51808158
SiILP1973	9	905559	905778	3	6386660	6386816
SiILP2561	9	20132966	20133185	3	21458417	21458567
SiILP829	9	14647296	14647513	3	22458654	22458827
SiILP174	9	21360848	21361068	3	24550893	24550709
SiILP403	9	21226883	21227102	3	26646227	26646079
SiILP2423	9	20507799	20508018	3	27484148	27484286
SiILP2418	9	18855423	18855642	3	28440044	28439883
SiILP2145	9	18424310	18424525	3	28719413	28719250
SiILP1611	9	18083247	18083462	3	28899751	28899630
SiILP4102	9	17772397	17772616	3	29194551	29194433
SiILP1272	9	16698289	16698514	3	30151861	30151755
SiILP2845	9	16693195	16693414	3	30155760	30155603
SiILP2277	9	16315516	16315739	3	30716267	30716104
SiILP3202	9	16313745	16313965	3	30718104	30717944
SiILP4257	9	15586042	15586257	3	31296213	31296046
SiILP220	9	14760159	14760378	3	31947274	31947438
SiILP1081	9	14383891	14384108	3	32281976	32281823
SiILP4262	9	14029045	14029260	3	32946548	32946639
SiILP3140	9	41084897	41085116	3	33516638	33516479
SiILP1951	9	39455485	39455704	3	35121533	35121423
SiILP2657	9	37276648	37276868	3	35711677	35711518
SiILP4590	9	37274782	37275002	3	35712429	35712288
SiILP1090	9	36407226	36407441	3	36301206	36301047
SiILP2585	9	36222981	36223201	3	36342931	36342812
SiILP1999	9	36221920	36222143	3	36344383	36344263
SiILP3444	9	35479879	35480098	3	36690654	36690461
SiILP2025	9	13214974	13215193	4	32997672	32997526
SiILP2129	9	53059942	53060161	4	33910431	33910579
SiILP189	9	4800047	4800266	4	33912195	33912040
SiILP1031	9	24427859	24428078	4	46700670	46700797
SiILP4268	9	41298714	41298933	4	46817008	46816829
SiILP3043	9	6287775	6287991	5	21843119	21843276
SiILP221	9	17164252	17164471	5	24595639	24595532
